# Supplementary material for: SUMO1‐conjugation is altered during normal aging but not by increased amyloid burden
Source: Aging Cell. 2018 Apr 6;17(4):e12760. doi: 10.1111/acel.12760 (PMC6052395; doi:10.1111/acel.12760)
Supplement: Supplementary file 2 [file ACEL-17-na-s002.xlsx]

## Sheet: all proteins pre-imputation
GN	description	KI_WT.2mo.1	KI_WT.2mo.2	KI_WT.2mo.3	KI_WT.2mo.4	KI_WT.9mo.1	KI_WT.9mo.2	KI_WT.9mo.3	KI_WT.9mo.4	KI_AD.2mo.1	KI_AD.2mo.2	KI_AD.2mo.3	KI_AD.2mo.4	KI_AD.9mo.1	KI_AD.9mo.2	KI_AD.9mo.3	KI_AD.9mo.4	Ctrl_WT.2mo.1	Ctrl_WT.2mo.2	Ctrl_WT.2mo.3	Ctrl_WT.2mo.4	Ctrl_WT.9mo.1	Ctrl_WT.9mo.2	Ctrl_WT.9mo.3	Ctrl_WT.9mo.4	Ctrl_AD.2mo.1	Ctrl_AD.2mo.2	Ctrl_AD.2mo.3	Ctrl_AD.2mo.4	Ctrl_AD.9mo.1	Ctrl_AD.9mo.2	Ctrl_AD.9mo.3	Ctrl_AD.9mo.4
Adprh	[Protein ADP-ribosylarginine] hydrolase OS=Mus musculus GN=Adprh PE=1 SV=1	8.81362	0	9.54958	10.1353	8.2836	8.51372	9.83938	9.58217	8.68765	0	9.90563	9.83668	8.17167	0	9.17076	9.86515	0	9.90222	9.16192	9.21894	0	10.0584	11.4632	11.447	0	9.78397	9.67753	9.08522	0	0	12.1465	11.9232
Pdk1	[Pyruvate dehydrogenase (acetyl-transferring)] kinase isozyme 1, mitochondrial OS=Mus musculus GN=Pdk1 PE=1 SV=2	8.53598	0	8.96362	9.33345	0	0	8.70356	9.21526	8.51946	0	8.89398	9.01556	0	8.4634	9.27139	9.29404	0	0	0	0	0	0	10.8811	10.7323	8.61116	0	0	0	0	0	11.657	11.6366
Pdk2	[Pyruvate dehydrogenase (acetyl-transferring)] kinase isozyme 2, mitochondrial OS=Mus musculus GN=Pdk2 PE=1 SV=2	8.38242	0	8.65706	9.67421	8.42767	8.73271	8.9826	9.47844	8.28513	0	9.48182	9.21452	0	8.73812	9.82582	9.69746	0	0	0	8.68988	0	0	11.4266	11.3994	8.73051	8.88617	9.09796	9.19308	0	0	12.1172	11.9564
Pdk3	[Pyruvate dehydrogenase (acetyl-transferring)] kinase isozyme 3, mitochondrial OS=Mus musculus GN=Pdk3 PE=1 SV=1	8.92925	8.9308	9.27469	8.82429	8.95849	8.82689	9.49523	9.40883	8.6633	9.31768	9.48939	9.52444	9.01052	9.03432	9.42197	9.36908	0	0	0	8.48067	0	10.0196	11.0697	10.789	8.80868	8.6181	8.64582	0	0	0	11.6629	11.5354
Pdp1	[Pyruvate dehydrogenase [acetyl-transferring]]-phosphatase 1, mitochondrial OS=Mus musculus GN=Pdp1 PE=1 SV=1	12.0423	11.7812	12.1144	12.7113	11.5249	11.6584	11.8586	13.3044	11.7785	11.5469	12.1396	12.3683	12.2814	12.2176	11.7441	11.7594	0	0	0	0	0	0	10.8054	10.5147	0	0	0	0	0	0	11.5468	11.3329
Plcb1	1-phosphatidylinositol 4,5-bisphosphate phosphodiesterase beta-1 OS=Mus musculus GN=Plcb1 PE=1 SV=2	9.95017	9.85511	10.3155	10.9063	9.84821	9.93811	10.1917	10.4849	9.60566	9.87075	10.4849	10.6408	10.1231	10.1529	10.1564	10.2798	9.96386	9.96435	10.2232	9.9554	10.0548	10.9737	11.9294	11.946	10.188	10.2901	10.193	10.4343	9.96468	9.53552	12.4374	12.4671
Hspe1	10 kDa heat shock protein, mitochondrial OS=Mus musculus GN=Hspe1 PE=1 SV=2	9.79392	9.55784	9.89422	10.1912	9.40599	9.75725	9.83287	10.1331	9.2634	0	9.37957	9.40338	9.38958	8.96644	9.72823	9.50321	0	0	9.75071	10.0611	10.0948	10.9747	10.4115	10.6776	9.23671	8.89682	9.44188	0	10.0262	8.86728	11.8768	11.4221
Eftud2	116 kDa U5 small nuclear ribonucleoprotein component OS=Mus musculus GN=Eftud2 PE=1 SV=1	9.29445	8.84078	9.75665	10.0107	8.8452	8.9507	9.54688	9.82906	9.25347	9.50881	10.0329	9.94575	9.06342	9.13403	9.45542	9.5821	0	0	0	0	8.43957	10.396	10.519	10.253	0	0	0	0	8.76925	8.44251	11.0996	10.7969
Ywhab	14-3-3 protein beta/alpha OS=Mus musculus GN=Ywhab PE=1 SV=3	12.4941	12.2906	12.8511	13.418	12.0989	12.3209	12.7422	13.0972	12.0473	12.352	13.0614	13.2137	12.4518	12.7081	13.1223	13.0733	11.5993	11.5861	12.3116	12.0236	11.5119	12.5731	13.7736	13.7819	11.9496	12.0275	12.402	12.2766	11.9067	11.6531	14.6243	14.3368
Ywhae	14-3-3 protein epsilon OS=Mus musculus GN=Ywhae PE=1 SV=1	12.1141	11.5955	12.7673	12.5826	11.758	11.3141	12.2933	12.4518	11.261	11.2084	12.4366	12.7627	11.528	11.807	12.3568	11.7844	11.0385	11.0744	12.1483	11.9916	11.7254	12.5383	13.2498	13.2414	11.0931	11.3179	11.4617	11.3396	11.8985	11.6331	13.6608	13.3399
Ywhah	14-3-3 protein eta OS=Mus musculus GN=Ywhah PE=1 SV=2	12.5187	12.122	12.6713	13.0784	11.9143	12.1026	12.6472	12.945	11.9133	12.0816	13.0389	13.0605	12.3887	12.5147	12.7933	12.859	11.1648	11.3318	12.1486	12.0922	11.3986	12.1767	13.617	13.612	11.7903	12.1643	12.3909	12.2305	11.6486	11.6605	14.539	14.1621
Ywhag	14-3-3 protein gamma OS=Mus musculus GN=Ywhag PE=1 SV=2	13.8625	13.488	14.4753	14.8309	13.5209	13.7548	14.2837	14.6278	13.3527	13.5427	14.6386	14.7871	13.9478	14.2217	14.2059	14.5857	13.3179	13.2795	13.7295	13.5246	12.9134	13.4184	15.1389	15.6653	13.6089	13.8391	13.9066	13.6884	13.2215	13.108	15.8781	15.5406
Sfn	14-3-3 protein sigma OS=Mus musculus GN=Sfn PE=1 SV=2	0	0	0	0	10.4017	10.4644	11.9452	12.0511	0	0	0	0	0	0	0	0	0	0	0	0	0	0	0	0	0	0	0	0	0	0	0	0
Ywhaq	14-3-3 protein theta OS=Mus musculus GN=Ywhaq PE=1 SV=1	11.329	10.7905	11.1829	11.5936	10.3729	10.5525	11.1732	11.396	10.3699	10.6478	11.3641	11.5532	10.6922	10.9927	11.3289	11.1059	9.44114	9.66733	10.7115	10.6531	10.1916	11.806	12.2059	12.1641	10.009	10.1737	10.6191	10.5781	10.1331	10.168	12.8273	12.5448
Ywhaz	14-3-3 protein zeta/delta OS=Mus musculus GN=Ywhaz PE=1 SV=1	13.9642	13.7836	14.6541	14.8826	13.7317	13.7833	14.423	14.7309	13.5719	13.648	14.6668	14.7806	13.973	13.9859	14.5168	14.414	13.0233	13.0614	13.6664	13.6393	13.2042	13.725	15.4131	15.2747	13.3655	13.5391	13.773	13.57	13.3208	13.1596	16.1277	15.7491
Phpt1	14 kDa phosphohistidine phosphatase OS=Mus musculus GN=Phpt1 PE=1 SV=1	9.93612	10.3046	10.361	10.407	9.30717	10.3266	10.0831	10.3967	9.55374	10.6321	10.3834	10.3686	9.66089	10.0916	10.3732	10.5691	0	9.42164	9.66292	9.72969	9.81076	11.3402	11.901	11.9976	9.99693	9.91226	10.2268	10.7654	9.57163	9.46975	12.9287	12.7555
Cnp	2',3'-cyclic-nucleotide 3'-phosphodiesterase OS=Mus musculus GN=Cnp PE=1 SV=3	13.9517	13.7655	14.0775	14.627	13.1555	13.294	13.9131	14.1557	13.3167	13.5006	14.4449	14.4103	13.5567	13.6659	13.8923	13.7584	13.2262	13.518	13.4812	13.5711	13.1078	13.6932	15.143	14.9999	13.6102	13.8062	13.6953	13.6886	13.2036	13.06	15.5459	15.2214
Ogdh	2-oxoglutarate dehydrogenase, mitochondrial OS=Mus musculus GN=Ogdh PE=1 SV=3	10.7229	10.3905	11.0746	11.8184	10.4228	10.5799	11.3696	11.6953	10.569	10.7512	11.6777	11.6697	10.5754	10.4604	11.6581	11.5036	10.1887	10.2961	10.7714	10.7044	10.4583	11.8357	12.7405	12.8503	10.9223	11.1323	11.0106	11.0207	10.3931	10.4074	13.2445	13.0909
Bckdha	2-oxoisovalerate dehydrogenase subunit alpha, mitochondrial OS=Mus musculus GN=Bckdha PE=1 SV=1	8.90825	0	9.11865	9.74376	8.23779	0	8.69268	8.90003	0	0	9.34374	9.30708	0	8.41221	8.70459	9.22437	0	0	0	0	0	10.0061	11.0498	11.177	0	0	8.69719	0	0	0	11.6665	11.5821
Psmd12	26S proteasome non-ATPase regulatory subunit 12 OS=Mus musculus GN=Psmd12 PE=1 SV=4	8.76024	8.42489	8.89466	9.13763	8.429	0	8.69188	8.98702	8.54451	0	9.1342	8.62704	8.23022	0	8.76803	8.68122	0	8.98557	0	8.91396	0	0	10.7451	10.8308	8.66556	9.21173	8.82227	0	9.14157	9.17575	11.716	11.4747
Psmd13	26S proteasome non-ATPase regulatory subunit 13 OS=Mus musculus GN=Psmd13 PE=1 SV=1	8.90793	8.65576	9.56834	10.2254	8.66404	8.61771	9.97089	9.36637	8.95085	9.02317	10.2623	9.29764	9.10419	8.69093	10.0428	9.11945	0	0	0	8.78219	0	0	10.602	10.7557	8.71213	8.86407	9.13369	0	0	0	11.358	11.056
Psmd14	26S proteasome non-ATPase regulatory subunit 14 OS=Mus musculus GN=Psmd14 PE=1 SV=2	8.74469	8.89029	9.8903	10.5625	8.74544	9.30053	9.62041	10.3432	8.76325	9.23707	10.1155	9.70865	8.80971	9.05977	9.52289	9.93669	0	9.23339	9.24423	8.97517	0	0	11.8376	11.8231	9.51814	9.69306	9.86781	9.61436	0	9.27602	12.6974	12.5396
Psmd2	26S proteasome non-ATPase regulatory subunit 2 OS=Mus musculus GN=Psmd2 PE=1 SV=1	8.95419	9.01298	10.1799	10.9872	8.265	8.8216	10.1524	10.5639	8.45874	9.39642	10.2221	10.2388	8.71721	9.04304	10.031	10.4167	0	9.47374	9.56445	9.11704	0	10.0915	11.7025	11.6687	8.49032	9.36941	8.8173	10.4593	0	0	12.5245	12.3458
Psmd3	26S proteasome non-ATPase regulatory subunit 3 OS=Mus musculus GN=Psmd3 PE=1 SV=3	9.25067	9.12124	9.62562	10.0867	8.81587	8.95071	9.4659	9.66679	8.73152	9.10055	9.78533	9.59051	9.25237	9.24185	9.38035	9.56875	8.63247	8.74784	8.72067	8.8553	0	10.2875	11.2395	11.1843	9.13536	9.13325	8.93082	9.15281	8.95928	8.80519	11.747	11.5466
Psmd4	26S proteasome non-ATPase regulatory subunit 4 OS=Mus musculus GN=Psmd4 PE=1 SV=1	9.47367	9.72029	9.61318	10.3475	9.31467	9.55838	9.60733	10.0185	9.98946	10.2595	10.1518	9.75426	9.72628	9.2007	9.96003	9.49556	9.22008	9.47225	9.82038	9.86418	9.18078	10.6069	11.0631	11.9435	10.076	10.2589	10.0637	10.311	0	9.3676	12.1372	12.7679
Psmd6	26S proteasome non-ATPase regulatory subunit 6 OS=Mus musculus GN=Psmd6 PE=1 SV=1	9.09956	8.91835	9.44096	10.0077	8.74114	8.95546	9.39414	9.85032	8.87242	8.99287	9.94122	9.72253	9.03983	9.27613	9.88339	9.65887	0	8.82269	9.09294	8.76721	0	10.3372	10.9079	11.0413	9.15825	9.0765	9.15856	9.58988	9.10659	0	11.8563	11.4514
Psmc6	26S proteasome regulatory subunit 10B OS=Mus musculus GN=Psmc6 PE=1 SV=1	8.9374	8.56496	9.56385	10.3509	0	0	9.3573	9.68932	8.85603	0	9.92578	9.63652	8.61489	8.60083	10.0568	9.94433	0	0	0	0	0	0	11.6854	11.7319	9.0149	8.62292	0	0	0	0	12.4507	12.2789
Psmc3	26S proteasome regulatory subunit 6A OS=Mus musculus GN=Psmc3 PE=1 SV=2	9.25856	9.26102	9.55143	10.0245	9.19009	8.94447	9.46294	9.78734	9.28789	9.22203	9.80855	9.65739	9.02608	9.11507	9.67875	9.60364	9.71996	9.69426	9.78994	9.54172	10.085	12.0016	11.4773	11.4243	9.96885	9.825	10.1719	10.08	10.1946	10.2464	12.2046	11.9496
Psmc4	26S proteasome regulatory subunit 6B OS=Mus musculus GN=Psmc4 PE=1 SV=2	8.72799	8.4914	9.15811	9.95371	8.28581	8.7854	9.0836	9.59576	8.94671	9.43967	9.70733	9.44146	9.27329	9.08106	9.47521	9.51847	0	8.7531	0	8.73975	0	0	11.4935	11.4714	8.98749	9.09982	0	9.45593	0	0	11.9751	11.8893
Psmc2	26S proteasome regulatory subunit 7 OS=Mus musculus GN=Psmc2 PE=1 SV=5	13.0228	13.0591	12.4151	13.2644	13.3014	13.4739	12.9486	13.3049	12.8432	13.6067	13.0043	13.1527	13.0645	13.1398	13.2127	13.2322	0	8.70188	0	0	0	0	11.8285	12.144	9.18559	9.14641	8.68057	0	0	0	13.7386	13.5512
Psmc5	26S proteasome regulatory subunit 8 OS=Mus musculus GN=Psmc5 PE=1 SV=1	12.4193	12.131	11.8953	12.3072	12.3133	12.7466	12.3246	12.4523	12.0363	11.9541	12.4375	12.2437	12.3561	12.3022	12.4175	12.203	8.9028	8.99336	8.86625	8.9214	0	0	11.5616	11.5834	9.46603	9.35719	9.19155	9.35379	0	0	12.3431	12.1049
Mrps16	28S ribosomal protein S16, mitochondrial OS=Mus musculus GN=Mrps16 PE=1 SV=1	0	0	11.2731	11.7181	0	0	8.21501	8.62501	0	0	11.5887	11.3656	0	0	0	0	0	0	0	0	0	0	0	0	0	0	0	0	0	0	0	0
Mrps18b	28S ribosomal protein S18b, mitochondrial OS=Mus musculus GN=Mrps18b PE=1 SV=1	0	0	10.5208	11.0662	0	0	0	8.64321	0	0	10.7457	10.8419	0	0	0	0	0	0	0	0	0	0	0	0	0	0	0	0	0	0	0	0
Mrps22	28S ribosomal protein S22, mitochondrial OS=Mus musculus GN=Mrps22 PE=1 SV=1	0	0	11.9866	12.4842	0	0	8.95353	9.15371	0	0	12.243	12.1789	0	0	8.22964	8.68227	0	0	0	0	0	0	0	0	0	0	0	0	0	0	0	0
Mrps25	28S ribosomal protein S25, mitochondrial OS=Mus musculus GN=Mrps25 PE=1 SV=1	0	0	10.0464	10.5325	0	0	0	0	0	0	10.3774	10.1957	0	0	0	0	0	0	0	0	0	0	0	0	0	0	0	0	0	0	0	0
Mrps26	28S ribosomal protein S26, mitochondrial OS=Mus musculus GN=Mrps26 PE=1 SV=1	0	0	12.1944	11.8323	0	0	8.5542	8.75837	0	0	11.9806	11.4615	0	0	8.4265	8.52717	0	0	0	0	0	0	0	0	0	0	0	0	0	0	0	0
Mrps34	28S ribosomal protein S34, mitochondrial OS=Mus musculus GN=Mrps34 PE=1 SV=1	9.76603	10.6285	11.561	11.9059	10.5085	10.1118	9.16537	9.47264	10.707	10.6067	11.7256	11.8521	9.49189	9.70802	0	9.28272	0	0	0	0	0	0	0	0	0	0	0	0	0	0	0	0
Bpnt1	3'(2'),5'-bisphosphate nucleotidase 1 OS=Mus musculus GN=Bpnt1 PE=1 SV=2	10.2455	9.90999	10.729	10.9114	9.93418	9.86392	10.5017	10.6827	10.0675	9.91272	10.7581	10.471	10.0568	10.0929	10.3249	10.4079	9.5029	10.022	10.1803	10.4161	9.795	10.4407	12.2184	12.2699	10.0081	10.5134	10.2025	10.6113	9.52518	9.53246	12.8987	12.7143
Hsd17b10	3-hydroxyacyl-CoA dehydrogenase type-2 OS=Mus musculus GN=Hsd17b10 PE=1 SV=4	10.5703	9.81049	10.2647	10.8896	9.53214	9.63627	10.505	10.6353	9.78113	10.5638	10.7605	10.756	9.71347	9.39912	10.9323	10.7845	9.83931	9.80525	10.1681	9.78663	9.98898	11.1201	12.1541	12.0117	10.5862	9.76127	9.72485	10.1014	10.537	10.5422	13.1817	13.0095
Hibadh	3-hydroxyisobutyrate dehydrogenase, mitochondrial OS=Mus musculus GN=Hibadh PE=1 SV=1	10.1505	9.52586	10.1915	10.4251	9.94142	9.92167	10.6161	10.926	10.1818	9.75544	11.0451	10.9611	10.4561	10.3681	10.8287	11.0725	0	8.8427	9.57157	10.2931	10.7038	11.0614	12.1261	11.9743	10.4775	9.4975	9.96881	9.97299	9.49315	9.83307	13.3681	12.5933
Hibch	3-hydroxyisobutyryl-CoA hydrolase, mitochondrial OS=Mus musculus GN=Hibch PE=1 SV=1	9.46124	9.38242	10.1618	10.3348	9.58308	9.78309	10.577	10.5617	9.5957	9.9828	10.5677	10.4368	9.79048	9.67485	10.9524	10.6497	9.03544	9.41072	9.57884	9.59007	9.62352	11.2011	12.1728	12.0562	9.64848	9.87247	10.2556	10.0036	9.68675	9.2877	12.9741	12.6959
Acaa2	3-ketoacyl-CoA thiolase, mitochondrial OS=Mus musculus GN=Acaa2 PE=1 SV=3	10.0738	9.89575	10.9036	11.4557	10.2771	10.2475	10.9124	11.1034	10.0434	10.0975	11.0633	10.9567	10.2254	10.1629	10.9369	11.0687	9.88743	10.0885	9.91177	10.1002	9.85153	11.2296	12.7506	12.4361	10.3555	10.3969	10.4799	10.5117	10.0816	9.87722	13.3018	13.0463
Mpst	3-mercaptopyruvate sulfurtransferase OS=Mus musculus GN=Mpst PE=1 SV=3	0	0	9.04342	9.79693	0	0	8.63463	9.37604	0	0	9.54292	9.36909	0	0	9.32922	9.21757	0	0	0	0	0	0	11.1105	11.0641	0	0	0	0	0	0	11.6156	11.445
Mrpl15	39S ribosomal protein L15, mitochondrial OS=Mus musculus GN=Mrpl15 PE=1 SV=1	0	0	9.04916	9.70692	0	0	0	0	0	0	9.42478	9.09418	0	0	0	0	0	0	0	0	0	0	0	0	0	0	0	0	0	0	0	0
Mrpl20	39S ribosomal protein L20, mitochondrial OS=Mus musculus GN=Mrpl20 PE=1 SV=1	0	0	9.86975	10.3603	0	0	8.1835	0	0	0	10.3625	10.1852	0	0	0	0	0	0	0	0	0	0	0	0	0	0	0	0	0	0	0	0
Mrpl21	39S ribosomal protein L21, mitochondrial OS=Mus musculus GN=Mrpl21 PE=1 SV=1	8.33599	0	12.3417	12.6103	0	0	9.27176	9.24938	8.60671	0	12.6563	12.4001	0	0	8.76989	8.59746	8.94926	8.44876	9.33739	8.98209	0	0	0	0	9.0828	8.95389	8.86817	0	0	0	0	0
Mrpl23	39S ribosomal protein L23, mitochondrial OS=Mus musculus GN=Mrpl23 PE=1 SV=1	0	0	11.4805	11.7637	0	0	8.66876	8.86368	0	0	11.653	11.4621	0	0	8.38582	8.52316	0	0	0	0	0	0	0	0	0	0	0	0	0	0	0	0
Mrpl24	39S ribosomal protein L24, mitochondrial OS=Mus musculus GN=Mrpl24 PE=1 SV=1	0	0	10.6158	11.1858	0	0	8.75474	9.24462	0	0	10.8577	10.8773	0	0	8.41822	8.22005	0	0	0	0	0	0	0	0	0	0	0	0	0	0	0	0
Mrpl28	39S ribosomal protein L28, mitochondrial OS=Mus musculus GN=Mrpl28 PE=1 SV=3	0	0	11.1664	11.8951	0	0	0	0	0	0	11.6559	11.4924	0	0	0	0	0	0	0	0	0	0	0	0	0	0	0	0	0	0	0	0
Mrpl35	39S ribosomal protein L35, mitochondrial OS=Mus musculus GN=Mrpl35 PE=2 SV=1	8.52279	0	9.39777	10.1135	0	0	0	0	0	0	10.0353	9.83697	0	0	0	0	0	0	0	0	0	0	0	0	0	0	0	0	0	0	0	0
Mrpl41	39S ribosomal protein L41, mitochondrial OS=Mus musculus GN=Mrpl41 PE=1 SV=1	8.61306	8.33116	12.1269	12.4038	0	9.65291	9.43438	10.6655	0	10.2019	12.2569	12.1634	0	9.83655	9.56046	9.77969	0	0	0	0	0	0	0	0	0	0	0	0	0	0	0	0
Mrpl43	39S ribosomal protein L43, mitochondrial OS=Mus musculus GN=Mrpl43 PE=1 SV=1	8.27945	8.15276	13.1254	13.5355	0	0	9.12131	9.94795	0	0	13.4115	13.2136	8.23386	0	9.12521	9.04408	0	0	0	0	0	0	0	0	0	0	0	0	0	0	0	0
Mrpl44	39S ribosomal protein L44, mitochondrial OS=Mus musculus GN=Mrpl44 PE=1 SV=3	9.33794	8.70684	12.783	12.5752	8.9284	8.47986	9.40215	9.47021	8.92499	0	12.7763	12.5646	0	0	9.4075	9.00018	0	0	0	0	0	0	0	0	0	0	0	0	0	0	0	0
Mrpl47	39S ribosomal protein L47, mitochondrial OS=Mus musculus GN=Mrpl47 PE=1 SV=2	8.29655	9.19603	10.7999	10.9436	10.1566	9.85074	8.62461	8.64321	9.94616	10.1336	11.0149	10.9258	10.1574	9.99572	9.34709	8.8835	0	0	0	0	0	0	0	0	0	0	0	0	0	0	0	0
Mrpl50	39S ribosomal protein L50, mitochondrial OS=Mus musculus GN=Mrpl50 PE=1 SV=2	0	0	9.81888	9.77469	0	0	0	0	0	0	9.72598	9.33727	0	0	0	0	0	0	0	0	0	0	0	0	0	0	0	0	0	0	0	0
Abat	4-aminobutyrate aminotransferase, mitochondrial OS=Mus musculus GN=Abat PE=1 SV=1	12.3925	12.0937	12.8958	13.1756	12.2931	12.1763	13.3149	13.1232	12.18	12.0817	13.3775	13.1309	12.1087	12.1006	13.2875	13.0315	11.6256	11.7154	11.9755	12.1171	11.6598	12.7469	14.5001	14.0669	12.2747	12.4282	12.3699	12.3924	11.6155	11.2553	14.9172	14.6263
Aldh9a1	4-trimethylaminobutyraldehyde dehydrogenase OS=Mus musculus GN=Aldh9a1 PE=1 SV=1	11.2696	11.057	10.8634	10.8081	11.6226	11.284	11.3499	11.2922	10.5857	10.742	10.9986	11.0473	11.1198	11.3971	11.1749	11.218	9.01213	9.23162	9.49086	9.31533	9.13142	10.669	12.0449	12.0177	9.32219	9.52363	9.65781	9.74576	9.47161	9.31562	12.7004	12.489
Rps11	40S ribosomal protein S11 OS=Mus musculus GN=Rps11 PE=1 SV=3	9.33242	8.75328	9.94075	10.2752	8.94928	8.82549	9.38229	9.85612	8.89398	8.83416	10.1273	9.9013	8.762	8.80647	9.57968	9.54803	8.67252	8.68771	9.23098	9.28364	0	9.96648	11.0818	10.953	8.8763	8.82973	9.5312	9.63648	0	0	11.8334	11.5927
Rps13	40S ribosomal protein S13 OS=Mus musculus GN=Rps13 PE=1 SV=2	9.61487	9.07562	9.48037	10.2586	9.22553	0	9.36501	9.55258	9.23848	8.76165	9.90797	9.90157	0	0	9.27358	8.91977	0	0	0	0	0	0	0	0	0	0	0	0	0	0	0	0
Rps14	40S ribosomal protein S14 OS=Mus musculus GN=Rps14 PE=1 SV=3	10.4213	10.2519	11.0374	11.6079	9.95269	10.1846	11.0706	11.3555	9.7538	10.0444	11.2015	11.283	10.0427	10.0177	10.5605	11.0883	9.58663	9.90628	10.606	10.7231	9.7143	10.7829	12.2993	12.3211	10.6398	10.6747	10.8794	10.9941	9.93044	9.79295	13.1437	12.8882
Rps15a	40S ribosomal protein S15a OS=Mus musculus GN=Rps15a PE=1 SV=2	10.0936	9.79039	10.4972	10.9214	9.61201	9.66311	10.5265	10.7892	9.88738	9.76605	10.6262	10.2471	9.36352	9.20204	10.3629	10.1267	9.40776	9.65581	10.357	10.4125	9.44945	11.3382	11.659	11.4833	9.8641	9.91231	10.4575	10.6451	9.50617	9.38933	12.3399	12.1762
Rps16	40S ribosomal protein S16 OS=Mus musculus GN=Rps16 PE=1 SV=4	10.5871	10.7528	10.1419	10.578	10.4674	10.8632	10.1244	11.4658	10.1615	10.7701	10.067	10.1349	10.1915	10.1238	10.391	10.3771	9.22442	10.0664	10.4151	10.7071	9.59407	11.7765	11.558	11.3888	10.2653	10.1984	10.5922	10.7881	10.0864	10.0894	12.2191	12.1882
Rps18	40S ribosomal protein S18 OS=Mus musculus GN=Rps18 PE=1 SV=3	9.25376	9.00742	9.27434	9.6043	8.89266	8.79522	9.10217	9.6722	8.75864	8.9002	9.15711	9.36545	8.65139	8.62026	9.06245	8.30653	0	0	9.34139	9.2859	0	10.1478	10.1305	9.913	9.274	9.28818	9.99714	0	9.35948	9.20602	10.8184	10.8182
Rps2	40S ribosomal protein S2 OS=Mus musculus GN=Rps2 PE=1 SV=3	10.205	9.9659	10.2977	10.6278	9.87315	9.88448	10.4899	10.5978	9.57737	9.80626	10.5762	10.4772	9.24337	9.33566	10.1554	10.3613	9.38402	9.57531	10.2189	10.2387	9.59939	11.0638	11.768	11.637	9.94664	9.85317	10.6499	10.5212	9.56246	9.78575	12.4951	12.3727
Rps23	40S ribosomal protein S23 OS=Mus musculus GN=Rps23 PE=1 SV=3	8.84881	8.99096	9.62313	10.2115	8.5996	0	9.62041	9.45881	8.43529	0	9.77373	9.74068	8.51898	8.82616	9.73587	9.67717	0	8.47464	9.01445	8.7183	0	10.2654	11.187	11.4078	9.42014	8.97583	9.22673	9.58339	0	0	11.7876	11.7889
Rps24	40S ribosomal protein S24 OS=Mus musculus GN=Rps24 PE=1 SV=1	10.3612	9.90242	10.6352	11.0354	9.94963	10.2726	10.4281	10.4245	10.5381	10.3472	10.8576	10.4149	10.1838	9.89583	10.0542	9.48778	0	0	0	0	0	0	0	0	0	0	0	0	0	0	0	0
Rps26	40S ribosomal protein S26 OS=Mus musculus GN=Rps26 PE=1 SV=3	9.1932	9.26102	9.356	9.51755	8.95138	9.41365	9.17923	9.63674	8.74599	9.5852	9.57765	9.54784	8.84166	8.93172	9.25111	8.68661	0	0	0	0	0	0	0	0	0	0	0	0	0	0	0	0
Rps3	40S ribosomal protein S3 OS=Mus musculus GN=Rps3 PE=1 SV=1	10.3778	9.92297	11.1292	11.4502	10.3693	10.468	11.0837	11.3707	9.48499	9.99228	10.657	10.7029	9.75252	9.92453	10.4913	10.7967	9.48285	9.89057	10.5664	10.7039	10.1488	11.6101	11.9397	11.8015	10.0608	10.0889	10.8509	10.9395	9.71274	10.0799	12.6096	12.4366
Rps3a	40S ribosomal protein S3a OS=Mus musculus GN=Rps3a PE=1 SV=3	9.79203	9.59145	10.0839	10.6396	9.54222	9.67901	9.86656	10.2296	9.39156	9.62571	10.2519	10.2155	9.66864	9.51183	9.54624	10.0901	9.2272	9.62022	9.91393	10.07	9.28966	10.761	12.0685	12.0731	10.2523	10.3017	10.2907	10.4175	9.37556	9.32591	12.6432	12.6056
Rps4x	40S ribosomal protein S4, X isoform OS=Mus musculus GN=Rps4x PE=1 SV=2	9.84198	9.34017	10.1326	10.7504	9.23665	9.12666	10.0728	10.4467	9.24688	9.13774	10.3857	10.2041	8.65953	9.13748	9.74347	9.68377	9.13352	9.32235	9.45312	9.6041	9.11854	11.0897	11.2763	11.1927	9.31086	9.458	9.81112	10.0279	9.3126	9.53344	12.0206	11.8659
Rps6	40S ribosomal protein S6 OS=Mus musculus GN=Rps6 PE=1 SV=1	10.7172	10.5892	11.494	12.4317	10.155	10.6786	11.1025	11.2081	10.0096	10.3278	12.0322	12.1272	10.2683	10.5753	10.7018	10.9548	9.64007	10.2501	10.623	10.7477	10.1049	11.7239	11.7272	11.484	10.6812	10.7202	11.0525	11.196	9.98046	10.044	12.2193	11.9655
Rps7	40S ribosomal protein S7 OS=Mus musculus GN=Rps7 PE=2 SV=1	0	9.1222	9.69363	10.79	8.87151	9.03534	9.84263	10.2304	9.19818	9.63972	10.0591	9.92577	8.93626	8.98816	9.3562	10.0144	8.9939	9.58538	9.02154	9.04634	8.80443	0	11.7499	11.6027	9.51208	9.73968	9.57828	9.68731	9.10006	8.8298	12.3901	12.1197
Rps8	40S ribosomal protein S8 OS=Mus musculus GN=Rps8 PE=1 SV=2	10.3336	9.92537	10.6185	11.1521	9.60177	9.82139	10.4725	10.4305	9.72798	10.5784	11.0382	10.7881	9.44923	9.52548	10.0828	10.1802	10.3247	9.91678	9.98767	10.0075	10.4842	11.04	11.3066	11.023	10.1967	10.026	10.3008	10.439	10.4972	10.373	12.2265	11.931
Rps9	40S ribosomal protein S9 OS=Mus musculus GN=Rps9 PE=1 SV=3	10.3683	9.84647	11.2462	11.9006	9.63951	9.77365	10.3341	10.4229	9.53069	9.51978	11.8074	11.6436	8.9145	9.16042	9.83251	9.82461	9.07605	9.43769	9.82006	9.99859	9.59678	11.2208	11.2955	11.1243	9.81808	9.74617	10.1112	10.2854	9.71283	9.63604	11.9846	11.7006
Slc3a2	4F2 cell-surface antigen heavy chain OS=Mus musculus GN=Slc3a2 PE=1 SV=1	11.308	11.1259	11.483	11.9657	10.9422	10.9194	11.5158	11.8853	10.9721	11.144	11.9108	11.8939	11.2321	11.1398	11.8624	11.6558	10.4078	10.5708	10.9776	10.9688	10.5633	11.9244	13.2809	12.8539	10.9762	11.0949	11.205	11.3205	10.7746	10.5286	13.6749	13.4156
Nt5c	5'(3')-deoxyribonucleotidase, cytosolic type OS=Mus musculus GN=Nt5c PE=1 SV=1	9.79757	9.55164	9.80057	10.7852	9.37129	9.75919	9.92558	10.8098	9.62386	10.0539	10.3109	10.0545	9.83887	10.0135	8.80238	10.1565	8.88018	9.50488	9.74593	9.73355	9.47529	0	11.7596	11.7931	9.59734	10.2365	9.7223	10.5763	9.83186	9.86066	12.6684	12.4294
Pgd	6-phosphogluconate dehydrogenase, decarboxylating OS=Mus musculus GN=Pgd PE=1 SV=3	10.1824	9.7663	10.3037	11.2243	9.40441	9.80173	10.7841	11.0929	9.88344	10.1116	10.91	10.7002	9.69285	9.71378	10.6188	10.9276	9.54554	9.39862	9.58044	9.59071	9.66728	11.0172	12.3513	12.3732	9.82525	9.77668	9.78497	10.0109	10.1388	10.0468	12.8931	12.821
Pgls	6-phosphogluconolactonase OS=Mus musculus GN=Pgls PE=1 SV=1	8.71083	8.1919	9.08143	10.1607	0	0	9.69614	9.90046	8.59052	8.69485	9.78608	9.69213	8.54191	9.16506	9.76648	9.65993	0	0	0	8.83134	0	10.3901	11.5229	11.5491	8.67041	8.59767	9.07017	9.1159	0	0	12.2256	12.1277
Hspd1	60 kDa heat shock protein, mitochondrial OS=Mus musculus GN=Hspd1 PE=1 SV=1	11.4376	11.243	11.435	11.6623	11.2006	11.3471	11.4096	11.6436	11.1643	11.1037	11.4484	11.2537	11.4875	11.4309	11.419	11.4577	10.0701	10.3719	11.1859	11.1146	10.7279	12.0765	12.438	12.4547	10.9143	11.0249	11.1158	11.0494	10.8428	10.7746	13.3248	13.0294
Rpl10	60S ribosomal protein L10 OS=Mus musculus GN=Rpl10 PE=1 SV=3	10.0448	9.68501	10.6531	10.9835	9.66876	9.95647	10.1945	10.428	9.8405	10.3462	10.7895	10.654	9.45378	9.5579	9.77438	9.79611	9.58527	9.69703	9.80419	10.0364	9.61256	11.0705	11.5138	11.2034	10.4271	10.4674	10.3485	10.5866	9.81539	9.69735	12.2057	12.0759
Rpl11	60S ribosomal protein L11 OS=Mus musculus GN=Rpl11 PE=1 SV=4	10.0053	9.92845	10.5965	11.0018	9.54176	9.62959	10.5942	10.867	9.78932	9.72122	10.8844	10.6669	9.453	9.67528	10.4952	10.4832	9.39011	9.76655	10.1749	10.2951	9.78114	11.3549	11.8831	11.8899	9.83468	9.86435	10.4993	10.6083	9.75214	9.59802	12.5249	12.4379
Rpl13	60S ribosomal protein L13 OS=Mus musculus GN=Rpl13 PE=1 SV=3	10.4643	10.3076	11.1843	11.8219	10.3049	10.4357	10.3328	10.705	9.95571	10.2522	11.6768	11.6045	9.91365	10.0759	9.72408	10.1558	9.98546	10.2496	10.5632	10.3706	9.82661	11.2845	11.3671	11.2418	11.1602	11.1794	10.9774	11.0171	10.6399	10.5216	11.9477	11.7902
Rpl14	60S ribosomal protein L14 OS=Mus musculus GN=Rpl14 PE=1 SV=3	9.34617	9.39964	9.95261	10.8084	9.48728	9.84454	9.61663	9.90025	9.19027	9.34661	10.4339	10.3913	9.25281	9.2345	9.38734	9.55761	0	0	0	0	0	0	0	0	0	0	0	0	0	0	0	0
Rpl15	60S ribosomal protein L15 OS=Mus musculus GN=Rpl15 PE=2 SV=4	10.0704	9.57674	11.939	12.3968	9.1649	9.53647	10.4541	10.5308	9.16673	9.63326	12.0003	11.7991	9.01344	9.23924	10.1445	10.1575	8.98917	9.24742	9.15163	9.40651	9.36656	10.7813	11.1222	10.9463	9.78086	9.75869	9.58986	10.1454	9.55129	9.36708	11.8104	11.5656
Rpl17	60S ribosomal protein L17 OS=Mus musculus GN=Rpl17 PE=1 SV=3	10.3434	9.82004	10.8801	11.4367	10.8796	10.435	10.7106	10.58	10.0363	9.77494	11.4769	11.1779	10.311	10.1762	10.5448	10.3896	9.62154	9.74249	10.8122	10.4925	9.70616	10.7363	11.7325	11.6392	10.8017	10.9009	11.1963	10.8996	10.1611	9.87182	12.4299	12.1386
Rpl18	60S ribosomal protein L18 OS=Mus musculus GN=Rpl18 PE=1 SV=3	11.4058	11.4397	10.7865	11.3175	11.2276	11.5537	11.0931	11.3118	10.7621	11.2477	11.1922	11.0365	10.6482	10.993	10.5209	10.8265	11.3054	11.461	11.0934	11.196	11.2848	12.2979	11.4876	11.237	11.7113	11.6003	11.7981	11.6795	11.7599	11.5837	12.0494	11.5159
Rpl19	60S ribosomal protein L19 OS=Mus musculus GN=Rpl19 PE=1 SV=1	12.4185	12.2233	14.5375	14.9048	12.3856	12.0926	12.434	12.599	11.9096	12.2398	14.8878	14.6642	11.3519	11.7334	12.2284	12.1606	11.5758	11.435	12.3483	11.801	12.2255	12.5258	11.7192	11.6789	12.4814	12.3435	12.5556	12.3486	12.6875	12.0414	12.3548	12.0839
Rpl22	60S ribosomal protein L22 OS=Mus musculus GN=Rpl22 PE=1 SV=2	10.7123	10.5323	10.8836	11.5599	9.92497	10.2525	11.0093	11.3687	10.2252	10.4645	11.1839	11.2561	10.0756	9.99383	10.872	10.6546	9.88987	10.1193	10.6163	10.5697	10.0134	11.5151	12.2707	12.0943	10.6365	10.4784	10.7996	10.8547	10.1648	9.97419	12.9405	12.7877
Rpl23	60S ribosomal protein L23 OS=Mus musculus GN=Rpl23 PE=1 SV=1	10.3811	10.0592	10.7684	11.3054	9.22784	9.40017	10.2844	10.7412	9.91061	9.90632	10.9383	11.0379	9.5593	9.43604	10.2599	10.3436	9.10369	9.63221	9.77348	9.97095	9.34133	11.1501	11.7672	11.7359	10.0286	10.0148	10.2471	10.5396	9.39274	9.59656	12.3208	12.1956
Rpl23a	60S ribosomal protein L23a OS=Mus musculus GN=Rpl23a PE=1 SV=1	11.7864	11.7207	11.769	12.0292	11.3681	11.5067	11.5529	12.0432	11.4637	11.5003	11.9924	11.9379	11.3425	11.5693	11.3994	11.3555	10.9717	11.243	11.6533	11.6644	11.4301	12.2071	11.9251	11.9904	12.6596	12.7055	12.2072	12.2041	11.7969	10.243	12.7265	12.3928
Rpl24	60S ribosomal protein L24 OS=Mus musculus GN=Rpl24 PE=1 SV=2	10.3023	10.2519	10.6009	11.1626	9.61798	9.78899	10.2503	10.4626	9.76576	10.083	11.0438	10.911	9.75621	9.62589	10.1483	9.93908	9.65769	9.84685	10.2419	10.2493	9.59215	10.9106	11.4698	11.2217	10.249	10.3984	10.6455	10.6635	9.95808	9.72686	12.0709	11.8725
Rpl26	60S ribosomal protein L26 OS=Mus musculus GN=Rpl26 PE=1 SV=1	9.46243	9.34817	9.95743	10.7155	8.93704	9.31525	9.98847	10.247	8.94782	9.37146	10.4963	10.4806	9.11476	9.1049	9.67329	9.92168	9.08352	9.90886	9.92094	9.97495	9.28041	10.9873	11.259	11.0662	9.90382	10.139	10.353	10.2835	9.3668	9.31141	11.7651	11.5744
Rpl27	60S ribosomal protein L27 OS=Mus musculus GN=Rpl27 PE=1 SV=2	10.356	10.283	10.696	10.9303	9.86201	10.0785	10.3539	10.7284	9.4406	9.59288	10.9104	10.9537	9.19285	9.39429	9.87376	10.0099	8.89892	10.9757	10.021	11.4063	9.36952	11.6481	11.4064	12.6741	10.6591	11.3223	10.5912	11.5872	10.4649	11.1887	12.3886	12.7536
Rpl27a	60S ribosomal protein L27a OS=Mus musculus GN=Rpl27a PE=1 SV=5	11.4548	11.1634	12.2154	12.82	11.2251	11.5417	11.279	11.5905	10.6218	11.2737	12.6634	12.6391	11.021	11.3504	10.9842	11.1067	10.7185	10.9568	10.8332	10.9064	10.9213	12.3458	11.4804	11.6932	11.6674	11.5137	11.5218	11.5829	11.3784	11.1414	12.3558	12.0932
Rpl29	60S ribosomal protein L29 OS=Mus musculus GN=Rpl29 PE=2 SV=2	11.5487	11.2458	9.73747	10.6933	10.9376	11.0547	10.4302	10.6894	11.0385	11.1631	10.4776	10.1059	10.7432	10.8692	10.5002	10.8692	10.6345	10.8237	10.2185	10.5111	10.7495	11.8716	11.4043	11.2534	12.1214	12.1495	11.2383	11.3086	11.2998	11.0933	11.9855	11.8279
Rpl3	60S ribosomal protein L3 OS=Mus musculus GN=Rpl3 PE=1 SV=3	11.5365	10.7532	12.1493	12.8136	9.41175	10.0881	11.9969	12.2756	10.8896	10.8637	12.5634	12.3625	10.7146	11.2398	11.9778	12.0668	8.84476	9.20886	9.66461	9.7072	9.06962	11.0203	11.3434	11.3102	9.45437	9.34024	9.94252	10.0748	9.12439	9.11233	12.0213	11.9159
Rpl31	60S ribosomal protein L31 OS=Mus musculus GN=Rpl31 PE=1 SV=1	9.64888	9.64169	10.3988	10.8205	9.16356	9.58322	9.93642	10.186	9.14522	9.78866	10.471	11.0033	9.38099	9.57952	10.2468	10.2715	8.67976	9.33412	9.41067	9.6361	9.12745	10.5824	11.4474	10.958	9.60348	9.83168	9.83543	9.78442	9.24948	0	11.9376	11.5313
Rpl34	60S ribosomal protein L34 OS=Mus musculus GN=Rpl34 PE=1 SV=2	9.07898	9.44779	9.94971	10.4998	8.97994	9.1897	9.69394	9.97133	8.99562	9.40385	10.072	9.77327	8.97264	9.06033	9.31718	9.23329	0	0	0	0	0	0	0	0	0	0	0	0	0	0	0	0
Rpl35	60S ribosomal protein L35 OS=Mus musculus GN=Rpl35 PE=1 SV=1	12.437	12.2767	11.0418	11.804	11.6763	12.0396	11.6154	12.1229	11.7896	12.1432	11.9433	11.9014	11.6694	11.9139	11.5364	11.7554	11.6172	11.9076	11.5262	11.5657	11.8867	12.8241	11.9529	12.0425	12.3709	12.5236	12.1339	12.2148	12.1613	12.0224	12.4124	12.2017
Rpl35a	60S ribosomal protein L35a OS=Mus musculus GN=Rpl35a PE=1 SV=2	8.76964	8.34859	10.9178	11.4597	8.6126	0	9.71082	9.60923	0	0	10.6291	11.0384	8.14872	0	8.7702	8.18433	0	0	0	0	0	0	0	0	0	0	0	0	0	0	0	0
Rpl36	60S ribosomal protein L36 OS=Mus musculus GN=Rpl36 PE=3 SV=2	12.8794	12.7012	13.5182	13.2424	11.9745	12.3154	11.3799	11.6156	12.1695	12.4562	12.5582	12.7842	12.0489	11.1905	10.9369	11.2009	0	0	0	0	0	0	0	0	0	0	0	0	0	0	0	0
Rpl38	60S ribosomal protein L38 OS=Mus musculus GN=Rpl38 PE=1 SV=3	10.3693	10.0776	10.324	10.7264	9.59796	9.89779	10.2157	10.5557	9.89823	10.0462	10.5916	10.4752	10.017	10.0068	10.2717	10.1244	0	9.79692	9.93355	10.1534	9.44916	11.6554	11.6388	11.3721	10.1401	10.0407	10.4829	10.4893	9.78481	9.5899	12.2653	11.9675
Rpl4	60S ribosomal protein L4 OS=Mus musculus GN=Rpl4 PE=1 SV=3	10.0822	9.7276	11.485	12.0705	10.1919	10.0425	10.1551	10.1648	9.47212	9.67334	11.5878	11.644	9.00866	9.0331	9.6251	10.0811	9.5035	10.0728	10.3208	10.545	10.2241	11.5053	10.9165	10.7322	10.3629	10.3816	10.6627	11.0948	10.3967	10.3083	11.1346	10.9999
Rpl5	60S ribosomal protein L5 OS=Mus musculus GN=Rpl5 PE=1 SV=3	9.43544	9.07861	9.93293	10.7306	9.60493	10.0074	9.60393	9.71347	8.92593	9.97801	10.5254	10.1504	9.27814	9.91005	9.73698	9.5255	9.39452	10.0496	10.4065	9.98345	9.15897	11.22	11.1054	10.9606	10.1094	10.2612	10.1554	10.6462	9.34609	9.40509	11.8171	11.6567
Rpl6	60S ribosomal protein L6 OS=Mus musculus GN=Rpl6 PE=1 SV=3	9.44013	8.98017	11.8847	12.496	9.12435	9.35675	10.0634	10.3161	8.9795	9.24003	11.8179	11.6632	8.89299	9.09284	9.331	9.528	8.78219	9.24846	9.57525	9.68629	9.4535	11.3533	9.9811	9.86075	10.3068	10.0564	10.3476	10.5519	10.1923	9.90681	10.7796	10.4176
Rpl7	60S ribosomal protein L7 OS=Mus musculus GN=Rpl7 PE=1 SV=2	10.0804	10.2494	11.5431	12.1409	9.35391	10.1288	10.4115	10.5997	9.30165	10.1771	11.883	11.613	8.79808	9.41365	9.8288	10.1212	0	9.28611	9.47054	10.1737	0	11.0938	10.7729	10.5822	9.81763	9.9285	10.4635	10.6912	9.32122	11.1534	11.111	10.9802
Rpl7a	60S ribosomal protein L7a OS=Mus musculus GN=Rpl7a PE=1 SV=2	10.1491	9.86562	11.9967	12.537	9.48311	9.56354	10.8416	11.2407	9.55095	9.46889	12.0649	11.9543	9.387	9.40335	10.3839	10.2469	9.1637	9.53375	9.79213	9.80469	9.62467	10.7279	11.3451	10.9699	10.1636	10.2248	10.1965	10.2462	9.73288	9.70287	11.9276	11.6336
Rpl8	60S ribosomal protein L8 OS=Mus musculus GN=Rpl8 PE=1 SV=2	10.2563	10.0331	11.648	12.1487	10.3256	10.4174	10.7972	11.0384	10.192	10.4538	11.7964	11.6274	10.4272	10.5041	10.0749	10.3604	10.2165	10.0366	10.8189	10.4503	10.4014	12.177	11.4062	11.3446	10.8967	11.0272	10.8683	11.3499	10.7374	10.7864	11.9364	11.6873
Rpl9	60S ribosomal protein L9 OS=Mus musculus GN=Rpl9 PE=2 SV=2	10.2716	9.93217	10.6087	10.2968	9.54823	9.9475	10.6927	10.7265	9.79409	10.1117	10.2405	10.6166	9.58742	9.72245	9.8137	9.38066	0	10.0562	10.0473	10.1352	9.54285	11.5372	11.1946	11.2454	10.0548	10.1101	10.3861	10.566	9.54694	9.65257	12.0198	11.8332
Hspa5	78 kDa glucose-regulated protein OS=Mus musculus GN=Hspa5 PE=1 SV=3	11.6478	11.6627	11.6389	12.5903	11.0041	11.9476	11.9119	12.9333	11.2692	12.3839	11.7427	11.8208	11.3264	12.0224	11.8881	12.2991	10.7815	11.3445	11.2923	11.529	11.2623	14.5461	12.6852	12.6664	11.4506	11.5144	11.3953	11.8888	11.063	11.1739	13.4154	13.2223
Akap5	A-kinase anchor protein 5 OS=Mus musculus GN=Akap5 PE=1 SV=2	10.5125	10.2033	11.2604	11.5135	10.3248	10.594	10.8994	11.1783	10.3861	10.6057	11.1037	11.202	10.3485	10.4459	11.0597	10.7425	10.2398	10.6669	10.6417	10.6788	9.93909	11.2036	12.2541	12.0244	10.9282	10.908	10.8889	11	9.77357	9.46112	13.0022	12.5626
Acat2	Acetyl-CoA acetyltransferase, cytosolic OS=Mus musculus GN=Acat2 PE=1 SV=2	9.00687	8.35435	9.62764	10.078	8.62753	8.62289	9.72548	9.82092	8.7718	0	10.0033	9.90428	8.68678	8.89511	10.2904	10.4077	0	8.52906	8.89332	8.87166	0	10.073	11.4938	11.4867	8.94822	8.78455	9.42529	9.15746	9.17049	0	12.795	12.4084
Acat1	Acetyl-CoA acetyltransferase, mitochondrial OS=Mus musculus GN=Acat1 PE=1 SV=1	12.7723	12.5004	13.2453	13.7065	12.2549	12.2647	13.1451	13.4881	12.7384	12.7428	13.657	13.5146	12.8295	12.452	13.373	13.351	12.298	12.2728	12.4996	12.3841	11.7205	12.5945	14.4755	14.4087	12.9441	12.9703	12.8258	12.699	12.0173	11.768	15.1885	15.0176
Aco2	Aconitate hydratase, mitochondrial OS=Mus musculus GN=Aco2 PE=1 SV=1	13.2992	13.0892	13.6329	14.1948	13.1773	13.2918	13.673	13.9939	13.1319	13.2378	14.0087	13.9524	13.4945	13.3764	13.8785	13.7998	12.9592	12.9758	13.3955	13.3447	12.8772	13.466	14.8174	14.7707	13.6832	13.8213	13.6052	13.443	12.9908	12.8645	15.4532	15.2786
Ablim1	Actin-binding LIM protein 1 OS=Mus musculus GN=Ablim1 PE=1 SV=1	9.37849	8.90298	9.02301	9.81884	8.54165	8.64286	9.41722	9.76202	9.21389	9.01487	9.87126	9.80515	9.23431	8.7624	9.62236	9.65643	8.97966	8.71456	8.96413	8.76413	8.99237	10.0572	11.5426	11.345	10.2411	10.1751	9.7777	9.63386	9.43599	8.79295	11.9859	11.6598
Ablim2	Actin-binding LIM protein 2 OS=Mus musculus GN=Ablim2 PE=1 SV=1	9.14617	9.40599	9.64555	10.3488	8.91986	9.16339	9.66537	10.1796	9.69568	9.66335	10.1855	9.86366	9.50751	9.36228	9.88825	9.99416	9.49471	9.5406	9.63718	9.73843	9.42475	10.5908	11.7516	11.693	10.2717	10.2655	10.1667	10.0266	9.94227	9.11028	12.6124	12.2545
Actr2	Actin-related protein 2 OS=Mus musculus GN=Actr2 PE=1 SV=1	12.543	12.3722	12.9918	13.5055	11.9691	12.2598	12.9777	13.2515	12.2688	12.446	13.2385	12.9262	12.3965	12.4333	12.9343	12.8276	12.0827	12.1379	12.2977	12.3468	11.7696	13.1401	14.015	13.8712	12.4403	12.6147	12.4592	12.4	11.8473	11.8645	14.5518	14.4989
Arpc1a	Actin-related protein 2/3 complex subunit 1A OS=Mus musculus GN=Arpc1a PE=1 SV=1	11.9801	11.797	12.4704	12.8754	11.3855	11.2551	12.5401	12.6466	11.8384	11.6731	12.5738	12.2515	12.0552	11.8169	12.3847	12.1482	12.0328	12.0925	12.1574	12.1051	11.9725	12.5419	13.6129	13.3158	12.5507	12.7289	12.4931	12.4357	12.2385	11.8356	14.0118	13.6758
Arpc2	Actin-related protein 2/3 complex subunit 2 OS=Mus musculus GN=Arpc2 PE=1 SV=3	11.7201	11.5196	12.1534	12.7251	11.0543	11.1718	12.0912	12.437	11.5568	11.6685	12.3597	12.2055	11.5167	11.314	12.2716	11.8769	11.1693	11.3399	11.5999	11.72	11.033	12.3795	13.4435	13.3219	11.6406	11.6472	11.9178	11.8952	11.1578	11.1642	14.1353	13.9344
Arpc3	Actin-related protein 2/3 complex subunit 3 OS=Mus musculus GN=Arpc3 PE=1 SV=3	11.0325	10.7671	11.6426	12.0466	10.5358	10.5063	11.4606	11.7292	11.0713	11.1129	11.6602	11.4998	10.7134	10.4924	11.3664	11.21	10.3391	10.5878	10.8701	10.8658	10.3673	11.9657	12.9846	12.9469	10.9546	11.0289	11.0498	11.4775	10.4693	10.3249	13.7771	13.5572
Arpc4	Actin-related protein 2/3 complex subunit 4 OS=Mus musculus GN=Arpc4 PE=1 SV=3	12.469	12.2266	12.938	13.4239	11.9797	12.0782	12.9943	13.2155	12.2055	12.3465	12.9668	12.8192	11.9912	11.8672	12.5876	12.6313	11.979	11.9346	12.3006	12.3297	11.7763	12.6409	14.0571	13.919	12.384	12.4036	12.548	12.4235	12.043	11.9955	14.4791	14.4637
Actr3	Actin-related protein 3 OS=Mus musculus GN=Actr3 PE=1 SV=3	11.9773	11.7706	12.2846	12.8776	11.4109	11.672	12.3779	12.7257	11.8123	11.9493	12.4857	12.3635	11.8453	11.7308	12.3328	12.2444	11.3479	11.5365	11.6794	11.6279	11.0426	12.3574	13.412	13.3172	11.886	12.086	11.9949	11.9723	11.2097	11.2555	13.982	13.7483
Actr3b	Actin-related protein 3B OS=Mus musculus GN=Actr3b PE=1 SV=1	9.79671	9.4237	10.3522	10.9561	8.68583	9.38209	10.1133	10.5184	9.63865	9.71996	10.5921	10.2376	9.29972	9.43247	9.92983	10.002	10.7008	10.9236	10.9624	11.1137	10.5883	11.643	12.8741	12.8257	11.2993	11.2828	11.4302	11.3567	10.7819	10.4028	13.3813	12.8275
Ahsa1	Activator of 90 kDa heat shock protein ATPase homolog 1 OS=Mus musculus GN=Ahsa1 PE=1 SV=2	10.4924	10.1605	11.0066	11.96	9.82072	9.87245	11.121	11.5403	10.228	10.4821	11.6084	11.5544	10.3713	10.4508	11.3946	11.3936	9.64007	9.50123	9.99404	9.98104	9.28041	10.9985	12.5187	12.6584	10.2328	10.268	10.4222	10.4421	9.41543	9.32591	13.2384	13.0539
Abr	Active breakpoint cluster region-related protein OS=Mus musculus GN=Abr PE=1 SV=1	9.42603	9.13214	9.95379	10.4926	8.83919	9.03706	9.70989	10.1026	9.10781	9.32198	10.0214	10.0397	8.88742	9.01891	9.97738	10.0102	9.28045	9.43473	9.07489	9.0724	9.15968	10.5824	11.6955	11.428	9.6939	9.92077	9.55438	9.7613	9.339	9.02462	12.191	11.9921
Acsf2	Acyl-CoA synthetase family member 2, mitochondrial OS=Mus musculus GN=Acsf2 PE=1 SV=1	8.76242	8.37717	9.25445	9.67402	8.7049	8.77396	9.34582	9.448	8.3184	8.80639	9.72512	9.56728	8.44007	8.61146	9.73841	9.75028	0	0	0	8.46338	0	9.93943	11.5416	11.4283	8.68814	8.69764	9.0741	9.04326	0	0	12.1512	11.915
Acot9	Acyl-coenzyme A thioesterase 9, mitochondrial OS=Mus musculus GN=Acot9 PE=1 SV=1	8.84643	8.66936	9.63047	10.1977	8.78174	8.83505	9.63255	9.75327	8.66946	9.36739	10.0586	9.75245	8.53345	8.80514	9.82358	9.76633	8.68787	9.2975	8.97806	8.84429	10.1496	11.4162	11.4735	11.5587	9.1254	9.0915	10.1695	10.6672	9.0865	0	12.3568	12.1415
Them4	Acyl-coenzyme A thioesterase THEM4 OS=Mus musculus GN=Them4 PE=1 SV=1	10.3451	10.2645	10.2014	10.6384	9.7867	9.95204	10.0937	10.3665	10.2476	10.4322	10.6108	10.3522	10.0206	9.63602	10.3349	10.1179	9.71545	10.0429	9.60011	10.1059	9.39015	11.2637	11.7477	11.6284	9.99821	9.96186	10.3828	10.7262	9.91301	9.52243	12.4366	12.41
Agk	Acylglycerol kinase, mitochondrial OS=Mus musculus GN=Agk PE=1 SV=1	9.70883	9.25502	9.99774	10.3418	9.04256	9.06913	10.0359	10.1266	9.5653	9.63852	10.4453	10.1827	8.87563	9.05903	10.0497	10.1302	9.28327	9.41466	9.21894	9.61088	8.81347	10.4131	11.4727	11.3173	9.74034	9.53289	9.88637	9.92599	9.0393	9.0374	12.1494	12.0159
Necap1	Adaptin ear-binding coat-associated protein 1 OS=Mus musculus GN=Necap1 PE=1 SV=2	11.2221	11.1393	11.6424	12.6966	10.38	11.3242	11.5217	13.0233	10.2998	12.2529	11.6791	11.9212	10.5419	11.805	11.42	12.4082	10.303	10.3088	10.948	10.4376	9.7573	11.1986	13.0253	13.0544	10.5463	10.7975	10.7952	10.8245	10.3363	10.0454	13.6691	13.3992
Adk	Adenosine kinase OS=Mus musculus GN=Adk PE=1 SV=2	8.83718	8.73362	8.91376	10.7768	8.48921	8.64036	9.10938	10.5444	8.72423	9.16736	9.49601	10.7168	8.61698	8.65872	10.9173	10.7133	9.23798	8.4445	9.40606	8.76234	9.26287	0	12.0807	12.072	9.42002	9.58554	9.41352	9.53024	9.4264	0	12.9805	12.6983
Ahcy	Adenosylhomocysteinase OS=Mus musculus GN=Ahcy PE=1 SV=3	10.8283	10.8844	11.4343	11.5874	10.6084	10.7721	11.6542	11.8526	10.5797	10.8835	11.637	11.8134	10.9122	10.9441	11.6787	11.9154	10.6007	10.5261	10.7812	10.8562	10.3664	11.8361	12.7073	12.6176	10.9414	11.066	11.1214	11.2724	10.6447	10.4406	13.4014	13.1096
Ak1	Adenylate kinase isoenzyme 1 OS=Mus musculus GN=Ak1 PE=1 SV=1	12.1294	11.7849	12.6708	12.8563	11.8725	11.8418	12.4117	12.5549	12.1791	11.8524	12.862	12.7917	12.2689	12.0594	12.7461	12.5003	11.5565	11.3981	12.0829	11.95	11.4598	12.3061	14.1565	14.0503	11.9651	12.0158	12.2533	11.9252	11.8266	11.5203	14.8208	14.868
Ak5	Adenylate kinase isoenzyme 5 OS=Mus musculus GN=Ak5 PE=1 SV=2	8.81082	8.5557	9.3225	10.0302	8.41186	8.73015	9.16921	9.49151	8.77087	9.52611	9.60952	9.54732	9.12956	9.05255	9.48846	9.77366	0	8.97928	0	8.50038	0	0	11.224	11.1962	9.09929	9.41182	9.01219	9.27643	0	0	12.1591	11.9592
Adsl	Adenylosuccinate lyase OS=Mus musculus GN=Adsl PE=1 SV=2	9.63787	9.25722	9.90934	10.2378	8.93327	9.24919	10.1001	10.1636	9.44184	9.30384	10.3416	10.0176	9.18238	9.00899	10.1075	10.0001	8.87071	9.39841	9.38536	9.30343	9.54854	10.5538	11.9185	11.5818	9.51129	9.63782	9.26215	9.52981	9.49129	8.81024	12.3631	12.3599
Adssl1	Adenylosuccinate synthetase isozyme 1 OS=Mus musculus GN=Adssl1 PE=1 SV=2	8.71682	8.7107	9.10635	9.55397	0	0	9.09493	9.32948	8.41865	0	9.40616	9.12307	0	0	9.3562	9.36348	0	0	0	0	0	0	11.3953	11.2555	8.73167	8.97784	8.63864	0	0	0	11.8271	11.6843
Adss	Adenylosuccinate synthetase isozyme 2 OS=Mus musculus GN=Adss PE=1 SV=2	9.3777	8.98831	8.45816	9.19945	8.65378	8.86684	8.73184	8.94739	8.97932	9.21541	10.0647	9.91949	8.70284	8.71695	9.63942	9.75754	0	0	9.12388	8.97523	0	0	11.2545	11.0665	8.69796	8.79227	9.30233	9.39931	0	0	12.2498	12.1134
Cap1	Adenylyl cyclase-associated protein 1 OS=Mus musculus GN=Cap1 PE=1 SV=4	10.165	9.29652	9.65943	10.2719	8.77299	8.95628	10.0214	10.4291	9.18278	9.76412	9.65573	9.36427	8.9972	9.40174	9.69385	9.45187	0	0	0	8.68552	0	11.7518	11.262	11.14	9.99861	8.96852	0	9.52064	0	0	11.6142	11.5545
Cap2	Adenylyl cyclase-associated protein 2 OS=Mus musculus GN=Cap2 PE=1 SV=1	8.87884	9.06913	9.08418	9.54471	8.85768	9.0714	8.71147	9.28889	9.41825	9.71547	8.90976	8.89123	8.73914	8.62726	9.00831	9.01951	0	0	0	0	0	0	0	0	0	0	0	0	0	0	0	0
Arl3	ADP-ribosylation factor-like protein 3 OS=Mus musculus GN=Arl3 PE=1 SV=1	8.64561	8.73172	8.60951	9.34747	0	8.55115	8.53649	9.12834	8.49397	8.84434	9.02253	8.89164	8.86296	0	8.86813	8.5715	0	0	9.15416	8.9179	0	0	10.6855	10.5997	8.75609	8.86949	9.16747	9.21843	0	0	11.276	11.1588
Arl8a	ADP-ribosylation factor-like protein 8A OS=Mus musculus GN=Arl8a PE=1 SV=1	8.44013	9.51033	9.59142	10.2829	0	8.76618	9.39061	9.63674	0	9.61478	10.0351	10.1589	8.83269	8.89986	10.0211	9.56762	9.17304	9.37319	9.49006	9.19169	0	10.1349	10.5325	10.5028	8.80235	9.76229	9.41893	9.71986	9.30375	9.07296	12.207	12.1767
Arf5	ADP-ribosylation factor 5 OS=Mus musculus GN=Arf5 PE=1 SV=2	12.6219	11.9139	11.8417	12.5011	10.2318	10.4146	11.1203	11.4612	10.952	10.8735	12.6223	12.6455	10.8913	11.12	11.0524	11.2398	9.86317	10.1144	10.3223	10.3201	9.64522	11.1931	11.8901	11.9735	10.523	10.6607	11.1658	11.2355	9.71241	9.25303	12.693	12.4632
Arfgap1	ADP-ribosylation factor GTPase-activating protein 1 OS=Mus musculus GN=Arfgap1 PE=1 SV=2	8.50819	0	8.74772	9.46458	0	0	8.3948	9.04005	0	0	9.13267	8.68269	0	0	8.66415	8.44853	9.51232	9.70612	9.6868	9.79892	10.7857	12.366	11.0798	11.0431	9.70992	9.95678	9.94901	10.0352	10.5731	10.0676	11.8622	11.6669
Slc25a4	ADP/ATP translocase 1 OS=Mus musculus GN=Slc25a4 PE=1 SV=4	14.2301	13.9793	14.2525	14.6266	13.7417	13.7824	14.1117	14.3607	13.7185	13.7072	14.4196	14.4014	13.9303	13.7999	14.0309	14.0307	13.3536	13.3947	13.4978	13.3934	13.2528	13.8368	15.1429	14.9421	13.7087	13.8444	13.7032	13.7531	13.5508	13.3768	15.5476	15.3
Slc25a5	ADP/ATP translocase 2 OS=Mus musculus GN=Slc25a5 PE=1 SV=3	13.6831	13.4457	13.6786	13.9387	13.2442	13.4308	13.7129	13.9245	13.2016	13.3363	13.8678	13.7643	13.4824	13.4326	13.7172	13.6816	12.5615	13.0156	12.8234	12.9677	12.8155	13.4368	14.6486	14.6104	13.2829	13.4212	13.1875	13.306	13.037	12.8122	15.2563	15.0364
Afg3l2	AFG3-like protein 2 OS=Mus musculus GN=Afg3l2 PE=1 SV=1	8.6444	8.86012	8.6982	9.53819	8.21383	8.46597	8.56089	8.98436	8.93166	9.14537	9.4716	9.56404	8.51419	8.49118	8.73631	8.81137	0	8.47165	8.68698	8.60001	0	10.2254	11.4762	11.5044	9.14308	8.89921	9.02421	9.76501	0	0	12.3447	12.0698
Akr7a2	Aflatoxin B1 aldehyde reductase member 2 OS=Mus musculus GN=Akr7a2 PE=1 SV=3	9.88373	9.67002	10.3798	10.8174	9.22052	9.5789	10.397	10.7882	9.76931	9.93774	10.7793	10.6288	9.80615	9.8443	10.8547	10.6173	0	9.32113	8.96124	9.39482	9.05731	10.6493	12.0646	12.0239	9.92998	10.0549	9.89058	10.1772	0	0	12.6806	12.3616
Aars	Alanine--tRNA ligase, cytoplasmic OS=Mus musculus GN=Aars PE=1 SV=1	10.6086	10.3438	11.0174	11.5777	10.1811	10.4283	11.1411	11.5441	10.3845	10.6293	11.2102	11.6604	10.9377	11.0319	11.4667	11.4892	9.98467	10.2084	10.4296	10.4337	10.0168	11.5051	12.4746	12.518	10.6056	10.765	10.969	11.0234	10.3222	9.89857	13.1565	12.7103
Adh5	Alcohol dehydrogenase class-3 OS=Mus musculus GN=Adh5 PE=1 SV=3	10.3105	10.1933	10.8692	11.4805	9.89891	9.90882	10.8883	11.4783	9.97042	10.9572	11.5066	11.2947	10.244	10.1771	11.4148	11.3569	9.40739	9.96481	9.68343	10.0904	9.18148	11.7391	12.5263	12.5754	10.3271	10.3398	10.4132	10.7564	9.34713	9.4063	13.3038	12.9112
Aldh1b1	Aldehyde dehydrogenase X, mitochondrial OS=Mus musculus GN=Aldh1b1 PE=1 SV=1	8.85018	8.49985	9.64436	10.3916	6.24021	6.39019	8.96704	9.53505	8.83369	9.17834	9.83909	9.82701	7.91103	8.38237	9.53843	9.66858	8.13597	8.8467	8.39201	8.55691	6.70639	8.32033	11.3623	11.3119	8.78821	9.34336	9.2771	9.19769	6.97288	6.75008	12.1277	12.0161
Aldh1a7	Aldehyde dehydrogenase, cytosolic 1 OS=Mus musculus GN=Aldh1a7 PE=1 SV=1	8.39325	8.2049	8.8522	9.51822	7.76294	7.77247	8.89602	9.32441	8.24039	7.98958	9.41946	9.46243	8.26481	8.1929	9.34476	9.39423	0	0	0	0	0	0	0	0	0	0	0	0	0	0	0	0
Aldh2	Aldehyde dehydrogenase, mitochondrial OS=Mus musculus GN=Aldh2 PE=1 SV=1	11.3659	11.0735	11.9051	12.4228	11.1779	11.2471	12.0877	12.2823	11.2289	11.4112	12.3716	12.1868	10.9607	11.0053	12.1498	12.1971	10.7518	10.9924	11.2385	11.2775	10.7171	12.2183	13.5683	13.4703	11.4184	11.6171	11.6598	11.6975	10.9108	10.7751	14.0419	13.7105
Akr1b1	Aldose reductase OS=Mus musculus GN=Akr1b1 PE=1 SV=3	10.7448	10.5997	11.2633	12.0064	10.4792	10.6939	11.5561	11.897	10.6778	10.8244	11.7341	11.6083	10.7919	10.6426	11.6965	11.631	10.1224	10.4123	10.6421	10.5538	10.2045	11.5335	12.5426	12.6899	10.5608	10.6867	10.8455	11.0021	10.0337	10.1811	13.3572	12.9482
Alg2	Alpha-1,3/1,6-mannosyltransferase ALG2 OS=Mus musculus GN=Alg2 PE=1 SV=2	9.46273	8.93547	9.88839	10.3983	8.71096	0	9.94685	10.3521	9.14361	9.18256	10.2597	10.181	9.44988	9.50973	10.1607	10.061	8.83992	0	9.20997	8.98773	0	10.0288	11.6285	11.3739	8.93183	9.26451	9.35659	9.27894	0	0	12.3577	11.9381
Actn1	Alpha-actinin-1 OS=Mus musculus GN=Actn1 PE=1 SV=1	12.2708	11.7172	12.2293	12.8741	11.4094	11.5641	12.0663	12.4941	11.8655	11.7907	12.3618	12.2435	11.7211	11.7328	12.2256	11.9886	11.6185	11.7833	11.6095	11.6024	10.9005	12.2402	13.2447	13.163	12.0295	12.1932	11.9132	11.8409	11.1333	10.9369	14.1219	13.7404
Actn2	Alpha-actinin-2 OS=Mus musculus GN=Actn2 PE=1 SV=2	10.3161	10.1293	10.0722	10.8647	9.44054	9.78694	10.2714	10.645	10.4631	10.9234	10.476	10.7721	10.136	10.5357	10.7022	10.5957	9.73732	10.2734	9.98845	10.0018	10.1745	13.0915	11.6298	11.6635	10.5327	10.2559	10.2937	10.5943	9.78968	9.72544	12.3715	12.1437
Actn3	Alpha-actinin-3 OS=Mus musculus GN=Actn3 PE=2 SV=1	8.5952	7.88547	9.41766	9.37932	8.20286	7.88087	9.02441	9.1485	8.39592	8.51393	9.08805	9.14426	9.12245	8.7455	9.27917	9.53366	11.4663	11.2859	11.5015	11.2909	10.2099	11.1631	11.076	11.1429	11.5215	11.4405	11.6345	11.4246	10.8037	10.2522	11.7031	11.5997
Actn4	Alpha-actinin-4 OS=Mus musculus GN=Actn4 PE=1 SV=1	11.0917	10.7578	11.4223	12.0079	10.3025	10.4816	11.2262	11.6986	10.8809	11.0902	11.6929	11.6569	10.7037	10.9096	11.2393	11.1589	10.5712	10.9258	10.6732	10.644	10.3946	11.875	12.6093	12.5681	11.1139	11.3572	10.9723	11.0271	10.5575	10.3263	13.2927	12.9455
Add1	Alpha-adducin OS=Mus musculus GN=Add1 PE=1 SV=2	11.264	10.9135	12.0044	12.4055	11.1436	11.3583	11.9724	12.2973	11.1786	11.3964	12.1304	11.9067	11.1545	11.2891	11.9475	11.9543	11.0302	11.0335	11.2875	11.293	10.7985	12.0786	13.1472	13.1285	11.4453	11.5128	11.5741	11.5321	10.9193	10.8094	13.8297	13.5659
Aldh7a1	Alpha-aminoadipic semialdehyde dehydrogenase OS=Mus musculus GN=Aldh7a1 PE=1 SV=4	10.3548	10.1422	10.6094	11.078	10.1221	10.1387	10.6686	10.8897	10.1753	10.2878	10.8878	10.6204	9.93486	9.98291	10.7827	10.877	9.38467	9.74364	9.96903	9.916	9.684	11.2875	12.0039	12.0088	10.2353	10.1639	10.1879	10.4997	9.85942	9.70813	12.6158	12.6016
Actr1a	Alpha-centractin OS=Mus musculus GN=Actr1a PE=1 SV=1	11.241	10.6616	11.5737	11.9576	10.443	10.3502	12.028	11.7049	11.1744	10.7892	12.1738	11.8359	10.4051	10.8194	12.1893	11.6077	9.432	10.201	9.99405	10.3768	10.0864	11.6473	12.6334	12.5174	10.7332	10.6893	10.7064	11.0168	9.83158	9.59328	13.5138	13.1725
Cryab	Alpha-crystallin B chain OS=Mus musculus GN=Cryab PE=1 SV=2	9.52961	9.31211	10.0936	10.6046	9.26986	9.23828	10.0864	10.574	9.03809	9.34973	10.3521	10.3355	9.6875	9.41351	9.98981	10.1485	8.88077	9.31909	9.69038	9.78387	9.33898	10.8871	11.5828	11.6174	9.52099	9.61197	9.85414	10.1231	9.40487	9.66656	12.2568	12.0654
Eno1	Alpha-enolase OS=Mus musculus GN=Eno1 PE=1 SV=3	14.28	14.0599	14.9551	15.4848	14.0123	14.1695	14.9908	15.2429	14.1028	14.2769	15.2634	15.0967	14.366	14.2294	15.0048	15.0359	13.7223	13.7846	14.0987	14.0526	13.5379	14.2119	16.2511	16.1978	14.015	14.1912	14.3665	14.1898	13.628	13.567	16.9346	16.7221
Ina	Alpha-internexin OS=Mus musculus GN=Ina PE=1 SV=3	13.2101	13.1552	13.4322	13.9223	13.2375	13.5483	13.6599	14.0647	13.106	13.5184	13.7032	13.6885	13.7071	13.8403	13.7791	13.9833	12.8882	13.022	12.9806	12.9959	12.9224	13.5579	14.5528	14.449	13.3687	13.5357	13.1248	13.2424	13.1809	13.0929	14.9295	14.7701
Napa	Alpha-soluble NSF attachment protein OS=Mus musculus GN=Napa PE=1 SV=1	10.3676	10.1183	10.3305	10.7919	9.814	9.94897	10.6143	10.9675	10.2405	10.4197	10.6696	10.6178	10.0033	10.0576	10.6781	10.5071	9.08744	9.62354	9.85401	10.0717	9.39291	10.5868	11.9278	11.9648	9.88388	10.0067	10.2427	10.3887	9.46707	9.42268	12.7589	12.542
Snca	Alpha-synuclein OS=Mus musculus GN=Snca PE=1 SV=2	10.7476	10.2412	11.3307	11.1454	11.0483	9.60903	10.6876	10.4844	10.3295	9.41107	10.1936	9.9447	10.316	10.3202	10.2714	9.86013	0	0	10.5833	9.98724	10.5599	11.7484	11.2756	11.0642	8.53819	0	9.37393	9.74879	10.8438	7.05581	10.7008	10.5964
Maoa	Amine oxidase [flavin-containing] A OS=Mus musculus GN=Maoa PE=1 SV=3	10.3244	10.0257	10.5188	10.9891	9.83432	9.87766	10.7991	11.1628	10.2055	10.2032	11.1357	10.9473	10.0282	10.0359	11.0383	10.9395	9.60784	9.81124	10.1366	10.1726	9.43791	10.9403	12.2887	12.2175	10.2775	10.2677	10.4949	10.3356	9.83481	9.85	13.02	12.8001
Maob	Amine oxidase [flavin-containing] B OS=Mus musculus GN=Maob PE=1 SV=4	8.80731	8.80449	8.99378	9.55478	8.89347	9.41046	9.35477	9.51806	8.34003	8.70175	9.26844	9.05863	8.75125	9.22414	9.35558	9.53532	0	8.62676	9.13699	8.92271	0	0	11.5286	11.3065	9.0063	8.97959	9.28125	9.41836	9.22307	0	12.1298	11.9167
Rnpep	Aminopeptidase B OS=Mus musculus GN=Rnpep PE=1 SV=2	9.12625	8.95185	9.71277	10.341	8.69771	8.9718	9.64279	10.1498	9.06516	9.28432	10.0726	9.78882	8.74106	8.7963	9.85665	9.9622	8.8528	8.7429	9.00691	9.09179	8.83891	10.1177	11.7202	11.6188	9.14018	9.15782	9.38098	9.4543	0	0	12.3032	12.1506
Amph	Amphiphysin OS=Mus musculus GN=Amph PE=1 SV=1	12.3574	13.2536	10.9383	13.3944	12.2923	13.9922	11.7657	13.9997	11.7104	14.028	10.6496	12.6961	12.2039	13.9353	11.4427	13.5839	9.00476	9.10596	9.16298	9.09747	9.21169	10.8006	10.0271	9.81314	8.79987	9.09026	0	0	9.39257	9.45473	9.42698	0
Ank2	Ankyrin-2 OS=Mus musculus GN=Ank2 PE=1 SV=2	12.2742	12.3477	11.5398	12.8847	11.5384	12.9127	11.5301	13.2616	11.1487	12.9376	11.8884	12.6673	11.5749	13.0944	11.6092	13.048	11.3571	11.5824	11.156	11.18	10.6697	11.9284	12.9162	12.796	11.8509	11.9915	11.4127	11.4022	11.0209	11.0211	13.5434	13.4157
Ank3	Ankyrin-3 OS=Mus musculus GN=Ank3 PE=1 SV=1	10.4656	10.0022	10.5971	10.7649	9.30679	9.2377	10.5365	10.6588	9.92173	9.2902	10.619	11.108	10.1723	10.2745	11.0852	10.9348	9.27743	9.72997	9.05603	9.01802	9.6923	11.3095	11.6806	11.7366	10.3371	10.633	9.83133	9.95914	10.1219	10.0881	12.3514	12.215
Anks1b	Ankyrin repeat and sterile alpha motif domain-containing protein 1B OS=Mus musculus GN=Anks1b PE=1 SV=3	10.2487	9.97475	10.7613	11.2237	9.69234	9.84897	10.4104	10.7212	10.0332	10.3435	10.5991	10.5079	9.73079	9.97998	10.2213	10.3631	9.64548	9.70553	9.85591	9.40464	9.9467	11.1172	11.8177	11.7602	9.84503	9.88126	9.78949	10.1975	9.80251	9.79966	12.3895	12.2351
Anxa11	Annexin A11 OS=Mus musculus GN=Anxa11 PE=1 SV=2	8.9489	9.48916	9.82693	10.0069	9.49688	9.59117	9.35528	9.82761	9.10046	9.88131	9.56424	9.52409	9.15689	8.74917	9.96593	9.67069	0	9.21779	9.45476	9.5981	0	10.3066	11.4503	11.0988	9.40713	9.87003	9.48827	9.89814	9.37612	0	12.2324	12.1585
Anxa2	Annexin A2 OS=Mus musculus GN=Anxa2 PE=1 SV=2	11.9537	11.455	10.3888	11.0967	11.0195	11.2235	11.8902	12.2098	11.4803	11.7727	10.9597	11.3005	11.4483	11.5574	12.1982	11.4485	9.39836	10.1952	9.65024	10.0077	10.573	13.1696	0	10.2237	10.413	10.053	10.1732	10.767	10.5946	10.6878	9.43906	9.19478
Anxa6	Annexin A6 OS=Mus musculus GN=Anxa6 PE=1 SV=3	9.3113	8.76362	9.47858	9.7831	9.0341	9.28304	10.1866	10.406	8.5641	0	10.1273	9.98633	9.00192	9.07192	10.1712	10.1699	0	8.60785	9.40132	9.6423	8.79898	10.2212	11.4259	11.3751	10.0479	10.1933	9.72799	9.88115	9.38756	0	11.9239	11.7761
Anxa7	Annexin A7 OS=Mus musculus GN=Anxa7 PE=1 SV=2	11.3286	10.9058	12.3819	12.6444	10.5931	10.7975	12.1276	12.2701	11.0602	11.1452	12.4273	12.1883	10.6509	10.8328	12.3036	12.1841	10.69	11.0318	11.3816	11.1506	10.5524	11.9372	13.4212	13.4238	11.2601	11.28	11.7832	11.8646	10.8733	10.7508	14.3665	14.0811
Ap1b1	AP-1 complex subunit beta-1 OS=Mus musculus GN=Ap1b1 PE=1 SV=2	10.2008	10.0184	10.554	10.9159	9.89947	10.0205	10.369	10.5076	9.90115	10.0693	11.0346	10.7675	10.1061	10.0755	10.0995	10.1205	9.69016	9.96407	9.84147	10.0795	9.86102	11.144	12.2343	12.1992	10.3794	10.3913	10.2755	10.1868	10.0446	9.84161	12.8917	12.8841
Ap1m1	AP-1 complex subunit mu-1 OS=Mus musculus GN=Ap1m1 PE=1 SV=3	9.31031	8.73698	9.61169	10.0163	8.64777	8.96347	9.61621	10.0884	9.00786	9.28068	9.88799	9.93414	8.95033	9.28074	9.80646	9.95936	8.65516	8.99391	8.97118	8.64141	0	0	11.6569	11.627	9.41148	9.33594	8.87827	9.30827	9.01413	0	12.2965	12.1044
Ap2a1	AP-2 complex subunit alpha-1 OS=Mus musculus GN=Ap2a1 PE=1 SV=1	12.1366	11.9739	12.525	13.08	11.7931	11.9841	12.3472	12.7137	11.8687	11.9822	12.5685	12.5055	12.1988	12.1232	12.4502	12.4584	11.7283	11.9479	11.6962	11.7147	11.3963	12.449	13.6886	13.6328	12.1784	12.2596	11.8929	11.9589	11.4214	11.3913	14.0543	13.9304
Ap2a2	AP-2 complex subunit alpha-2 OS=Mus musculus GN=Ap2a2 PE=1 SV=2	11.9752	11.7671	12.1992	12.6449	11.7201	11.7269	12.2632	12.4399	11.708	11.5606	12.4487	12.3635	12.212	11.9981	12.2589	12.2479	11.6017	11.7007	11.5998	11.6857	11.3047	12.304	13.5404	13.3626	12.0623	12.1345	11.7977	11.7341	11.4806	11.4588	14.1379	13.9402
Ap2b1	AP-2 complex subunit beta OS=Mus musculus GN=Ap2b1 PE=1 SV=1	12.2194	12.1509	12.6896	13.1517	11.9544	12.1706	12.3812	12.7029	11.9622	12.1539	12.885	12.7843	12.188	12.1296	12.2794	12.205	11.897	11.9232	11.8167	12.015	11.5064	12.5039	13.9303	13.9557	12.1833	12.2468	11.9819	11.959	11.7519	11.6283	14.5577	14.3979
Ap2m1	AP-2 complex subunit mu OS=Mus musculus GN=Ap2m1 PE=1 SV=1	12.0117	11.7624	12.4273	12.5532	11.81	11.7628	12.4346	12.3426	11.6815	11.6501	12.3722	12.0769	11.9308	11.7075	12.4184	12.06	11.8781	11.6224	11.7653	11.4908	11.6199	12.3113	13.4172	13.1413	11.8288	12.2501	11.7438	11.5801	11.8236	11.6134	13.9686	13.8337
Ap2s1	AP-2 complex subunit sigma OS=Mus musculus GN=Ap2s1 PE=1 SV=1	12.4185	12.023	12.6556	13.0871	12.0153	12.0653	12.7055	12.9389	12.0896	12.3767	12.8005	12.5478	12.1242	12.0341	12.7246	12.4539	11.8688	11.8481	12.3192	12.2013	11.5087	12.6078	13.9301	13.9964	12.1322	12.2396	12.2979	12.4158	11.7356	11.8656	14.5718	14.3894
Ap3b2	AP-3 complex subunit beta-2 OS=Mus musculus GN=Ap3b2 PE=1 SV=2	9.98284	9.22448	9.91034	10.1548	9.58358	9.70138	9.93664	9.98321	9.52404	9.69831	10.0515	9.84545	10.0336	9.82453	9.8149	9.84963	9.4633	9.57169	9.0706	9.04574	8.99237	10.8027	11.3768	11.301	9.92137	9.75176	9.24164	9.6782	9.02881	9.09494	12.1634	11.8526
Ap3d1	AP-3 complex subunit delta-1 OS=Mus musculus GN=Ap3d1 PE=1 SV=1	10.252	9.96384	9.68835	10.3172	9.47234	9.69855	9.92558	10.3384	9.53609	10.0609	10.2415	10.0614	9.66875	10.1303	10.0492	10.1455	9.04319	9.50722	8.66904	9.10594	0	10.2315	11.41	11.2798	9.76008	10.0067	9.00258	9.65697	0	8.95609	11.6648	11.5577
Ap3m2	AP-3 complex subunit mu-2 OS=Mus musculus GN=Ap3m2 PE=1 SV=1	9.17365	8.97091	9.81906	10.4944	9.41153	9.29599	9.53397	10.0606	9.46686	9.53315	10.1975	10.0524	9.62601	9.2759	9.98834	9.94421	8.85039	9.82923	9.41795	9.62917	9.04356	10.6535	11.6448	11.506	9.52835	10.1928	10.0826	10.2528	9.30055	0	12.3649	12.1995
Aak1	AP2-associated protein kinase 1 OS=Mus musculus GN=Aak1 PE=1 SV=2	10.5023	10.344	11.0257	11.6602	10.1991	10.3676	11.159	11.3208	10.3025	10.7236	11.2527	11.2336	10.1544	10.232	10.9869	10.9696	10.1596	10.59	10.3166	10.5175	9.961	11.508	12.7179	12.6048	10.7376	10.9335	10.7301	10.6796	10.0704	9.90688	13.2916	13.0694
Apoe	Apolipoprotein E OS=Mus musculus GN=Apoe PE=1 SV=2	8.35532	8.16029	8.80664	0	0	0	8.92433	9.11051	8.23169	0	8.80826	0	0	0	10.1428	9.98363	0	0	0	0	0	0	9.56669	0	0	0	0	0	10.7574	10.5121	10.989	10.5235
Aifm1	Apoptosis-inducing factor 1, mitochondrial OS=Mus musculus GN=Aifm1 PE=1 SV=1	9.04427	8.90887	8.73129	9.53758	8.92603	8.90078	8.93754	9.2816	0	8.80479	9.2723	9.21277	9.03497	9.1784	8.86465	9.1894	0	0	0	8.94134	0	0	11.1198	10.9919	9.21034	9.18415	9.52037	0	0	8.86595	11.691	11.5619
Agfg1	Arf-GAP domain and FG repeat-containing protein 1 OS=Mus musculus GN=Agfg1 PE=1 SV=2	9.40516	8.23805	10.0237	10.4831	9.24103	9.52372	9.88941	10.2072	9.61043	9.97141	10.2682	10.0804	9.58243	9.68268	10.1091	9.92003	8.74468	8.78591	8.7319	8.89674	0	9.91649	11.4682	11.3994	9.18404	9.17951	9.11132	9.28795	0	0	11.9751	11.7911
Agap2	Arf-GAP with GTPase, ANK repeat and PH domain-containing protein 2 OS=Mus musculus GN=Agap2 PE=1 SV=1	8.94209	8.55451	9.30595	9.68622	8.58887	0	9.04237	9.39662	8.70714	8.76701	9.56651	9.16139	8.728	8.41654	9.07643	8.98678	8.74317	8.69362	0	8.61467	0	10.9243	11.19	10.9379	8.96704	9.16474	8.92664	0	0	0	11.7802	11.6367
Agap3	Arf-GAP with GTPase, ANK repeat and PH domain-containing protein 3 OS=Mus musculus GN=Agap3 PE=1 SV=1	9.31608	9.0415	9.86667	10.2734	8.7758	8.91174	9.73055	9.94208	9.13393	9.41107	10.0501	9.86352	8.97699	9.03366	9.95343	9.67972	8.89718	9.02832	8.79732	8.98641	0	10.1586	11.4797	11.4037	9.31873	9.37914	9.25578	9.41935	0	0	12.266	12.009
Git1	ARF GTPase-activating protein GIT1 OS=Mus musculus GN=Git1 PE=1 SV=1	9.0508	9.46957	9.45118	9.95464	9.47988	9.67236	9.05528	9.1841	8.73856	9.81796	9.50661	9.62376	9.09046	8.91404	9.32595	9.19508	9.92622	9.41854	9.48825	9.62489	9.23086	10.2449	11.1298	11.0652	9.30672	9.60597	9.63645	9.67018	0	9.23019	11.9994	11.7449
Ass1	Argininosuccinate synthase OS=Mus musculus GN=Ass1 PE=1 SV=1	9.22664	9.63764	9.44265	10.1354	9.05734	9.12407	9.9756	10.3685	8.95002	9.48617	9.74207	9.66076	9.15833	9.04211	10.1108	10.2566	9.46776	9.82386	9.20814	9.5296	9.53768	10.476	11.8353	11.596	9.32827	9.5046	9.80425	9.11252	9.87432	9.83093	12.6495	12.4631
Arvcf	Armadillo repeat protein deleted in velo-cardio-facial syndrome homolog OS=Mus musculus GN=Arvcf PE=1 SV=2	13.8499	12.7479	11.1539	11.3549	12.1183	12.0319	12.9114	12.9548	13.3384	14.329	11.2826	11.1018	13.0226	12.5601	13.0507	10.5258	0	0	0	0	0	0	0	0	0	0	0	0	0	0	0	0
Nars	Asparagine--tRNA ligase, cytoplasmic OS=Mus musculus GN=Nars PE=1 SV=2	10.1841	9.96966	10.4016	10.6935	9.8473	9.9107	10.306	10.5575	9.96001	10.2509	10.555	10.1113	9.68434	9.5937	10.261	10.3559	9.51528	9.86797	9.55433	9.7756	9.28837	11.7562	12.9718	13.3662	11.1182	10.4333	10.0211	10.7715	9.58309	9.40832	13.9643	13.362
Asns	Asparagine synthetase [glutamine-hydrolyzing] OS=Mus musculus GN=Asns PE=1 SV=3	9.36393	9.10375	9.50576	9.86615	0	9.26253	9.05569	9.58683	9.19911	9.40861	9.03646	8.86226	9.13614	8.91527	8.66114	8.74326	9.51485	9.36919	8.96384	8.78026	11.1229	11.3374	11.213	10.4819	9.39895	9.89602	9.23441	9.57809	12.8174	12.0447	11.9405	11.8867
Dars	Aspartate--tRNA ligase, cytoplasmic OS=Mus musculus GN=Dars PE=1 SV=2	10.4902	10.3852	10.7937	11.1997	9.97415	10.2237	11.0112	11.2344	10.2331	10.6774	11.2646	11.1479	10.2647	10.2072	11.1926	11.1617	9.7329	10.1167	10.0922	10.3672	9.79001	10.8595	12.407	12.2515	10.529	10.5074	10.5773	10.8003	10.0082	9.91101	13.0531	12.7479
Got1	Aspartate aminotransferase, cytoplasmic OS=Mus musculus GN=Got1 PE=1 SV=3	11.2614	11.0647	11.2385	11.743	11.267	11.3642	11.426	11.6357	10.5921	10.6661	11.2068	11.1693	10.6558	10.5188	10.9833	11.0095	9.34667	9.52964	11.1297	11.0494	11.2089	12.4507	11.9702	11.9286	10.2472	10.4969	10.787	10.8131	11.2175	10.9964	12.5582	12.6053
Got2	Aspartate aminotransferase, mitochondrial OS=Mus musculus GN=Got2 PE=1 SV=1	11.3597	11.1614	10.9878	11.4582	11.3114	11.2186	11.0118	11.1005	10.525	10.9933	10.6906	10.7178	10.2715	10.2364	10.7663	10.5836	9.29217	9.45553	11.0588	10.9641	11.228	12.3452	11.7376	11.5993	10.585	10.5977	10.5247	10.5481	11.3341	11.1372	12.1947	12.1062
Dnpep	Aspartyl aminopeptidase OS=Mus musculus GN=Dnpep PE=1 SV=2	9.51336	8.96393	9.3641	9.68473	9.36374	9.32256	9.338	9.05385	9.50914	9.23041	9.60528	9.62524	9.41531	8.97959	9.44234	9.3407	8.87131	9.19553	8.83914	8.85713	9.39738	10.7225	10.964	10.7404	9.76956	9.46165	9.30923	9.47535	9.27778	9.30558	11.4953	11.2992
Atxn10	Ataxin-10 OS=Mus musculus GN=Atxn10 PE=1 SV=2	9.09975	8.59795	9.51757	9.69331	8.2155	8.43265	9.25994	9.90133	8.32735	8.89532	9.46636	9.4887	8.44164	8.45204	9.41584	9.38609	0	0	0	8.67235	0	0	11.2357	11.2204	8.47032	8.66529	8.72427	8.99456	0	0	11.9511	11.8188
Atl1	Atlastin-1 OS=Mus musculus GN=Atl1 PE=1 SV=1	10.6862	10.1141	11.0065	11.6385	9.85196	10.1528	11.0124	11.3528	10.3791	10.529	11.2884	11.2504	10.5068	10.7469	10.8706	11.0048	9.77783	10.22	10.0174	9.95768	9.34865	11.2908	12.3228	12.359	10.7244	10.7065	10.3041	10.7357	9.53308	9.51224	12.9006	12.7195
Acly	ATP-citrate synthase OS=Mus musculus GN=Acly PE=1 SV=1	10.3902	10.1401	10.752	11.1205	10.1082	10.3186	10.7543	11.0379	10.326	10.6314	11.0048	10.8705	10.2034	10.2342	10.9875	10.98	9.244	9.90584	9.63483	9.85789	9.59398	11.2626	11.958	11.892	10.3571	10.4042	10.1792	10.2196	9.89301	9.68758	12.7927	12.6717
Naxd	ATP-dependent (S)-NAD(P)H-hydrate dehydratase OS=Mus musculus GN=Naxd PE=1 SV=1	9.19829	8.8636	9.64781	10.0752	8.93876	8.85044	9.51012	9.97462	8.98902	9.4065	9.93663	9.80775	8.65728	8.83288	9.85021	9.76534	0	9.10789	0	8.91987	0	10.5481	11.7231	11.5996	9.51219	9.3935	9.18985	10.2364	0	0	12.3546	12.1678
Pfkl	ATP-dependent 6-phosphofructokinase, liver type OS=Mus musculus GN=Pfkl PE=1 SV=4	11.5083	11.0389	12.0852	12.7454	10.9197	10.9781	11.9959	12.3653	11.2798	11.3283	12.2594	11.9892	11.2179	11.337	12.1409	12.1348	10.3752	10.7276	10.6999	10.8916	10.3309	12.0712	13.3733	13.2039	11.2968	11.2175	11.1311	11.3813	10.517	10.5111	14.0654	13.92
Pfkm	ATP-dependent 6-phosphofructokinase, muscle type OS=Mus musculus GN=Pfkm PE=1 SV=3	12.6117	12.4898	12.9567	13.7948	12.1514	12.4184	13.0524	13.3944	12.3707	12.5476	13.4141	13.4782	12.427	12.4275	13.4611	13.3525	11.7981	11.954	12.171	12.2939	11.7997	12.7832	14.7469	14.4171	12.6228	12.7444	12.524	12.5384	12.1245	11.8809	15.3919	15.199
Pfkp	ATP-dependent 6-phosphofructokinase, platelet type OS=Mus musculus GN=Pfkp PE=1 SV=1	11.6325	11.5351	12.3459	12.9159	11.4981	11.5608	12.3558	12.5879	11.4769	11.6355	12.5693	12.3503	11.5556	11.6378	12.3313	12.251	11.0763	11.2912	11.3061	11.3698	11.0489	12.3042	13.8082	13.6759	11.4836	11.759	11.6899	11.622	11.1877	10.9639	14.8987	14.3916
Dhx9	ATP-dependent RNA helicase A OS=Mus musculus GN=Dhx9 PE=1 SV=2	11.2728	10.6052	10.5053	11.0802	9.90888	10.307	10.4971	10.7806	10.7161	11.0133	10.9231	10.8074	10.2625	10.2161	10.7649	10.5342	9.01768	9.90576	9.3541	9.70424	9.28166	11.5229	12.0673	11.9794	10.8077	10.633	10.2844	10.6704	9.84664	10.0548	12.5995	12.4337
Ddx1	ATP-dependent RNA helicase DDX1 OS=Mus musculus GN=Ddx1 PE=1 SV=1	9.8689	9.3457	10.1715	10.7308	9.46974	9.50039	10.2898	10.5153	9.82399	9.9223	10.741	10.6352	9.93607	10.0814	10.6705	10.661	9.55735	9.62801	9.72833	9.63814	9.2197	10.4985	11.9257	11.9815	10.0663	10.1948	10.1063	10.085	9.38403	9.17166	12.5102	12.5073
Ddx3x	ATP-dependent RNA helicase DDX3X OS=Mus musculus GN=Ddx3x PE=1 SV=3	9.19111	9.03734	9.60267	10.2382	8.99484	9.09605	9.8724	10.1139	9.15743	9.43411	10.2821	9.94813	9.08307	8.80118	9.69764	9.55167	6.01134	7.47209	6.23928	6.47066	6.8766	8.52582	10.7835	10.8883	8.2648	8.16183	8.09422	7.23429	7.24318	7.30604	11.9699	11.8489
Ddx3y	ATP-dependent RNA helicase DDX3Y OS=Mus musculus GN=Ddx3y PE=1 SV=2	9.99169	9.86123	10.3072	10.8686	9.48181	9.48769	10.367	10.5913	9.84368	10.0011	10.6605	10.5439	9.89733	9.6388	10.433	10.4125	8.45496	8.88871	8.66596	9.03196	8.4032	9.82408	10.9566	10.9521	9.42167	9.39365	9.06007	9.32455	7.89726	8.02977	11.5686	11.4888
Atp5f1	ATP synthase F(0) complex subunit B1, mitochondrial OS=Mus musculus GN=Atp5f1 PE=1 SV=1	12.5051	12.1028	12.5281	13.0652	12.1521	12.2171	12.7004	13.0428	12.1189	12.2305	12.9844	12.7946	12.1733	12.3639	12.8006	12.9398	11.5691	11.7722	12.0813	12.1268	11.6244	12.6477	14.3872	14.5234	12.2203	12.3125	12.4566	12.4496	11.814	11.804	15.2827	15.001
Atp5a1	ATP synthase subunit alpha, mitochondrial OS=Mus musculus GN=Atp5a1 PE=1 SV=1	14.9201	14.7399	15.3629	15.7787	14.6903	14.7866	15.4159	15.6574	14.7162	14.9108	15.5929	15.5279	14.98	14.8934	15.5349	15.4993	14.1295	14.3788	14.5515	14.6181	14.3114	14.7137	16.5063	16.2936	14.9344	15.011	14.8442	14.812	14.4645	14.2703	17.2847	16.8691
Atp5b	ATP synthase subunit beta, mitochondrial OS=Mus musculus GN=Atp5b PE=1 SV=2	15.1228	14.9117	15.5817	16.1472	14.7476	14.9409	15.5676	15.9169	14.9143	15.0598	15.9793	15.8565	15.1878	15.2852	15.5894	15.8197	14.3737	14.4897	14.6798	14.7416	14.2134	14.697	16.7056	16.5429	14.9893	15.1738	15.0187	14.9871	14.4719	14.3173	17.4231	17.1673
Atp5h	ATP synthase subunit d, mitochondrial OS=Mus musculus GN=Atp5h PE=1 SV=3	10.45	10.0334	9.86952	10.3399	9.95803	9.92699	9.8553	10.2489	9.60671	9.70927	9.53847	9.56557	10.0617	10.068	10.0594	9.55981	0	0	10.4528	10.3153	10.3241	11.8352	10.9846	10.7762	9.58974	9.41867	9.98008	10.2678	10.2998	9.26587	11.1783	10.5572
Atp5d	ATP synthase subunit delta, mitochondrial OS=Mus musculus GN=Atp5d PE=1 SV=1	10.8732	10.4653	11.215	11.2844	10.8451	10.0264	11.0085	11.1876	10.3478	9.93652	11.1828	11.4863	10.9667	10.8846	11.9785	10.6725	9.3549	9.90355	10.8781	10.7131	10.7991	12.0054	12.7998	12.2574	10.285	10.3398	10.8715	11.0559	11.067	9.18409	13.779	13.371
Atp5j2	ATP synthase subunit f, mitochondrial OS=Mus musculus GN=Atp5j2 PE=1 SV=3	12.8106	12.7731	12.3325	12.6983	12.3051	12.4081	12.5428	12.7049	12.7311	12.2676	12.9222	12.8309	12.6032	12.7381	12.1483	12.7408	11.4732	11.9289	12.1316	12.0829	11.6733	12.3533	13.6333	13.5699	12.8996	12.9632	12.352	12.3868	12.1902	11.8584	14.3194	14.1113
Atp5c1	ATP synthase subunit gamma, mitochondrial OS=Mus musculus GN=Atp5c1 PE=1 SV=1	12.8166	12.4972	13.0969	13.7463	12.7431	12.7614	13.3906	13.7084	13.0166	12.9521	13.9222	13.9758	12.6359	12.7144	13.9028	13.291	12.652	12.6595	12.8588	12.7743	12.4424	13.4482	14.4475	14.5457	13.1754	13.1303	12.7303	12.9711	12.655	12.7121	15.2571	15.0685
Atp5o	ATP synthase subunit O, mitochondrial OS=Mus musculus GN=Atp5o PE=1 SV=1	11.3592	11.1884	11.4017	11.6137	11.2834	11.2955	11.5053	11.5034	11.2022	11.0261	11.8252	11.6443	11.109	10.857	11.6862	11.5427	10.3648	10.6559	11.3192	11.4097	10.9442	11.9223	13.0239	12.6366	11.36	11.1471	11.4522	11.4298	11.3451	11.249	13.4196	13.5275
Asna1	ATPase Asna1 OS=Mus musculus GN=Asna1 PE=1 SV=2	8.60299	8.61038	9.00583	9.73385	0	9.1455	9.16018	9.76044	8.54634	9.27952	9.72684	9.60557	8.43928	0	9.74725	9.27321	0	12.3479	9.01069	10.1081	0	13.3599	11.6375	12.8009	10.8194	8.96558	9.28864	12.2848	0	9.40539	12.5319	12.2861
Atad1	ATPase family AAA domain-containing protein 1 OS=Mus musculus GN=Atad1 PE=1 SV=1	9.17546	9.33512	9.40422	10.3219	8.98176	9.27816	9.42655	10.0105	8.87145	9.66777	10.0234	10.1638	8.95033	9.43419	10.102	10.096	0	0	9.78186	9.41413	0	0	11.6524	11.5832	9.66723	9.55037	9.71732	9.59291	0	0	12.2168	11.7683
Bcl11a	B-cell lymphoma/leukemia 11A OS=Mus musculus GN=Bcl11a PE=1 SV=1	10.49	10.2679	9.73579	10.7013	10.1228	10.3734	9.79514	10.5576	10.1457	10.7676	9.53758	9.66492	10.6147	11.0154	10.025	10.0364	0	0	0	0	0	0	0	0	0	0	0	0	0	0	0	0
Bcl11b	B-cell lymphoma/leukemia 11B OS=Mus musculus GN=Bcl11b PE=1 SV=1	12.3223	11.9798	11.2253	11.7916	12.1317	12.391	11.51	11.9863	12.1669	12.3462	11.3094	11.071	12.5111	12.5101	11.2348	11.4816	0	0	0	0	0	0	0	0	0	0	0	0	0	0	0	0
Epb41l1	Band 4.1-like protein 1 OS=Mus musculus GN=Epb41l1 PE=1 SV=2	11.2962	11.0273	11.7393	12.2996	10.8863	11.1059	11.7544	12.0371	11.1764	11.3175	11.8875	11.8541	11.2649	11.3108	11.4812	11.562	10.7297	11.1228	10.9655	11.0172	10.4491	12.0165	12.7992	12.6	11.575	11.6827	11.3432	11.3021	10.4061	10.5383	13.2036	13.0386
Epb41l2	Band 4.1-like protein 2 OS=Mus musculus GN=Epb41l2 PE=1 SV=2	9.99604	9.32614	9.73516	10.4651	9.67835	9.93033	9.95809	10.4209	9.37851	9.68863	9.98185	9.86226	9.56833	9.81152	10.4718	10.2626	9.5368	9.68454	9.36321	9.14734	8.61297	10.3964	12.1245	12.0169	9.88683	9.84191	9.19525	9.30037	9.69895	9.70345	13.0094	12.7241
Epb41l3	Band 4.1-like protein 3 OS=Mus musculus GN=Epb41l3 PE=1 SV=1	10.8845	11.9188	11.4347	12.1842	11.0578	11.8835	11.6936	11.9754	11.1586	11.769	11.9321	12.1407	11.3508	11.9881	11.8958	11.474	10.8867	10.8569	11.0315	11.0334	10.8039	11.957	12.9622	12.9347	11.4623	11.6426	11.3194	11.5894	10.6974	10.6817	13.5396	13.2878
Hspg2	Basement membrane-specific heparan sulfate proteoglycan core protein OS=Mus musculus GN=Hspg2 PE=1 SV=1	10.5477	10.3362	9.80712	10.5268	10.3185	10.5146	9.94807	10.3507	10.6111	10.7194	10.4154	10.2151	10.6436	10.6458	10.7115	10.2193	10.361	10.3737	10.6531	10.6314	10.5401	11.9474	9.76991	9.69184	9.91219	10.2218	10.8922	10.8963	10.3945	10.3533	10.3295	9.74264
Bclaf1	Bcl-2-associated transcription factor 1 OS=Mus musculus GN=Bclaf1 PE=1 SV=2	10.7081	10.5736	10.0779	10.4503	10.5651	10.9862	10.4025	10.7361	10.5902	10.9714	10.6721	10.4713	10.8187	10.7857	10.597	10.5331	8.66341	9.05369	0	8.84429	0	9.95976	0	0	9.8428	9.88161	8.97955	9.29773	0	8.78714	0	0
Actbl2	Beta-actin-like protein 2 OS=Mus musculus GN=Actbl2 PE=1 SV=1	15.5809	15.4399	16.0602	16.7033	15.1399	15.3123	16.0349	16.3464	15.3743	15.5765	16.4934	16.2757	15.5084	15.5377	16.2032	16.3585	14.4147	14.9573	15.0716	15.108	14.771	15.5014	17.312	17.1273	15.379	15.4714	15.3383	15.3225	15.0314	14.9376	17.8937	17.7724
Add2	Beta-adducin OS=Mus musculus GN=Add2 PE=1 SV=4	11.2933	10.9659	11.9246	12.431	10.8343	11.1715	11.9023	12.207	11.1144	11.3369	12.0329	11.8214	11.3477	11.3305	11.6735	11.7573	11.0078	11.223	11.1619	11.1633	10.5618	12.0129	13.0859	13.0588	11.3515	11.5959	11.4349	11.498	10.7225	10.7144	13.8089	13.5082
Grk2	Beta-adrenergic receptor kinase 1 OS=Mus musculus GN=Grk2 PE=1 SV=2	8.60501	8.56354	9.29329	10.0062	0	0	9.07647	9.39334	8.55869	9.19699	9.42805	9.2933	8.2913	8.2545	9.3075	9.43259	0	8.73254	0	8.83829	0	10.1546	11.3906	11.2054	8.8742	8.84989	9.01701	9.38469	0	0	11.9769	11.8239
Actr1b	Beta-centractin OS=Mus musculus GN=Actr1b PE=1 SV=1	10.6238	10.2071	11.1172	11.2433	10.0065	9.90978	10.9804	11.0907	10.1989	10.2908	11.2362	10.6568	9.94684	10.0322	10.7745	10.6507	9.67525	10.204	10.1119	10.2381	9.89105	11.2932	11.987	12.0341	10.4951	10.4577	10.384	10.703	9.55924	9.4621	12.9478	12.6522
Eno3	Beta-enolase OS=Mus musculus GN=Eno3 PE=1 SV=3	9.98738	9.59095	10.6321	11.0262	9.88294	9.75343	10.543	10.8696	9.72884	9.78186	11.0673	11.2854	10.4661	10.2995	11.1391	10.9834	0	0	0	0	8.04224	9.94154	11.7902	11.6725	0	0	0	0	7.93499	7.67658	12.1928	12.0366
Napb	Beta-soluble NSF attachment protein OS=Mus musculus GN=Napb PE=1 SV=2	11.8828	11.6455	12.1954	12.7075	11.5798	11.861	12.265	12.6426	11.8563	12.1391	12.445	12.4129	12.1147	12.1896	12.3752	12.5026	11.0421	11.3033	11.5718	11.6207	11.4447	13.9925	13.433	13.5163	11.8079	11.7266	11.785	12.0147	11.1801	11.1819	14.2197	13.993
Sncb	Beta-synuclein OS=Mus musculus GN=Sncb PE=1 SV=1	10.0226	9.9441	10.3224	10.5134	11.3273	9.24874	10.1768	10.3078	10.2812	9.17341	9.80776	9.24323	8.84453	9.53736	9.6818	9.12632	11.012	11.3859	11.4072	11.2445	11.2678	11.9713	11.7196	11.5151	10.7079	11.0801	10.7691	11.0006	11.5881	10.2681	11.9185	11.8842
Ephx2	Bifunctional epoxide hydrolase 2 OS=Mus musculus GN=Ephx2 PE=1 SV=2	0	0	8.86188	8.90522	0	0	8.47182	8.65248	0	0	8.7769	8.99779	0	0	8.66864	8.89556	0	0	0	0	0	0	10.7633	10.4467	0	0	0	0	0	0	11.4405	11.1872
Eprs	Bifunctional glutamate/proline--tRNA ligase OS=Mus musculus GN=Eprs PE=1 SV=4	8.51908	0	8.91023	9.55908	0	0	8.63394	8.9376	8.30078	0	9.49454	9.14132	0	0	9.23571	9.32946	9.15674	9.18415	9.45538	9.06346	0	10.5198	11.4233	11.4697	9.72266	9.83621	9.34526	9.66442	9.21138	0	12.2636	11.9935
Atic	Bifunctional purine biosynthesis protein PURH OS=Mus musculus GN=Atic PE=1 SV=2	9.34133	0	9.43452	8.95262	0	0	9.59811	8.86501	9.93171	0	9.64964	8.98633	10.4726	0	8.83266	8.9372	9.83283	9.98975	9.906	10.1582	9.48804	11.6462	11.3401	11.3301	10.1985	10.2481	9.49284	10.4609	10.1242	10.3252	12.1203	11.7636
Blvra	Biliverdin reductase A OS=Mus musculus GN=Blvra PE=1 SV=1	9.67308	9.2597	9.96767	10.3924	9.31563	9.23573	9.89533	10.1543	9.25479	9.47546	10.2075	10.0602	8.88357	9.13512	10.0285	10.1485	8.85453	9.14908	9.34671	9.28884	8.88205	10.343	11.6934	11.7128	9.48449	9.54072	9.77884	9.62032	9.18025	8.91236	12.4638	12.2746
Nudt2	Bis(5'-nucleosyl)-tetraphosphatase [asymmetrical] OS=Mus musculus GN=Nudt2 PE=1 SV=3	0	0	8.4402	9.15934	0	0	8.44691	0	0	0	8.81797	8.76607	8.11262	8.37882	9.25266	9.24885	0	0	0	0	0	0	10.643	11.026	0	0	0	0	0	0	11.4558	11.4589
Blmh	Bleomycin hydrolase OS=Mus musculus GN=Blmh PE=1 SV=1	9.97203	9.33741	9.3354	9.42815	8.64843	8.94998	10.7016	10.6196	9.76972	10.0865	9.35096	9.29496	8.56905	8.84655	9.48487	8.97326	0	0	0	0	0	0	0	0	0	0	0	0	0	0	0	0
Basp1	Brain acid soluble protein 1 OS=Mus musculus GN=Basp1 PE=1 SV=3	11.9436	11.4318	11.7163	11.558	11.1692	10.9593	11.5808	11.4797	11.2995	10.7768	10.5438	10.4648	10.508	10.4417	10.9431	10.5039	9.06318	9.16653	12.26	11.9479	11.2571	12.1259	11.7599	11.6155	9.44944	8.99496	10.6246	10.7199	11.4684	10.8099	11.3263	10.9944
Bcan	Brevican core protein OS=Mus musculus GN=Bcan PE=1 SV=2	9.80181	10.0176	9.64808	10.4495	10.3168	10.5129	10.2545	10.5652	10.1433	10.4147	10.0489	10.255	10.7618	10.7418	10.1461	10.2963	11.3272	11.5004	10.7277	10.7821	11.0461	12.2623	11.4344	11.4094	11.6439	11.8219	10.7151	10.7941	11.01	10.9012	11.766	11.3783
Kctd1	BTB/POZ domain-containing protein KCTD1 OS=Mus musculus GN=Kctd1 PE=1 SV=1	10.0131	9.70276	9.06245	9.81269	10.0241	10.0377	9.74617	10.2502	10.0308	10.1879	9.41744	9.42966	10.0761	9.84451	9.73206	9.84214	0	0	0	0	0	0	0	0	0	0	0	0	0	0	0	0
Kctd12	BTB/POZ domain-containing protein KCTD12 OS=Mus musculus GN=Kctd12 PE=1 SV=1	9.97266	9.69327	10.0421	10.3675	9.24489	9.43994	10.1245	10.5496	9.78907	10.1088	10.7623	10.5465	9.57683	9.34219	10.5253	10.3011	8.88802	9.40029	9.80926	9.9103	8.88666	10.8351	11.6456	11.7622	10.1293	10.2752	10.2529	10.4317	9.1753	9.02157	12.4087	12.1929
Kctd16	BTB/POZ domain-containing protein KCTD16 OS=Mus musculus GN=Kctd16 PE=1 SV=2	10.158	10.2397	11.0632	11.1916	10.0409	10.216	10.8525	10.786	10.3447	10.4496	11.2632	11.2968	10.9132	10.0574	11.1682	10.8697	0	0	0	0	0	0	0	0	0	0	0	0	0	0	0	0
Kctd8	BTB/POZ domain-containing protein KCTD8 OS=Mus musculus GN=Kctd8 PE=1 SV=1	8.439	7.80621	8.11635	8.69802	6.75776	7.27182	8.13901	8.39516	7.95105	8.09868	9.19851	9.01912	7.32853	7.58952	8.34813	8.41355	0	0	0	0	7.62798	9.234	10.6165	10.4818	8.68705	8.77946	8.64799	8.51847	7.6423	7.45355	10.909	10.9787
Mthfd1	C-1-tetrahydrofolate synthase, cytoplasmic OS=Mus musculus GN=Mthfd1 PE=1 SV=4	8.92096	8.40758	9.20951	9.65676	8.39657	8.56915	9.30055	9.63942	8.85338	8.87216	9.6339	9.59639	8.61535	8.61373	9.63262	9.62452	9.94212	9.67739	9.62464	9.5032	9.69382	10.541	11.8048	11.7084	9.61053	9.8985	9.91936	10.1008	9.89874	9.80519	12.5598	12.2746
Ctbp1	C-terminal-binding protein 1 OS=Mus musculus GN=Ctbp1 PE=1 SV=2	10.8317	10.2735	11.3761	12.1293	10.5653	10.2942	11.7297	12.0919	10.7958	11.1928	12.0111	11.7561	10.9432	10.9559	11.8317	11.7193	10.6887	10.364	10.9963	10.9104	10.6335	11.5633	12.9681	12.9651	11.024	10.9223	11.2434	11.1323	10.3344	10.112	13.5536	13.3396
Calb1	Calbindin OS=Mus musculus GN=Calb1 PE=1 SV=2	10.3279	10.3183	9.68396	9.7789	10.1794	10.1892	9.59861	10.0143	9.87053	10.3666	9.63123	9.75426	9.57241	9.41155	9.644	9.25912	0	0	10.4049	10.3106	10.3718	11.2788	11.3128	11.2486	9.68395	9.65716	10.5	10.1495	10.3682	10.0179	0	10.7878
Ppp3r1	Calcineurin subunit B type 1 OS=Mus musculus GN=Ppp3r1 PE=1 SV=3	10.4732	10.4012	9.82927	10.3776	9.54176	9.26651	10.3703	10.2333	10.2155	9.85134	10.2977	9.63065	10.0631	9.51689	8.51459	9.83179	0	0	0	0	0	0	0	0	0	0	0	0	0	0	0	0
Slc25a12	Calcium-binding mitochondrial carrier protein Aralar1 OS=Mus musculus GN=Slc25a12 PE=1 SV=1	12.2794	12.1891	12.8198	13.1071	11.97	12.3108	12.9947	13.2435	12.1728	12.3023	13.0183	12.7574	12.3321	12.4844	12.7784	12.9378	11.4323	11.9191	11.7453	11.8064	11.3752	12.5958	14.1776	13.904	12.2475	12.3595	12.1039	12.5458	11.6621	11.6142	15.6021	14.6188
Slc25a13	Calcium-binding mitochondrial carrier protein Aralar2 OS=Mus musculus GN=Slc25a13 PE=1 SV=1	11.088	11.1832	11.5746	11.9929	11.1846	11.3148	11.7646	11.9242	11.0165	11.2912	11.6725	11.3654	11.1694	11.0841	11.4981	11.5999	10.6653	10.8308	11.0852	11.1079	10.7542	11.9368	13.1767	12.8727	11.0841	11.2453	11.3095	11.2863	10.9421	10.8986	13.7152	13.6037
Slc25a23	Calcium-binding mitochondrial carrier protein SCaMC-3 OS=Mus musculus GN=Slc25a23 PE=1 SV=1	0	0	8.60746	0	0	0	8.64748	0	0	0	8.26026	0	0	0	8.06207	0	0	0	0	0	0	0	0	0	0	0	0	0	0	0	0	0
Cadps	Calcium-dependent secretion activator 1 OS=Mus musculus GN=Cadps PE=1 SV=3	11.1452	11.0674	11.7124	12.2935	10.6544	11.0736	11.6172	11.9181	11.0077	11.2143	11.8399	11.6688	11.1992	11.3041	11.6317	11.596	10.4571	10.903	10.8406	10.9781	10.3546	11.8573	13.1064	13.0275	11.3481	11.4588	11.1898	11.3496	10.4033	10.5115	13.6227	13.4298
Cadps2	Calcium-dependent secretion activator 2 OS=Mus musculus GN=Cadps2 PE=1 SV=2	8.18739	7.9138	8.02645	8.91203	7.34105	7.55419	8.49666	8.86145	8.04146	8.20215	9.20628	8.73973	7.89827	8.13252	8.52303	8.55567	0	0	0	0	0	9.07033	10.8224	10.7164	8.30202	8.15637	7.39585	7.61652	7.45514	0	11.1442	10.9561
Mcu	Calcium uniporter protein, mitochondrial OS=Mus musculus GN=Mcu PE=1 SV=2	9.73009	9.26423	9.9454	10.3333	9.37592	9.21591	9.73818	9.93197	9.31084	9.52627	10.3066	10.0345	9.43164	9.40335	9.72983	9.78011	9.19754	11.2245	9.52509	11.4192	9.22738	12.4091	11.984	13.4076	10.9149	10.0537	10.5182	12.8672	10.0497	11.193	12.6437	12.1736
Pde1a	Calcium/calmodulin-dependent 3',5'-cyclic nucleotide phosphodiesterase 1A OS=Mus musculus GN=Pde1a PE=1 SV=2	8.76603	0	9.14144	9.46284	8.49113	8.43029	8.97429	9.13522	8.54743	0	8.99606	8.51259	8.4294	8.53295	9.11695	9.18539	0	8.67894	0	0	0	0	10.6809	10.8513	8.69677	8.62996	8.68905	0	0	0	12.0722	11.8145
Pde1b	Calcium/calmodulin-dependent 3',5'-cyclic nucleotide phosphodiesterase 1B OS=Mus musculus GN=Pde1b PE=1 SV=2	10.1388	9.98981	10.425	10.8747	9.73034	10.1702	10.3206	10.8405	9.97273	10.286	10.8862	10.6606	10.1553	10.2228	10.675	10.4088	10.7296	10.6378	10.8115	10.5684	10.2351	10.6784	11.9198	11.7719	10.4454	10.5434	10.8419	9.97082	11.0327	10.1872	12.2886	12.3074
Camk2a	Calcium/calmodulin-dependent protein kinase type II subunit alpha OS=Mus musculus GN=Camk2a PE=1 SV=2	14.5841	14.1559	14.7113	15.0474	13.8315	14.0054	14.3923	14.8176	14.1563	14.3112	14.8076	14.6204	14.1726	14.1886	14.4659	14.3612	13.876	14.0763	13.6576	13.7022	13.4329	14.1771	15.3087	15.4621	14.4117	14.5494	13.7749	13.9656	13.6175	13.6563	16.2067	15.7388
Camk2b	Calcium/calmodulin-dependent protein kinase type II subunit beta OS=Mus musculus GN=Camk2b PE=1 SV=2	13.3969	13.1296	13.5823	13.8053	13.1097	13.1097	13.3435	13.5724	13.2299	13.3254	13.7093	13.4563	13.4109	13.143	13.4018	13.2466	12.9983	13.069	12.6796	12.612	12.4256	13.1344	14.3185	14.0881	13.6153	13.6909	12.9747	12.726	12.6289	12.5585	14.774	14.5541
Camk2d	Calcium/calmodulin-dependent protein kinase type II subunit delta OS=Mus musculus GN=Camk2d PE=1 SV=1	11.2101	11.0176	10.9845	11.5421	10.8267	11.1192	11.2951	11.4973	11.0253	11.2725	11.3684	11.311	11.3373	11.1459	11.1367	11.3452	11.2729	11.3914	10.655	10.7924	10.7108	11.6179	12.3449	12.3629	11.5145	11.7541	10.9833	10.817	10.6721	10.7548	13.1765	12.965
Camk2g	Calcium/calmodulin-dependent protein kinase type II subunit gamma OS=Mus musculus GN=Camk2g PE=1 SV=1	11.3058	11.0205	11.3521	11.7516	10.7692	10.9135	11.0952	11.4059	11.1391	11.2919	11.424	11.3197	11.3093	11.0833	11.1241	11.0631	11.7779	12.2466	12.2462	12.1847	11.8089	12.683	13.7217	13.2522	12.7035	12.7971	12.5244	12.276	11.9562	11.9354	14.2292	13.8555
Camk4	Calcium/calmodulin-dependent protein kinase type IV OS=Mus musculus GN=Camk4 PE=1 SV=2	9.62877	9.38	9.7492	10.3237	8.83852	8.96999	9.84778	10.2171	9.51375	9.53436	10.4251	10.2807	8.72585	8.91608	9.49109	9.97326	0	8.69541	9.27177	9.5528	0	10.2104	11.899	11.6825	9.49443	9.75117	9.7401	9.93164	0	0	12.345	12.2311
Calml3	Calmodulin-like protein 3 OS=Mus musculus GN=Calml3 PE=2 SV=1	8.80239	8.51879	10.0618	10.591	8.29464	8.53219	10.2157	10.4601	8.55543	8.72821	10.6108	10.3215	0	0	10.215	10.1603	0	0	0	0	0	0	0	0	0	0	0	0	0	0	0	0
Capn2	Calpain-2 catalytic subunit OS=Mus musculus GN=Capn2 PE=1 SV=4	10.0512	9.86042	10.2202	10.8874	9.55885	9.70073	10.5606	10.8188	9.8043	9.61127	10.8671	10.708	9.76284	10.0139	10.8979	11.0142	9.21997	9.84915	9.86772	9.99659	9.26078	10.6668	12.0675	12.0875	9.85002	10.2027	10.1733	10.1544	9.80527	9.34237	12.8428	12.6828
Cnn3	Calponin-3 OS=Mus musculus GN=Cnn3 PE=1 SV=1	0	0	8.48097	9.2766	0	0	8.67079	8.87766	0	0	9.44429	9.16456	8.28561	0	10.0941	10.1439	0	0	0	0	0	0	11.179	11.1202	8.8402	0	8.63426	0	0	0	12.1117	11.9512
Calr	Calreticulin OS=Mus musculus GN=Calr PE=1 SV=1	10.0761	9.88717	9.53932	10.0857	9.40259	9.61644	9.81235	9.82473	9.24658	9.5852	9.45566	9.57767	9.75347	9.60248	9.77762	0	0	0	0	0	0	0	0	0	0	0	0	0	0	0	0	0
Camkv	CaM kinase-like vesicle-associated protein OS=Mus musculus GN=Camkv PE=1 SV=2	11.5365	11.3231	12.1391	12.5618	11.0764	11.1594	12.0726	12.2173	11.299	11.45	12.233	11.8673	11.435	11.4757	11.8625	11.6544	11.1551	11.2527	11.2766	11.2055	10.7008	11.9429	13.0098	13.0749	11.4897	11.6103	11.4623	11.3788	10.783	10.5526	13.639	13.45
Prkaca	cAMP-dependent protein kinase catalytic subunit alpha OS=Mus musculus GN=Prkaca PE=1 SV=3	10.1554	9.40569	9.9973	10.5095	9.3397	9.2725	9.78034	9.89715	9.86276	9.78134	10.2367	10.0569	9.73687	9.70423	10.1531	9.66406	0	0	0	0	9.22373	10.4223	11.3687	11.2688	0	0	0	0	9.55825	9.36237	12.4582	11.82
Prkacb	cAMP-dependent protein kinase catalytic subunit beta OS=Mus musculus GN=Prkacb PE=1 SV=2	10.9526	10.5992	11.136	11.6242	10.3616	10.3496	11.1876	11.3547	10.7465	10.7305	11.3738	11.3859	10.718	10.7629	11.1659	11.0935	10.9526	10.9378	11.0066	10.8752	9.88193	11.2312	12.4337	12.3248	11.2534	11.2508	11.2371	11.0029	10.0285	9.89889	12.8927	12.7251
Prkar2a	cAMP-dependent protein kinase type II-alpha regulatory subunit OS=Mus musculus GN=Prkar2a PE=1 SV=2	10.2318	9.92125	10.524	11.0729	9.80279	9.98518	10.4571	10.8766	10.1149	10.4071	10.9723	10.8583	10.2135	10.5001	10.7143	10.5858	9.95533	10.2445	10.0744	10.0279	9.56271	11.1836	12.0984	12.0291	10.415	10.5237	10.0051	10.4451	9.47861	9.54783	12.5236	12.3653
Prkar2b	cAMP-dependent protein kinase type II-beta regulatory subunit OS=Mus musculus GN=Prkar2b PE=1 SV=3	11.5504	11.2506	11.8845	12.6757	10.7823	11.1684	11.6735	12.2044	11.2844	11.564	12.2473	12.1066	11.2596	11.401	11.2984	11.3817	11.2637	11.3248	11.1084	11.204	10.6777	12.2436	13.2013	12.9908	11.5357	11.9065	11.4313	11.4595	10.6699	10.7373	13.6117	13.3166
Ca8	Carbonic anhydrase-related protein OS=Mus musculus GN=Ca8 PE=1 SV=5	11.2805	10.7993	0	0	9.75107	10.1983	11.5962	11.9861	10.9674	11.3404	12.4575	12.2878	10.6421	10.7795	11.764	11.7764	0	0	10.4776	10.7098	9.8798	11.6774	13.4969	13.4793	10.8042	10.8958	11.1773	11.4698	10.3914	9.81549	13.8178	13.9645
Ca2	Carbonic anhydrase 2 OS=Mus musculus GN=Ca2 PE=1 SV=4	9.92009	9.40573	9.32913	9.72223	9.63431	9.75835	9.51178	9.47729	9.05989	9.58099	8.86729	8.27584	8.9459	9.30355	9.0262	8.52884	0	0	0	0	0	0	0	0	0	0	0	0	0	0	0	0
Cbr1	Carbonyl reductase [NADPH] 1 OS=Mus musculus GN=Cbr1 PE=1 SV=3	11.0493	10.5472	13.1666	13.6791	10.6814	10.5571	11.6411	11.5522	10.894	10.8108	11.7823	13.0949	11.0982	10.8788	11.7788	11.3224	10.5313	10.5589	10.8681	10.7092	10.4584	11.644	12.8185	12.509	11.0594	10.9394	11.1555	11.0431	10.6908	10.4319	13.4218	13.221
Cbr3	Carbonyl reductase [NADPH] 3 OS=Mus musculus GN=Cbr3 PE=1 SV=1	9.10861	9.51732	9.46555	10.2095	8.93829	9.60555	9.39987	9.71101	9.43332	9.65626	9.76341	9.63065	8.88588	9.08941	9.45627	9.64572	10.2364	9.52215	10.5139	10.0833	9.38364	10.9046	11.0509	11.1223	10.529	9.55559	10.774	10.3107	10.6123	0	11.7467	11.5698
Csnk1d	Casein kinase I isoform delta OS=Mus musculus GN=Csnk1d PE=1 SV=2	9.06672	8.45739	8.80807	9.5515	0	0	8.65693	8.98158	0	0	9.07822	9.26955	8.30304	0	9.02749	9.11713	0	9.97854	8.69012	10.0146	0	11.0425	10.9799	11.2747	9.00318	9.9841	9.12835	10.0829	0	9.08305	11.5448	11.758
Csnk2a1	Casein kinase II subunit alpha OS=Mus musculus GN=Csnk2a1 PE=1 SV=2	10.6115	10.1785	9.41968	10.031	9.73178	10.3249	10.1332	10.482	9.88103	10.4144	9.68787	9.76338	10.0909	10.3639	9.91302	10.133	9.64606	9.66594	9.66185	9.75354	9.78091	10.046	10.7315	10.5946	10.9542	10.9806	10.185	10.1501	9.84583	9.62731	11.0889	11.1066
Csnk2b	Casein kinase II subunit beta OS=Mus musculus GN=Csnk2b PE=1 SV=1	9.78129	9.39385	9.76873	9.93974	9.30542	9.50008	9.73586	10.0537	9.89121	9.30668	9.59804	9.75403	9.8525	9.63454	9.97624	9.97894	0	0	0	0	0	0	0	0	0	0	0	0	0	0	0	0
Cat	Catalase OS=Mus musculus GN=Cat PE=1 SV=4	10.2791	9.51217	8.77128	9.40073	0	9.03948	9.31992	9.45998	9.46377	10.2347	9.46833	9.30995	0	0	11.4104	8.55834	0	0	0	0	0	0	0	0	0	0	0	0	0	0	0	0
Ctnna2	Catenin alpha-2 OS=Mus musculus GN=Ctnna2 PE=1 SV=3	9.26138	9.25245	10.2	10.375	0	9.11886	9.37201	9.39886	8.92218	9.46399	10.3275	9.92696	9.15257	9.13643	9.55588	9.13638	0	9.20437	0	8.95803	0	10.1785	11.6393	11.5565	8.9195	9.30867	9.34973	9.46699	0	0	12.3135	12.2113
Ctnnb1	Catenin beta-1 OS=Mus musculus GN=Ctnnb1 PE=1 SV=1	9.89384	9.21802	9.88502	10.2674	8.0943	8.48367	8.67875	9.18876	8.5329	9.28167	10.0847	10.1316	8.75231	9.0505	9.07089	8.12153	9.0888	9.27781	9.00523	8.94764	7.71227	11.17	11.3224	11.237	9.49408	9.50553	9.18314	9.42312	9.09627	8.91643	11.859	11.7554
Cnrip1	CB1 cannabinoid receptor-interacting protein 1 OS=Mus musculus GN=Cnrip1 PE=1 SV=1	11.3936	11.2808	12.4176	12.5128	10.911	10.705	11.8904	11.7519	11.3612	11.2523	12.3211	12.0034	11.1664	10.7228	11.7348	11.4174	11.3135	11.3812	11.5779	11.7162	10.9854	11.92	13.4036	13.3617	11.2636	11.6347	11.9589	11.8717	11.0278	11.0057	14.2935	13.9524
Cd5l	CD5 antigen-like OS=Mus musculus GN=Cd5l PE=1 SV=3	0	0	0	8.89264	10.6219	10.7818	9.27631	9.5304	0	0	9.05525	8.6277	0	0	10.1124	9.44058	0	0	0	0	9.48366	11.0561	9.98507	0	0	0	0	0	10.5893	10.0862	11.1928	11.4283
Cd81	CD81 antigen OS=Mus musculus GN=Cd81 PE=1 SV=2	10.5136	9.99122	8.96639	9.01557	9.79334	10.0309	9.8741	10.0053	9.62496	9.74524	9.36458	8.4677	9.74425	9.73882	9.31718	9.21011	0	0	0	0	0	0	0	0	0	0	0	0	0	0	0	0
Cisd1	CDGSH iron-sulfur domain-containing protein 1 OS=Mus musculus GN=Cisd1 PE=1 SV=1	9.76495	9.74275	9.13511	9.93856	9.00256	9.30784	9.1715	9.90262	8.68069	9.39535	9.33659	9.18853	8.91743	9.12376	9.27358	9.14901	0	0	0	0	0	0	0	0	0	0	0	0	0	0	0	0
Cdipt	CDP-diacylglycerol--inositol 3-phosphatidyltransferase OS=Mus musculus GN=Cdipt PE=1 SV=1	10.2381	10.0579	10.074	10.6908	9.80921	10.067	10.3286	10.5769	9.87552	10.5394	10.6026	10.5936	9.975	9.89645	10.3172	10.369	9.8379	10.0218	10.1547	10.1614	9.38152	11.0723	11.6354	11.5428	9.95087	10.4013	10.4489	10.542	9.80565	9.5812	12.1658	12.1015
Cdc42	Cell division control protein 42 homolog OS=Mus musculus GN=Cdc42 PE=1 SV=2	10.8946	10.5943	11.3542	11.6453	10.0983	10.2205	10.9437	11.0375	10.481	10.4237	11.5021	11.3527	10.2624	10.2798	10.9555	10.7612	10.2868	10.5675	11.0151	10.8403	10.052	11.3526	12.6421	12.4617	10.9164	10.7526	11.186	11.2	10.206	9.97184	13.6661	13.3602
Cenpv	Centromere protein V OS=Mus musculus GN=Cenpv PE=1 SV=2	9.95767	9.5576	10.0942	10.3182	9.47881	9.4208	9.94618	10.0549	9.5054	9.60905	10.5977	10.4003	9.92889	9.91955	10.2015	9.98569	9.18433	9.72165	9.51892	9.46817	8.92665	10.7445	11.6012	11.602	9.99387	10.0376	9.61573	9.73513	9.5037	9.39703	12.2204	12.1206
Pde2a	cGMP-dependent 3',5'-cyclic phosphodiesterase OS=Mus musculus GN=Pde2a PE=1 SV=3	9.86464	9.58423	9.97614	10.588	8.98297	9.28289	9.77225	10.0338	9.14249	9.88644	10.0169	9.94773	9.33332	9.49573	9.89281	9.94083	8.94776	9.64648	9.11195	9.20621	8.90463	10.1881	11.6137	11.617	9.19094	9.36437	9.53243	9.69974	9.22344	9.40963	12.2696	12.1092
Clic4	Chloride intracellular channel protein 4 OS=Mus musculus GN=Clic4 PE=1 SV=3	9.34553	8.76177	9.68977	10.0776	9.70848	9.22123	9.82911	10.0883	9.80023	9.28183	10.2877	10.0924	9.20773	9.49532	10.1655	10.1762	0	0	9.60164	9.75501	9.37969	0	11.718	11.6773	0	9.02377	10.2507	10.2709	9.95544	8.83251	12.5312	12.2337
Clybl	Citrate lyase subunit beta-like protein, mitochondrial OS=Mus musculus GN=Clybl PE=1 SV=2	8.46747	8.27844	9.0145	9.423	0	0	8.86645	9.33034	0	9.07795	9.41336	9.27584	8.32154	8.47384	9.53333	9.52099	0	8.4445	0	0	0	0	11.1869	11.1568	8.61494	9.33241	9.02541	0	0	0	11.9864	11.8559
Cs	Citrate synthase, mitochondrial OS=Mus musculus GN=Cs PE=1 SV=1	11.9865	12.1043	12.6186	12.9617	12.0907	12.1935	12.5355	12.5927	11.5859	12.1751	12.9015	12.6929	12	12.0028	12.4609	12.4078	11.575	11.6836	12.123	12.2568	11.5824	12.5253	13.6084	13.4362	12.1216	12.3071	12.4237	12.4917	11.9834	12.0928	14.2158	14.0498
Snap91	Clathrin coat assembly protein AP180 OS=Mus musculus GN=Snap91 PE=1 SV=1	11.5211	11.1626	11.3591	11.7995	11.07	11.4377	11.5	11.9089	11.1456	11.2053	11.4883	11.3698	11.5813	11.532	11.2367	11.3026	10.7681	11.2351	10.8612	11.0982	10.53	12.0709	12.6143	12.5795	11.4985	11.6917	10.9699	11.5649	10.8437	10.8123	12.9416	12.9664
Cltc	Clathrin heavy chain 1 OS=Mus musculus GN=Cltc PE=1 SV=3	14.2816	13.955	14.5423	15.0975	13.7726	13.8866	14.4532	14.809	14.1783	14.3286	14.8851	14.6994	14.1684	14.1142	14.8081	14.4715	13.5793	13.7467	13.6948	13.6383	13.4199	14.4812	15.6683	15.5386	14.125	14.3141	13.8959	14.0072	13.426	13.3534	16.4387	16.0154
Clasp2	CLIP-associating protein 2 OS=Mus musculus GN=Clasp2 PE=1 SV=1	8.25496	0	8.15288	9.15584	0	0	8.14312	8.563	0	0	9.39293	8.44778	0	0	0	8.18179	0	0	0	0	0	0	11.114	10.9128	8.81143	0	0	0	0	0	11.4723	11.3597
Clu	Clusterin OS=Mus musculus GN=Clu PE=1 SV=1	9.55016	9.22613	10.7364	11.1759	9.30693	9.34857	10.4524	10.699	9.62938	9.58084	10.5986	10.5675	9.56014	9.36632	12.2094	11.9772	9.30988	9.85909	9.71417	10.3101	9.3446	10.8564	11.881	11.958	9.78849	9.87453	9.93005	10.5443	10.5551	10.2612	13.697	13.6082
Cotl1	Coactosin-like protein OS=Mus musculus GN=Cotl1 PE=1 SV=3	11.8665	11.4165	12.1283	12.4981	11.5806	11.486	12.042	12.3767	11.6314	11.4699	12.31	12.6386	12.0942	12.1282	12.6427	12.635	10.9459	10.9712	11.2877	11.2344	10.9552	12.0641	13.4319	13.4209	11.4395	11.4019	11.2712	11.6125	11.51	10.844	14.3645	13.9929
Copb2	Coatomer subunit beta' OS=Mus musculus GN=Copb2 PE=1 SV=2	0	0	8.2415	9.18907	0	0	8.14546	8.94725	0	0	8.72246	8.63114	0	0	8.80238	8.69242	0	8.62031	0	0	0	0	11.0846	11.0055	8.78095	8.69916	0	0	0	0	11.66	11.5116
Cfl1	Cofilin-1 OS=Mus musculus GN=Cfl1 PE=1 SV=3	13.8111	13.2115	14.2257	14.7151	12.9891	13.0692	14.1733	14.462	13.455	13.408	14.6377	14.7808	13.8614	13.9497	14.5821	14.541	12.5547	12.5357	12.6429	12.7916	12.6915	13.5471	15.6317	15.7442	13.3142	13.2453	13.0787	13.2293	12.6652	12.5671	17.0792	16.326
Cfl2	Cofilin-2 OS=Mus musculus GN=Cfl2 PE=1 SV=1	11.711	11.359	11.959	12.4742	10.9575	11.1279	11.9396	12.3844	11.1409	11.3845	12.1907	12.0611	11.2956	11.41	11.8791	11.752	11.3173	11.5033	11.7545	11.8035	10.6016	11.8275	13.1021	13.2367	11.8641	11.974	11.9514	12.1112	10.4787	10.4539	13.6572	13.4894
Ccdc177	Coiled-coil domain-containing protein 177 OS=Mus musculus GN=Ccdc177 PE=1 SV=1	9.24256	8.99254	10.0826	10.6557	8.60394	9.04497	8.94774	9.31085	9.35204	9.96467	10.738	10.5014	9.09539	9.08451	8.5475	9.22971	8.72861	9.00717	9.42142	9.27684	9.01173	10.3665	10.5119	10.4645	10.5967	10.6241	10.5841	10.7607	9.75222	9.89591	10.6978	10.5682
Cirbp	Cold-inducible RNA-binding protein OS=Mus musculus GN=Cirbp PE=1 SV=1	0	0	0	0	0	0	0	0	0	9.21702	8.57765	8.25752	0	0	8.32384	0	0	0	0	0	0	0	0	0	0	0	0	0	0	0	0	0
C1qa	Complement C1q subcomponent subunit A OS=Mus musculus GN=C1qa PE=1 SV=2	10.2885	10.1052	9.07217	9.02181	9.45122	9.23348	9.45824	9.49247	10.1432	10.2377	9.59419	8.85724	9.37483	8.80977	10.9643	11.0146	10.4674	10.555	0	8.64459	10.0964	11.3233	10.0976	10.1578	10.5872	10.7231	9.25802	0	11.6243	11.3789	11.8995	11.9737
C1qb	Complement C1q subcomponent subunit B OS=Mus musculus GN=C1qb PE=1 SV=2	10.3646	10.6112	9.04221	10.0608	9.69965	10.0768	10.1252	10.5185	10.0652	10.4117	10.093	9.57937	10.3772	10.4332	11.4091	11.502	10.9719	11.0781	9.16474	9.15763	10.4417	11.9033	10.7717	10.7116	10.7373	10.9343	9.82818	9.89503	11.315	11.519	12.302	12.0051
C1qc	Complement C1q subcomponent subunit C OS=Mus musculus GN=C1qc PE=1 SV=2	10.3547	9.93611	9.23092	9.71821	9.52435	9.42536	9.75819	9.94558	10.0463	10.0623	9.80848	9.14086	9.49966	9.37481	11.0365	10.9269	10.4126	10.5938	9.26335	8.81075	10.0452	11.3286	11.0356	10.5632	10.539	10.6938	9.43775	9.4195	11.5199	11.4685	12.1457	11.8742
C1qbp	Complement component 1 Q subcomponent-binding protein, mitochondrial OS=Mus musculus GN=C1qbp PE=1 SV=1	10.6601	9.78745	10.4982	10.5255	9.52101	9.70692	10.4571	10.4077	10.4257	10.2451	10.4997	10.7218	10.4115	10.2963	10.7948	10.0511	0	8.902	9.36059	9.14983	8.99713	11.1053	11.3553	11.316	10.1621	9.73622	8.93685	9.73146	9.44567	0	11.6917	11.78
Cnksr2	Connector enhancer of kinase suppressor of ras 2 OS=Mus musculus GN=Cnksr2 PE=1 SV=1	9.18701	8.59586	9.11846	9.57451	0	0	8.72847	8.869	8.71841	0	9.1506	8.82929	8.63566	8.41047	8.90585	8.63848	0	0	0	0	0	0	10.6734	10.4415	8.79044	8.87354	0	0	0	0	11.1644	10.962
Cntn1	Contactin-1 OS=Mus musculus GN=Cntn1 PE=1 SV=1	10.5835	10.1496	9.70298	10.1989	10.176	9.94842	9.81339	10.0382	10.0533	10.3376	10.0748	10.1973	10.0324	10.051	9.67627	9.73202	9.23491	9.59364	10.404	10.1273	10.3194	11.5997	11.3393	11.3849	10.1113	10.2046	9.87704	10.2545	10.2033	9.59079	11.7024	11.7831
Cntnap1	Contactin-associated protein 1 OS=Mus musculus GN=Cntnap1 PE=1 SV=2	8.66742	0	8.52409	9.60331	0	0	8.83033	9.27628	8.48828	9.36794	9.62956	9.24668	8.9287	8.61297	9.27467	9.37631	0	0	0	0	0	0	0	0	0	0	0	0	0	0	0	0
Gps1	COP9 signalosome complex subunit 1 OS=Mus musculus GN=Gps1 PE=1 SV=1	9.03431	8.99939	9.28887	9.9667	8.89056	8.88189	9.36651	9.71199	9.14642	9.42409	9.82456	9.5044	8.95484	8.82681	9.4809	9.60538	0	8.78783	9.1435	9.1953	8.86216	10.2026	11.3297	11.3538	9.19023	9.1763	9.54662	9.4906	0	0	12.1155	11.7416
Cpne1	Copine-1 OS=Mus musculus GN=Cpne1 PE=1 SV=1	8.93376	8.60901	9.7008	10.1968	8.47827	8.58835	9.63144	10.1243	9.03046	9.34881	9.78188	9.7613	8.86316	8.66614	9.98887	9.87763	0	8.85741	8.95211	8.86804	0	10.9996	11.5731	11.5796	9.02935	9.03972	9.07326	9.43716	0	0	12.3866	12.1953
Cpne4	Copine-4 OS=Mus musculus GN=Cpne4 PE=1 SV=1	9.5182	9.625	9.64	9.80364	9.24252	9.37509	9.20902	9.30101	9.17137	9.15944	9.17433	8.91736	8.84656	9.06233	8.9377	8.61127	9.67926	9.33209	9.94908	9.96853	9.17342	10.2876	10.9777	10.9447	9.87501	9.8189	10.3008	10.1966	9.64272	9.40803	11.373	11.2523
Cpne5	Copine-5 OS=Mus musculus GN=Cpne5 PE=1 SV=1	9.56468	9.61445	9.50055	10.1023	10.1578	10.2843	10.2665	10.706	9.35946	9.49212	9.75661	9.54175	10.2186	10.2487	9.81839	9.94608	9.29103	9.18839	9.83745	9.43752	9.18825	10.8666	11.3875	11.3793	9.94996	10.1588	9.76424	9.84533	10.6214	10.5522	11.3462	11.2698
Cpne6	Copine-6 OS=Mus musculus GN=Cpne6 PE=1 SV=1	10.8622	10.8534	11.5883	12.2616	10.5002	10.7816	11.5269	11.9668	10.9034	11.2417	11.6363	11.8801	11.0641	11.2051	11.9109	11.927	10.2987	10.2331	10.5892	10.6631	10.1292	11.5367	12.5464	12.5825	10.3967	10.7579	10.886	10.8837	10.7242	10.5322	13.5999	13.4097
H2afy	Core histone macro-H2A.1 OS=Mus musculus GN=H2afy PE=1 SV=3	9.89599	9.54662	9.6846	9.69182	10.905	11.0943	10.1577	10.2621	9.37317	9.93335	10.2029	10.1606	10.0993	10.1764	10.3915	10.2434	9.12689	9.03445	10.2001	10.244	10.0095	11.4365	10.719	10.4848	9.64675	9.24649	11.1657	11.4845	10.1166	9.77601	11.2074	10.9555
Coro1a	Coronin-1A OS=Mus musculus GN=Coro1a PE=1 SV=5	12.2832	12.1162	12.6808	13.269	11.7296	12.0314	12.6648	12.9028	12.0226	12.3018	12.8463	12.6809	12.1177	12.2874	12.4346	12.4083	11.782	11.9861	12.1202	11.9685	11.474	12.4554	13.8121	13.6652	12.0213	12.271	12.3602	12.3051	11.5992	11.4776	14.4321	14.1044
Coro1b	Coronin-1B OS=Mus musculus GN=Coro1b PE=1 SV=1	9.80568	9.38591	9.93565	10.5518	8.9717	9.18775	9.93405	10.389	9.70006	9.8446	10.4417	10.5739	10.0292	9.93827	10.2552	10.4496	9.04891	9.45814	9.48765	9.43176	8.90632	10.7275	11.6846	11.6624	9.84181	10.0355	9.95237	10.0436	9.1139	9.00173	12.5184	11.8735
Coro1c	Coronin-1C OS=Mus musculus GN=Coro1c PE=1 SV=2	10.354	10.1251	10.6245	11.2083	9.79468	10.0879	10.7953	11.0281	10.2361	10.2502	11.0802	10.8658	10.4796	10.4417	11.0489	10.9418	9.77191	9.82682	10.2304	10.1629	9.71984	11.4891	12.0383	11.994	10.206	10.2998	10.4502	10.4856	9.7588	9.78536	12.8382	12.6074
Coro2a	Coronin-2A OS=Mus musculus GN=Coro2a PE=2 SV=1	8.34279	0	8.7566	9.44648	0	0	8.48803	8.70541	8.33581	0	9.06715	8.92683	0	0	8.55885	8.38093	0	0	0	0	0	0	0	0	0	0	0	0	0	0	0	0
Coro2b	Coronin-2B OS=Mus musculus GN=Coro2b PE=1 SV=2	9.76266	9.61153	9.95946	10.3016	9.22989	9.494	10.0157	10.2165	9.28673	9.71973	10.1919	10.2468	9.55954	9.44484	10.092	10.1775	9.02641	9.23503	8.91393	8.77278	0	10.5555	11.6751	11.6389	9.45928	9.62676	9.43091	9.56181	0	8.89303	12.3051	12.1762
Ckb	Creatine kinase B-type OS=Mus musculus GN=Ckb PE=1 SV=1	13.9703	13.6974	14.0726	14.7179	13.6352	13.7622	14.0478	14.412	13.6106	13.7992	14.5399	14.4951	13.8793	13.7576	14.3452	14.1289	12.7437	12.9201	13.7743	13.6677	13.3242	13.9072	15.4516	15.3291	13.7699	13.986	13.7851	13.6597	13.5374	13.3921	15.9444	15.8526
Ckmt1	Creatine kinase U-type, mitochondrial OS=Mus musculus GN=Ckmt1 PE=1 SV=1	13.5591	13.3748	13.4463	13.878	13.4084	13.5263	13.693	13.9148	13.3183	13.4002	13.7698	13.5834	13.5367	13.4847	13.7771	13.6241	12.8529	13.0772	13.1274	13.184	13.2586	13.7215	14.5371	14.4072	13.7995	13.7279	13.533	13.4615	13.4007	13.2906	14.9621	14.7585
Celf2	CUGBP Elav-like family member 2 OS=Mus musculus GN=Celf2 PE=1 SV=1	9.33258	0	10.1996	10.7025	0	0	9.71397	9.90046	9.35302	9.00304	10.0974	9.89573	8.75632	0	9.83918	9.72985	0	0	8.81822	0	0	10.5889	12.2315	11.2733	8.48277	8.68571	9.60093	9.1487	0	0	12.1586	11.8219
Cul2	Cullin-2 OS=Mus musculus GN=Cul2 PE=1 SV=2	8.62027	8.38	8.92759	9.73674	8.34544	0	9.00595	9.36939	8.35926	0	9.37479	9.13234	8.472	8.59089	9.37262	9.32966	0	8.48829	0	0	0	0	11.2264	11.1437	8.47656	8.61906	8.75056	0	0	0	11.886	11.6835
Cul3	Cullin-3 OS=Mus musculus GN=Cul3 PE=1 SV=1	9.16071	8.59238	9.31934	10.1646	8.69604	8.67569	9.20496	9.4982	9.06227	0	9.85161	9.12074	8.86707	8.29368	9.42571	9.24277	0	8.65861	0	0	0	10.6758	11.6113	11.5795	9.49818	8.53493	0	0	0	0	12.0869	11.8842
Cand1	Cullin-associated NEDD8-dissociated protein 1 OS=Mus musculus GN=Cand1 PE=1 SV=2	10.6723	10.5371	10.5273	10.9829	10.4838	10.6388	10.3282	10.6016	10.073	10.588	10.793	10.5638	10.1661	10.347	10.1264	10.166	9.62912	10.5685	9.71819	10.3343	9.76756	11.5613	11.9464	12.0568	10.3662	10.7414	10.1767	10.4535	10.0064	10.1245	12.4334	12.2713
Cdk5	Cyclin-dependent-like kinase 5 OS=Mus musculus GN=Cdk5 PE=1 SV=1	10.7871	10.5598	11.2151	11.5707	10.3323	10.4181	11.1846	11.417	10.5058	10.7626	11.3661	11.1592	10.0324	10.2297	11.0808	11.0142	10.1289	10.47	10.3299	10.2575	9.90632	11.4342	12.4922	12.4433	10.6675	10.7171	10.6382	10.8439	10.3285	10.3096	13.0684	12.9343
Csrp1	Cysteine and glycine-rich protein 1 OS=Mus musculus GN=Csrp1 PE=1 SV=3	11.7311	12.1134	12.0316	12.4986	11.5042	11.7132	12.2824	12.5115	11.578	12.1292	12.4596	12.2749	11.9578	11.9212	12.3318	12.5532	12.0339	12.3199	12.1721	12.0459	11.5919	12.5441	13.8335	13.8857	12.6279	12.7666	12.3258	12.2319	11.7652	11.759	14.4898	14.4378
Nfs1	Cysteine desulfurase, mitochondrial OS=Mus musculus GN=Nfs1 PE=1 SV=3	8.83764	8.58049	9.29227	10.0631	8.78801	8.43383	9.42799	9.85568	8.64309	0	9.71192	9.6132	8.83369	8.8473	9.59113	9.85229	8.58358	8.54449	8.79018	8.75697	0	0	11.3958	11.2865	9.12467	9.07298	9.00161	9.45059	0	0	11.8822	11.6142
Uqcrc1	Cytochrome b-c1 complex subunit 1, mitochondrial OS=Mus musculus GN=Uqcrc1 PE=1 SV=2	13.4653	13.1584	13.9339	14.4899	13.1939	13.3081	14.1027	14.4293	13.3887	13.4271	14.2825	14.1475	13.5654	13.5377	14.247	14.1975	12.879	13.0104	13.4064	13.3488	12.8153	13.4162	15.3626	15.2164	13.3679	13.5763	13.621	13.552	12.9626	12.7649	16.0143	15.8605
Uqcrc2	Cytochrome b-c1 complex subunit 2, mitochondrial OS=Mus musculus GN=Uqcrc2 PE=1 SV=1	13.2566	13.0798	13.7287	14.0908	12.9912	12.9278	13.7286	13.8761	12.9897	12.9046	14.1031	13.9909	12.8026	12.7301	13.9204	13.7026	12.7461	12.9459	13.0881	13.1645	12.7013	13.1765	14.7895	14.6299	13.3722	13.496	13.3894	13.2418	12.8183	12.6407	16.2553	15.3529
Uqcrq	Cytochrome b-c1 complex subunit 8 OS=Mus musculus GN=Uqcrq PE=1 SV=3	11.1954	11.123	11.583	12.4852	10.9344	11.0602	11.6903	11.9694	11.0513	11.1758	12.1305	11.8195	10.8236	10.7633	11.9639	11.8074	10.3144	10.93	11.1129	11.3542	10.6283	12.438	13.2756	12.8924	11.242	11.343	11.6359	11.657	10.8627	10.9704	14.0856	13.8826
Uqcr10	Cytochrome b-c1 complex subunit 9 OS=Mus musculus GN=Uqcr10 PE=1 SV=1	11.5879	11.3005	11.5136	11.734	11.02	11.1486	11.4539	11.7564	11.1096	11.1841	11.6929	11.7198	11.2502	11.0626	12.045	11.4732	11.1228	11.4811	11.4017	11.2098	11.2997	11.7084	12.8144	12.9932	11.2319	11.2104	11.394	11.4517	10.9259	11.5424	13.8022	13.4883
Uqcrfs1	Cytochrome b-c1 complex subunit Rieske, mitochondrial OS=Mus musculus GN=Uqcrfs1 PE=1 SV=1	12.3324	11.8471	12.4805	12.9	11.9285	12.1009	12.7957	13.0534	12.1129	12.2804	12.9889	12.7854	12.4747	12.5187	13.0114	13.0009	11.2668	11.5038	11.7455	11.7052	11.4817	12.6321	14.1684	14.1763	12.4459	12.3771	12.2018	12.2195	10.8032	11.3817	15.0347	14.8264
Mtco2	Cytochrome c oxidase subunit 2 OS=Mus musculus GN=Mtco2 PE=1 SV=1	12.7916	12.6109	12.7991	13.5204	12.9036	13.0716	13.1184	13.4951	12.5437	12.7332	13.3148	13.2684	12.8663	12.9369	13.256	13.1737	12.1889	12.3244	12.5901	12.5274	12.2414	12.8029	14.3054	14.2585	12.8605	13.0398	12.7749	12.8124	12.5452	12.4935	15.0749	14.9557
Cox4i1	Cytochrome c oxidase subunit 4 isoform 1, mitochondrial OS=Mus musculus GN=Cox4i1 PE=1 SV=2	11.4437	11.2322	10.2848	11.0904	11.8219	11.9858	11.1505	11.3903	10.6106	10.7344	10.4845	10.4499	11.0703	11.0503	10.5026	10.6039	8.94944	9.11556	10.8268	10.8842	10.6198	11.8971	11.3553	11.0961	9.77496	9.84035	10.2187	10.3344	10.7329	10.7243	11.2118	11.3264
Cox5a	Cytochrome c oxidase subunit 5A, mitochondrial OS=Mus musculus GN=Cox5a PE=1 SV=2	10.1995	9.74149	10.0447	9.68641	10.9712	10.0297	10.2994	10.3358	9.57714	0	9.74901	10.0073	10.0528	9.66176	9.02711	8.73722	0	0	10.4263	10.1646	10.2325	11.5754	11.4175	10.3083	9.10869	0	9.51527	9.7775	10.7584	0	11.4345	11.4318
Cox5b	Cytochrome c oxidase subunit 5B, mitochondrial OS=Mus musculus GN=Cox5b PE=1 SV=1	9.33242	9.11713	10.7802	10.9383	10.6212	10.6309	10.35	11.1561	10.4667	9.243	9.99398	10.6547	9.10568	10.1083	10.9255	9.37335	10.0383	10.6118	11.223	10.9964	10.0224	11.6685	11.6233	12.0249	11.4546	11.1462	10.6938	11.2488	10.2385	0	12.4476	12.2985
Cox6c	Cytochrome c oxidase subunit 6C OS=Mus musculus GN=Cox6c PE=1 SV=3	10.3223	9.84744	10.3597	10.7207	10.5651	10.5292	10.6367	10.8287	9.72627	9.99884	10.4975	10.1337	10.1865	9.82191	10.4454	9.85933	10.2529	10.2634	10.0799	9.9067	9.80707	11.0063	11.529	11.4583	10.6755	10.4431	10.7029	10.6905	9.8967	9.67379	12.1159	11.3283
Ndufa4	Cytochrome c oxidase subunit NDUFA4 OS=Mus musculus GN=Ndufa4 PE=1 SV=2	13.5413	13.0978	14.0591	14.0704	13.4274	13.0113	13.9453	13.8049	13.3736	12.6982	14.2206	13.9529	13.506	12.9587	13.9438	13.7661	13.1245	13.0016	13.7102	13.5795	13.2393	13.2856	14.8182	14.583	13.6	13.5755	13.9817	13.5981	13.4599	13.1208	15.3906	15.366
Cycs	Cytochrome c, somatic OS=Mus musculus GN=Cycs PE=1 SV=2	10.8527	10.6742	10.0967	10.5349	10.633	10.4937	10.5788	10.6033	10.2205	10.2128	9.65146	9.70989	10.3702	10.2489	10.3319	9.92053	0	0	10.7887	10.6456	10.1136	11.5076	11.3514	11.1723	9.80978	10.0244	9.91636	10.1767	10.2346	10.1108	9.42912	9.55529
Cyc1	Cytochrome c1, heme protein, mitochondrial OS=Mus musculus GN=Cyc1 PE=1 SV=1	11.8924	11.1733	12.4827	13.1975	10.8029	11.0542	12.7589	12.8049	11.4833	11.497	13.3111	12.8816	11.1577	11.6696	13.0549	12.6814	10.3901	10.3204	11.2854	11.3309	10.1873	12.0582	14.5212	14.3162	11.6433	11.5924	11.3671	11.6548	10.7764	10.8823	15.3895	15.0289
Cyth3	Cytohesin-3 OS=Mus musculus GN=Cyth3 PE=1 SV=1	10.0655	10.1709	9.94259	10.8281	9.49592	9.94819	9.95198	10.4291	10.0333	10.2637	10.2169	10.5032	9.66595	10.0335	9.72775	10.0167	0	0	0	0	0	0	0	0	0	0	0	0	0	0	0	0
Dync1h1	Cytoplasmic dynein 1 heavy chain 1 OS=Mus musculus GN=Dync1h1 PE=1 SV=2	12.5422	12.3173	12.3853	12.6203	12.2811	12.4324	12.4766	12.7026	12.0416	12.276	12.6275	12.6048	12.2917	12.2325	12.3107	12.1947	11.9949	12.2166	12.3086	12.3186	12.0174	13.8028	13.21	13.1572	12.8984	13.0272	12.4773	12.577	12.539	13.0175	13.6242	13.4969
Dync1i1	Cytoplasmic dynein 1 intermediate chain 1 OS=Mus musculus GN=Dync1i1 PE=1 SV=2	9.3865	9.23953	10.0942	10.5844	9.07652	9.61909	10.1037	10.5112	9.32551	9.90095	10.3385	10.4019	9.65705	9.77135	10.1286	10.1748	9.05542	9.57244	9.65454	9.46288	9.04125	10.3405	11.7766	11.8841	9.59458	9.70241	9.94598	10.1043	8.98962	9.15101	12.4207	12.2004
Dync1i2	Cytoplasmic dynein 1 intermediate chain 2 OS=Mus musculus GN=Dync1i2 PE=1 SV=1	9.40176	8.85704	9.8636	10.2445	9.02351	9.21148	9.82134	10.2647	9.194	9.14219	10.0988	10.0308	9.61093	9.52882	9.86711	9.97522	8.86477	8.94166	9.03314	9.08271	0	9.95864	11.4631	11.5818	9.10675	9.47338	9.08356	9.35617	0	0	12.1268	11.8576
Dync1li1	Cytoplasmic dynein 1 light intermediate chain 1 OS=Mus musculus GN=Dync1li1 PE=1 SV=1	9.71183	9.497	10.2487	10.8008	9.43711	9.37978	10.0805	10.4254	9.5769	9.52546	10.3959	10.3524	9.65389	9.78918	10.1127	10.1768	9.25202	9.54136	9.54683	9.78635	9.3212	10.2594	12.0395	12.0261	9.71154	10.0629	9.9459	9.84079	9.64101	9.02047	12.7204	12.6374
Dync1li2	Cytoplasmic dynein 1 light intermediate chain 2 OS=Mus musculus GN=Dync1li2 PE=1 SV=2	9.57565	9.11559	10.0745	10.6757	9.08375	9.13329	10.0092	10.347	9.28717	9.53533	10.4466	10.2969	9.4109	9.46898	10.2586	10.2411	9.1079	8.84362	9.33058	9.19277	8.93123	10.4309	11.8802	11.8142	9.59914	9.61337	9.62228	9.85382	9.24098	8.81252	12.8131	12.258
Cyfip1	Cytoplasmic FMR1-interacting protein 1 OS=Mus musculus GN=Cyfip1 PE=1 SV=1	10.7817	10.592	11.8934	12.5562	9.86772	10.2125	10.4612	10.8474	10.4525	10.6794	12.6919	12.5156	9.91877	10.1577	10.2244	10.481	9.0477	9.19736	9.0041	9.25923	9.70422	14.5965	13.7633	13.5001	9.83606	9.929	9.70947	9.7273	9.83714	9.83489	14.2288	14.1124
Cyfip2	Cytoplasmic FMR1-interacting protein 2 OS=Mus musculus GN=Cyfip2 PE=1 SV=2	10.5736	10.3701	10.6985	11.1892	10.1139	10.5166	10.7099	11.0206	10.0446	10.3922	10.9929	10.8316	10.3764	10.713	10.6822	10.8477	11.1757	11.2135	11.4209	11.2216	11.395	13.3523	12.1478	12.2419	11.8025	10.9946	11.4302	11.5832	11.008	10.5488	12.5811	12.3759
Lap3	Cytosol aminopeptidase OS=Mus musculus GN=Lap3 PE=1 SV=3	9.80263	9.44072	10.2667	10.7396	9.55549	9.67014	10.4125	10.4753	9.66207	9.64838	10.7237	10.5667	9.62808	9.67328	10.8044	10.6003	9.07341	9.60177	9.54375	9.73247	9.28912	10.7954	11.9161	11.9661	9.78877	9.73424	9.94421	10.0839	9.69444	9.66106	12.9645	12.6361
Aldh1l1	Cytosolic 10-formyltetrahydrofolate dehydrogenase OS=Mus musculus GN=Aldh1l1 PE=1 SV=1	9.04764	8.74599	9.39081	9.99972	8.88245	8.8398	9.58166	10.0463	8.65397	9.00374	9.61932	9.6808	8.73229	8.65713	10.1281	9.98241	10.0577	9.89064	9.40526	9.09205	9.74913	11.1023	11.3496	11.2509	9.54971	9.26342	9.52974	9.42737	10.7387	8.85888	12.1162	12.0117
Acot7	Cytosolic acyl coenzyme A thioester hydrolase OS=Mus musculus GN=Acot7 PE=1 SV=2	13.4067	13.2896	13.8131	14.3322	12.876	13.1629	13.886	14.2478	13.2529	13.4084	14.0311	14.0118	13.3726	13.4272	14.0064	13.9535	12.4927	12.8747	13.0284	13.029	12.3118	13.2153	14.9034	14.8014	13.2494	13.4459	13.2499	13.2969	12.4592	12.415	15.5819	15.4004
Cndp2	Cytosolic non-specific dipeptidase OS=Mus musculus GN=Cndp2 PE=1 SV=1	9.56213	9.23121	11.0764	11.2262	9.49081	9.21545	11.0588	10.8683	9.77087	9.69499	11.4216	11.0049	9.81872	9.62013	11.2671	11.0765	9.10381	9.06707	10.404	10.2067	9.34637	10.7398	12.847	12.5219	9.79322	10.107	10.6236	10.4163	9.86537	9.45693	13.548	13.4136
Phgdh	D-3-phosphoglycerate dehydrogenase OS=Mus musculus GN=Phgdh PE=1 SV=3	10.5659	10.4102	10.5129	11.1449	10.6902	10.8724	10.8246	11.1382	10.4224	10.7072	11.0885	10.958	10.3984	10.7206	11.1965	11.0927	10.049	10.3297	10.4061	10.6125	10.3813	11.7075	12.3541	12.2176	10.6315	10.7947	10.7709	10.9972	10.3355	10.3481	12.9404	12.7624
Bdh1	D-beta-hydroxybutyrate dehydrogenase, mitochondrial OS=Mus musculus GN=Bdh1 PE=1 SV=2	11.8359	11.6443	12.1514	12.3297	10.959	11.0462	11.5165	11.7168	11.6002	11.5527	12.4683	12.329	10.8567	10.8255	11.7112	11.4685	10.6195	11.2544	11.2912	11.4798	10.4775	11.8457	12.8971	12.6419	11.816	11.7259	11.8701	11.672	10.7417	10.4734	13.5429	13.5564
Appl1	DCC-interacting protein 13-alpha OS=Mus musculus GN=Appl1 PE=1 SV=1	9.622	9.39632	9.94831	10.5149	9.11288	9.40084	9.87363	10.3721	9.72208	9.96204	10.1964	10.0655	9.37249	9.7781	10.0595	10.1315	9.24705	9.51927	9.29363	9.35734	9.01016	10.2113	11.6403	11.5986	9.87201	9.97138	9.70726	9.73909	9.11126	9.16146	12.4448	12.2157
Dcaf7	DDB1- and CUL4-associated factor 7 OS=Mus musculus GN=Dcaf7 PE=1 SV=1	8.61306	0	8.40108	9.01334	0	0	8.32121	8.41287	0	0	8.75408	8.66795	0	0	8.25377	7.96553	0	0	0	0	0	0	0	0	0	0	0	0	0	0	0	0
Dhrs1	Dehydrogenase/reductase SDR family member 1 OS=Mus musculus GN=Dhrs1 PE=1 SV=1	8.59773	8.50257	8.5493	9.84403	8.81075	8.59469	9.39414	10.3376	8.97734	8.73075	9.72465	9.57436	0	9.15938	10.407	10.2994	0	0	8.84432	8.59619	0	10.4879	10.8782	10.7383	8.66617	9.18394	9.5002	9.7913	9.55875	9.74247	12.3556	12.2653
Des	Desmin OS=Mus musculus GN=Des PE=1 SV=3	11.8739	11.5504	11.8196	12.337	11.4672	11.3895	12.1811	12.4236	11.6965	11.6184	12.253	12.0545	12.0228	11.9165	12.484	12.3837	8.84902	8.73574	8.98389	8.619	9.78833	11.4473	11.7157	10.4168	9.17934	9.53958	9.12451	9.22797	0	0	0	0
Dsp	Desmoplakin OS=Mus musculus GN=Dsp PE=1 SV=1	12.6077	12.1873	11.4825	12.259	10.1373	11.3239	11.9089	12.3524	12.3972	12.6015	11.8779	12.4563	10.6691	11.3785	14.17	10.1837	9.55374	10.5947	10.0076	10.6934	11.1144	14.5103	11.1939	11.0015	11.3039	10.2985	10.3599	11.4275	10.8962	10.7918	11.9424	11.6724
Dstn	Destrin OS=Mus musculus GN=Dstn PE=1 SV=3	11.3544	11.4101	11.6394	12.433	11.1596	11.1318	11.6114	11.9626	11.1549	11.4066	12.0486	12.1014	11.3869	11.2664	11.8817	12.2171	12.1386	12.476	12.2569	12.5167	11.5759	11.4988	13.4551	14.1252	11.1555	12.9846	11.355	12.629	12.0683	12.067	14.9758	14.8206
Dld	Dihydrolipoyl dehydrogenase, mitochondrial OS=Mus musculus GN=Dld PE=1 SV=2	11.6825	11.5877	12.8257	13.1833	12.1505	12.0836	12.8362	13.0616	11.8152	11.6172	13.0099	12.7525	12.2396	12.1365	12.4923	12.9174	11.436	11.395	12.2028	12.0808	11.4492	12.1772	14.226	14.1359	12.1194	12.3588	12.6046	12.3192	11.68	11.5213	14.8892	14.6708
Dlat	Dihydrolipoyllysine-residue acetyltransferase component of pyruvate dehydrogenase complex, mitochondrial OS=Mus musculus GN=Dlat PE=1 SV=2	11.5257	11.3696	11.9688	12.2692	11.6262	11.527	12.0177	12.2872	11.5095	11.4991	12.2617	12.1864	11.7795	11.6868	12.2034	12.1345	11.4882	11.7262	11.5526	11.5708	11.6695	12.559	13.4347	13.1175	12.2486	12.2987	12.0076	11.8525	11.712	11.3647	14.0451	13.8508
Dlst	Dihydrolipoyllysine-residue succinyltransferase component of 2-oxoglutarate dehydrogenase complex, mitochondrial OS=Mus musculus GN=Dlst PE=1 SV=1	10.573	10.3401	10.26	11.0121	9.37071	9.73653	10.6724	11.055	10.2747	10.5254	10.7276	10.0279	9.68634	10.3477	10.7508	10.6579	11.1882	11.3797	10.2376	10.3776	10.1088	11.6738	11.6111	11.5754	11.5523	11.7345	10.3206	9.80531	10.3188	10.4279	11.4091	11.1731
Qdpr	Dihydropteridine reductase OS=Mus musculus GN=Qdpr PE=1 SV=2	10.4876	10.1548	10.8486	11.4101	10.3221	10.5682	11.0837	11.4956	10.1977	10.3575	11.32	11.1652	10.476	10.4509	11.3295	11.306	9.72307	9.97042	10.228	10.2671	10.055	11.6041	12.3474	12.4313	10.2717	10.3203	10.5269	10.6305	10.0826	10.0681	13.0622	12.8384
Crmp1	Dihydropyrimidinase-related protein 1 OS=Mus musculus GN=Crmp1 PE=1 SV=1	12.8303	12.5531	13.4387	14.0204	12.0942	12.4065	13.2336	13.6587	12.5423	12.7517	13.746	13.705	12.6009	12.6317	13.1987	13.2607	12.1304	12.285	12.4564	12.5695	11.9208	12.7081	14.6127	14.5791	12.8252	12.864	12.8178	12.829	11.8554	11.9813	15.1977	14.9775
Dpysl2	Dihydropyrimidinase-related protein 2 OS=Mus musculus GN=Dpysl2 PE=1 SV=2	14.9162	14.6853	15.5018	15.9243	14.7165	14.9227	15.5373	15.9135	14.7178	14.9741	15.7547	15.6117	15.1979	15.1762	15.6538	15.6964	14.0862	14.4143	14.4866	14.4924	14.0743	14.6054	16.6386	16.4992	14.8884	15.0383	14.8024	14.7745	14.1154	14.1456	17.45	17.0868
Dpysl3	Dihydropyrimidinase-related protein 3 OS=Mus musculus GN=Dpysl3 PE=1 SV=1	12.0982	11.9168	12.5798	13.0711	10.6711	10.9612	11.4645	11.924	11.9191	12.2177	12.8201	12.7035	11.1388	11.2537	11.7053	11.6014	11.8807	11.7251	12.0442	11.8909	10.4426	11.4951	12.8678	12.8088	12.011	12.1787	12.1583	12.1352	10.5585	10.5673	13.4248	13.2749
Dpysl4	Dihydropyrimidinase-related protein 4 OS=Mus musculus GN=Dpysl4 PE=1 SV=1	11.6899	11.4668	12.0365	12.6977	10.7025	10.9043	11.8912	12.1155	11.5493	11.7206	12.5687	12.4236	11.2431	11.1796	11.8371	11.7678	10.9122	11.2476	11.4382	11.488	10.168	11.8716	13.1685	13.0323	11.6981	11.8811	11.7441	11.7934	10.1532	10.3623	13.6577	13.3538
Dpysl5	Dihydropyrimidinase-related protein 5 OS=Mus musculus GN=Dpysl5 PE=1 SV=1	11.9458	11.6999	12.6918	13.0955	10.7405	10.9429	11.8918	12.1363	11.8178	11.8763	12.8617	12.6337	11.1862	11.1033	11.9534	11.7737	11.5059	11.6402	11.9439	11.8145	10.3139	11.7641	13.0672	12.9348	11.9613	12.1055	12.1179	12.1111	10.3071	10.3108	13.7256	13.4769
Dlg1	Disks large homolog 1 OS=Mus musculus GN=Dlg1 PE=1 SV=1	8.1985	7.35194	8.51817	8.78456	6.71842	6.93605	7.59913	8.40394	7.55518	7.41463	8.37677	8.15822	7.97682	8.06471	7.81315	7.64656	0	0	0	0	7.07512	8.1196	9.92301	9.91353	8.00492	8.13049	7.52973	7.54349	0	6.55359	10.3547	10.2473
Dlg2	Disks large homolog 2 OS=Mus musculus GN=Dlg2 PE=1 SV=2	10.6612	10.2843	10.8724	11.3041	10.3283	10.5125	10.7925	11.0974	10.7158	10.9918	11.2528	11.1604	10.706	10.622	11.0237	10.8772	9.97144	10.2337	10.4012	10.2035	10.0832	11.6528	12.1474	12.1249	10.7381	10.8337	10.7436	10.9472	10.133	9.81967	12.7939	12.5072
Dlg4	Disks large homolog 4 OS=Mus musculus GN=Dlg4 PE=1 SV=1	10.9383	10.5498	11.608	12.2131	10.5412	10.8138	11.0201	11.5384	10.8579	11.2366	11.6261	11.572	11.0673	11.131	11.0123	11.107	10.7441	11.1748	10.8354	11.1469	10.6459	12.0893	12.3748	12.3651	11.3292	11.5801	11.2791	11.52	10.7702	10.8171	13.0144	12.9143
Dmxl2	DmX-like protein 2 OS=Mus musculus GN=Dmxl2 PE=1 SV=3	10.3095	9.85356	10.6154	10.9357	9.57887	9.84109	10.487	10.7515	10.1271	10.176	10.7771	10.4298	10.1584	10.0668	10.3617	10.3134	9.72883	10.1607	9.29718	9.42233	9.14509	10.5935	11.9224	12.2358	10.5138	10.7249	9.68452	9.97009	9.04547	9.0821	12.8656	12.6995
Apex1	DNA-(apurinic or apyrimidinic site) lyase OS=Mus musculus GN=Apex1 PE=1 SV=2	8.78777	9.14185	9.25113	9.70462	8.59663	8.48594	9.27283	9.57026	9.15243	8.90133	9.87775	9.70322	8.83389	8.97881	9.72536	9.63987	0	8.96746	8.97334	9.1431	0	0	11.4715	11.3181	9.23057	8.95176	9.2322	9.44792	0	0	12.0016	11.8814
Ddb1	DNA damage-binding protein 1 OS=Mus musculus GN=Ddb1 PE=1 SV=2	8.90869	8.47412	9.3175	9.93731	8.48793	8.54825	9.61999	9.62675	8.82229	8.98969	9.71633	9.61783	8.97373	8.88032	9.65461	9.71162	0	0	8.85276	0	0	0	11.3157	11.2103	8.63025	8.73047	8.87101	0	0	0	11.9181	11.6932
Dnaja1	DnaJ homolog subfamily A member 1 OS=Mus musculus GN=Dnaja1 PE=1 SV=1	10.2628	9.97862	10.8418	10.8312	9.87188	9.69746	10.3234	10.4635	10.0812	10.1588	10.8463	10.6048	10.2221	10.0186	10.3481	10.5753	10.0028	10.0749	10.3247	10.3019	9.63108	10.9502	12.4202	12.4607	10.1958	10.1594	10.5805	10.6129	9.85991	9.94121	13.2072	13.0563
Dnaja2	DnaJ homolog subfamily A member 2 OS=Mus musculus GN=Dnaja2 PE=1 SV=1	10.3881	10.1552	11.0021	11.6565	9.7335	9.92661	10.8477	11.3664	10.1469	10.4575	11.3501	11.171	10.2988	10.2908	11.1281	11.1615	9.45559	10.0232	9.88687	9.97215	9.30031	11.3525	12.3793	12.4159	10.3078	10.5364	10.2488	10.7095	9.62376	9.57704	13.2182	12.8793
Dnaja3	DnaJ homolog subfamily A member 3, mitochondrial OS=Mus musculus GN=Dnaja3 PE=1 SV=1	8.47941	8.33741	9.23833	9.34321	8.59484	0	8.98368	8.946	0	0	9.51983	8.98978	8.69956	8.37615	9.29506	9.26813	0	0	8.75058	8.89363	0	0	11.1187	10.9505	8.74465	9.01303	9.10771	9.07715	0	0	11.7455	11.6268
Dnajb11	DnaJ homolog subfamily B member 11 OS=Mus musculus GN=Dnajb11 PE=1 SV=1	9.89731	9.26379	9.84544	10.4738	9.38777	9.67491	9.59683	10.0071	9.67068	10.2017	10.2211	10.0413	9.9056	10.0732	10.0529	9.90919	0	9.44511	0	8.98083	9.5281	11.4117	11.7814	11.6526	9.90844	9.75225	9.27924	9.51041	9.363	9.43882	12.6039	12.198
Dnajb2	DnaJ homolog subfamily B member 2 OS=Mus musculus GN=Dnajb2 PE=1 SV=3	8.90281	8.53556	9.08535	9.4914	8.59984	8.77838	9.13124	9.2383	8.56268	8.90341	9.44991	9.24534	8.6252	8.37915	9.14821	8.89622	0	0	0	0	8.79651	9.23406	11.1045	11.0994	8.56332	8.53176	9.1882	9.18271	8.75919	8.69847	11.7988	11.5919
Dnajb6	DnaJ homolog subfamily B member 6 OS=Mus musculus GN=Dnajb6 PE=1 SV=4	9.84118	9.27323	9.83922	10.2435	9.65601	9.65836	10.098	10.2244	9.18121	9.63696	10.0814	9.95247	9.68121	9.31271	10.0407	9.70868	9.29364	9.53322	10.2635	10.3449	9.42482	10.8965	11.1376	11.2805	9.52027	9.91602	10.0246	10.2501	9.23678	9.19986	11.9578	11.5918
Rpn2	Dolichyl-diphosphooligosaccharide--protein glycosyltransferase subunit 2 OS=Mus musculus GN=Rpn2 PE=1 SV=1	8.5125	0	8.9895	9.35266	0	0	8.80627	8.74944	8.61508	8.73496	9.22971	9.06542	0	0	8.67047	9.03789	0	0	0	0	0	0	10.9007	10.9891	8.60548	0	0	0	0	0	11.7826	11.4855
Dbnl	Drebrin-like protein OS=Mus musculus GN=Dbnl PE=1 SV=2	10.3828	10.0763	11.2469	11.6717	9.96695	9.99746	11.1708	11.4023	10.3089	10.4089	11.385	11.2716	10.5647	10.5789	11.3896	10.8906	9.95362	10.0627	10.3242	10.2162	9.65949	11.3268	12.7859	12.8475	10.459	10.4951	10.582	10.7446	9.96401	9.64428	13.598	13.4041
Dbn1	Drebrin OS=Mus musculus GN=Dbn1 PE=1 SV=4	11.5517	11.2054	11.5499	11.8367	10.8491	11.0002	11.1966	11.3962	11.5774	11.6665	11.5856	11.5452	11.4421	11.4488	11.3424	10.8932	11.1902	11.3206	11.0796	10.9968	10.739	12.0762	12.2767	12.1781	11.4665	11.712	11.317	11.0858	11.1108	11.0144	12.8993	12.5933
Map2k1	Dual specificity mitogen-activated protein kinase kinase 1 OS=Mus musculus GN=Map2k1 PE=1 SV=2	14.872	14.7284	14.1784	15.4234	14.1751	14.8442	14.1529	15.4202	14.1265	15.0718	14.1987	15.017	14.2715	14.9668	14.2948	15.191	13.4675	14.5565	13.4363	14.4194	13.5104	14.6549	15.0579	15.7531	14.5913	14.0814	14.0715	14.9122	14.1154	14.414	15.9028	15.2287
Map2k2	Dual specificity mitogen-activated protein kinase kinase 2 OS=Mus musculus GN=Map2k2 PE=1 SV=2	8.08699	6.55539	9.03857	9.64167	6.17492	6.28847	9.0781	9.65948	6.448	6.82607	9.27535	9.10226	6.65344	6.95752	8.61466	9.22148	5.43052	7.43351	5.70995	6.18558	6.78668	8.63839	11.16	11.057	0	0	0	0	6.85781	6.94787	11.8403	11.5033
Map2k4	Dual specificity mitogen-activated protein kinase kinase 4 OS=Mus musculus GN=Map2k4 PE=1 SV=2	9.14154	9.34197	10.1888	10.7985	9.33585	9.62736	9.92569	10.1982	8.52737	8.95181	10.2076	9.94405	8.81731	8.71484	9.94261	10.1567	9.58792	9.23233	9.56587	9.35863	0	10.1846	12.0379	11.9931	9.58862	9.60559	9.20978	9.5636	9.07947	9.09795	12.7885	12.5009
Dusp3	Dual specificity protein phosphatase 3 OS=Mus musculus GN=Dusp3 PE=1 SV=1	10.811	10.5312	11.1834	11.3199	9.96883	0	11.1513	11.274	10.7415	10.6468	11.4514	11.5042	10.7643	0	11.0573	9.8788	0	9.72153	10.0634	9.82085	10.1415	11.1383	12.4666	12.4915	10.153	10.382	10.3852	10.469	0	9.88391	13.0495	12.8513
Dctn1	Dynactin subunit 1 OS=Mus musculus GN=Dctn1 PE=1 SV=3	9.80392	9.48516	9.99753	10.6559	9.26087	9.45167	10.0806	10.3479	9.58485	9.81159	10.3213	10.2828	9.62693	9.718	10.0823	10.1557	9.81601	10.007	9.34649	9.3882	9.72128	11.1125	11.7259	11.6952	10.3779	10.5847	9.90539	9.94773	9.35902	9.33134	12.3464	12.1467
Dctn4	Dynactin subunit 4 OS=Mus musculus GN=Dctn4 PE=1 SV=1	9.4648	9.05723	9.82212	10.2415	8.82538	8.79522	9.9552	9.90406	9.20251	9.22323	10.2697	9.93785	9.29827	9.06549	9.94878	9.74512	9.18232	8.8694	9.14503	8.9569	0	10.0495	11.6429	11.5168	9.80823	9.72261	9.48949	9.42162	0	8.8084	12.2255	12.2123
Dnm1l	Dynamin-1-like protein OS=Mus musculus GN=Dnm1l PE=1 SV=2	10.4041	10.2735	10.9212	11.6791	10.1619	10.1495	10.7717	11.0569	10.4808	10.4272	11.0635	11.0796	10.1617	10.2193	11.1372	11.1505	9.88965	10.4619	10.331	10.5377	10.1914	11.4603	12.6189	12.4952	10.7672	10.7281	10.879	11.3294	10.2604	10.1093	13.4228	13.1081
Dnm1	Dynamin-1 OS=Mus musculus GN=Dnm1 PE=1 SV=2	13.5673	13.3482	14.0547	14.6434	13.17	13.4041	14.0451	14.5051	13.4183	13.5384	14.311	14.2392	13.5979	13.5784	14.1716	14.1738	12.9108	12.9625	13.153	13.0903	12.6335	13.2698	15.2235	15.1711	13.435	13.5713	13.4946	13.4075	12.7616	12.7552	16.0174	15.6166
Dnm2	Dynamin-2 OS=Mus musculus GN=Dnm2 PE=1 SV=2	10.7141	10.5806	11.6221	11.5539	11.0249	11.309	11.5436	11.7894	10.7561	10.6128	11.4648	11.7961	12.0474	11.7822	11.8085	11.8062	11.4925	11.3151	11.9518	11.4727	11.2895	12.014	13.4459	13.219	11.4394	11.8436	12.0223	11.8399	11.5099	10.756	13.4151	12.8881
Dnm3	Dynamin-3 OS=Mus musculus GN=Dnm3 PE=1 SV=1	14.0247	13.7533	12.5346	14.5668	12.281	13.9916	12.7484	14.9223	12.8007	14.3062	12.5112	13.8364	13.0584	14.6186	12.7684	14.5206	11.5244	14.5822	11.8164	13.7289	12.0309	14.3142	14.5402	16.1837	14.4474	13.0882	11.9895	15.2222	11.9544	12.1933	15.3184	13.8953
Opa1	Dynamin-like 120 kDa protein, mitochondrial OS=Mus musculus GN=Opa1 PE=1 SV=1	10.3221	10.0871	10.757	11.0807	10.1794	10.2556	10.9344	10.9649	10.231	10.4577	11.1635	11.0183	10.5041	10.4903	10.9796	10.9616	9.50766	10.0998	10.2186	10.2924	9.77937	11.3065	12.2134	12.1495	10.4323	10.5029	10.6672	10.6977	9.97668	9.71214	13.1103	12.7562
Dynll1	Dynein light chain 1, cytoplasmic OS=Mus musculus GN=Dynll1 PE=1 SV=1	9.49874	9.12451	9.73224	10.2429	8.86442	9.14145	9.67386	10.1447	8.67874	8.88601	9.72599	9.88101	9.04413	9.06331	9.87249	9.68805	8.30766	9.17145	9.29165	9.58162	8.04679	10.1736	10.9099	10.9457	9.18226	9.27176	9.32806	9.85243	8.87391	8.82457	12.268	12.0442
Dynll2	Dynein light chain 2, cytoplasmic OS=Mus musculus GN=Dynll2 PE=1 SV=1	11.12	10.744	11.4258	11.8109	10.8222	10.7695	11.5012	11.7806	10.7945	10.6646	11.9125	11.8278	11.1994	11.0649	11.9866	11.6375	10.3541	10.3535	11.1297	11.1329	10.3135	11.9895	12.8665	12.8919	10.9892	10.9516	11.3296	11.3334	10.4453	10.1167	13.7715	13.4739
Dynlrb1	Dynein light chain roadblock-type 1 OS=Mus musculus GN=Dynlrb1 PE=1 SV=3	9.67616	9.05874	10.4861	10.4501	9.41844	9.36522	10.1725	10.3933	9.56434	8.99146	10.38	10.1925	9.68035	9.50635	10.2064	9.8507	9.10571	9.53737	10.3364	10.2736	9.58987	10.6393	11.6597	11.4617	9.96967	9.78297	10.2994	10.4181	10.4958	0	12.4032	12.1192
Dtna	Dystrobrevin alpha OS=Mus musculus GN=Dtna PE=1 SV=2	0	8.50183	8.77092	9.41332	0	0	8.66836	8.94558	8.21251	0	9.40294	9.08847	8.23658	8.5801	8.84537	8.96109	0	8.57874	0	0	0	0	11.0773	11.1288	8.65796	9.00911	0	0	0	0	11.8682	11.4757
Ranbp2	E3 SUMO-protein ligase RanBP2 OS=Mus musculus GN=Ranbp2 PE=1 SV=2	11.402	11.1788	10.4233	11.1007	11.2051	11.31	11.4364	11.6715	11.5794	11.7219	10.6607	10.756	11.8518	11.8206	11.434	11.4446	0	0	0	0	0	0	0	0	0	0	0	0	0	0	0	0
Rnf14	E3 ubiquitin-protein ligase RNF14 OS=Mus musculus GN=Rnf14 PE=1 SV=2	8.87349	8.56567	9.19814	9.55581	8.48246	8.70854	9.03986	9.49991	8.92779	8.99462	9.48589	9.24347	8.70645	8.79951	9.17334	9.3218	0	0	0	8.56831	0	0	11.0369	10.969	8.61242	8.90106	8.64738	9.10801	0	0	11.8998	11.7616
Trim21	E3 ubiquitin-protein ligase TRIM21 OS=Mus musculus GN=Trim21 PE=1 SV=1	10.2394	9.73341	9.04019	9.15664	9.16102	9.36721	9.51811	9.7092	10.127	10.453	9.48589	8.71237	9.43784	9.38399	10.9764	9.75284	10.3216	10.5867	0	0	9.6185	12.0734	9.99715	9.40513	10.1258	10.1318	8.69809	9.27693	10.3943	10.5623	10.1379	10.3178
Eml2	Echinoderm microtubule-associated protein-like 2 OS=Mus musculus GN=Eml2 PE=1 SV=1	8.44284	0	8.51495	9.16834	0	0	8.44169	8.76456	0	0	8.9088	8.76234	0	0	9.12267	8.75185	0	0	0	0	0	0	0	0	0	0	0	0	0	0	0	0
Ehd1	EH domain-containing protein 1 OS=Mus musculus GN=Ehd1 PE=1 SV=1	8.24987	8.10786	8.20987	8.55695	8.16444	8.48815	8.58474	8.88715	8.18529	8.60825	9.02153	8.77498	8.44947	8.42797	8.85789	8.95492	0	0	0	0	8.1377	9.41492	10.911	10.6501	8.45923	8.63293	8.69335	8.77676	8.36224	8.06097	11.4528	11.2286
Ehd3	EH domain-containing protein 3 OS=Mus musculus GN=Ehd3 PE=1 SV=2	9.59039	9.48714	9.82611	10.5871	9.3574	9.8398	10.1022	10.5558	9.27768	9.73986	10.232	10.067	9.73305	9.86009	10.3553	10.4368	8.73602	9.13606	9.34083	9.62489	8.63811	10.6361	11.6269	11.6528	9.35942	9.70139	9.54891	9.84899	9.02381	9.17374	12.5202	12.3671
Elavl1	ELAV-like protein 1 OS=Mus musculus GN=Elavl1 PE=1 SV=2	10.7348	10.3781	11.1534	11.4504	10.2155	10.3345	11.1944	11.4973	10.4677	10.7193	11.5661	11.4701	10.3222	10.302	11.3915	11.1462	9.82168	10.2506	10.6114	10.7801	10.1465	11.4075	12.5426	12.4588	10.8336	11.0419	11.0425	11.2197	10.4664	10.5147	13.1113	12.967
Elavl2	ELAV-like protein 2 OS=Mus musculus GN=Elavl2 PE=2 SV=1	8.55586	8.21556	9.18004	10.0439	7.65842	7.53882	9.32714	9.73322	8.24964	8.1678	9.7402	9.644	7.97188	8.20232	10.0782	9.61034	7.24465	7.05893	7.44497	8.14779	7.77362	8.85883	10.4488	10.3693	8.35111	7.84869	8.54533	9.03494	7.95176	7.42227	11.1824	10.976
Elavl3	ELAV-like protein 3 OS=Mus musculus GN=Elavl3 PE=1 SV=1	8.04145	8.64871	9.29535	9.57793	8.15935	8.37118	9.20189	9.28136	8.6246	8.76522	9.64825	9.61251	8.24203	8.18772	9.72575	9.35986	8.39756	8.17975	8.72818	8.85075	8.35815	9.65257	11.4125	11.2677	8.96009	9.12838	9.41363	9.23085	8.23678	8.51488	12.0219	11.906
Elavl4	ELAV-like protein 4 OS=Mus musculus GN=Elavl4 PE=1 SV=1	9.17705	8.63609	9.44741	9.78356	8.27324	7.9397	9.57198	9.70008	9.126	8.84543	9.95168	9.79226	8.34922	8.10512	9.8038	9.46445	8.64589	8.64672	9.10913	9.17629	8.81702	10.1345	11.4971	11.3383	9.5603	9.28753	9.50013	9.29134	8.98828	8.8526	12.0728	11.9196
Slc4a4	Electrogenic sodium bicarbonate cotransporter 1 OS=Mus musculus GN=Slc4a4 PE=1 SV=2	10.6963	10.4874	10.2499	11.1359	9.86601	10.3153	10.4783	11.0494	10.0551	10.7566	11.2335	11.0651	10.2648	10.5801	10.4235	10.757	9.25566	9.39767	9.78341	10.1019	9.48197	11.4882	12.2822	12.4127	10.7149	10.7301	9.72289	10.5187	9.76173	10.173	12.9578	12.8214
Etfdh	Electron transfer flavoprotein-ubiquinone oxidoreductase, mitochondrial OS=Mus musculus GN=Etfdh PE=1 SV=1	9.85889	9.72824	10.3692	11.0551	9.3721	9.7093	10.4011	10.8039	9.70333	10.0239	10.7141	10.6321	9.68634	9.7701	10.9073	10.7656	9.25566	9.74735	9.82046	10.1034	9.24373	10.6407	12.0311	12.0697	9.99314	10.2003	10.3356	10.5633	9.4431	9.54445	12.7726	12.5185
Etfa	Electron transfer flavoprotein subunit alpha, mitochondrial OS=Mus musculus GN=Etfa PE=1 SV=2	10.595	10.2865	11.0301	11.5658	10.272	10.5285	11.2566	11.6636	10.4281	10.7835	11.5397	11.5126	10.3747	10.8111	11.5719	11.4925	9.9143	9.94503	10.2726	10.2552	9.76407	11.5517	12.6591	12.7831	10.6734	10.6929	10.7036	10.8526	9.89411	9.71377	13.3809	13.1739
Eef1a1	Elongation factor 1-alpha 1 OS=Mus musculus GN=Eef1a1 PE=1 SV=3	13.1598	12.9414	13.5667	14.2877	12.6521	12.8157	13.6073	13.8793	12.9266	13.1236	14.0657	14.057	13.1433	13.1159	14.0566	14.0417	12.3754	12.5172	12.8081	12.7956	12.5268	13.2584	15.1121	15.0418	12.7505	12.8326	12.8777	12.8689	12.8511	12.7677	16.1128	15.964
Eef1a2	Elongation factor 1-alpha 2 OS=Mus musculus GN=Eef1a2 PE=1 SV=1	13.0104	12.8509	13.445	13.9791	12.554	12.7854	13.5265	13.7576	12.8723	12.9889	13.8638	13.9034	12.9228	12.9608	13.7705	13.7293	12.4824	12.6322	12.8905	12.8905	12.242	12.8178	14.8535	15.0812	13.116	13.2169	13.247	13.2073	12.5377	12.4291	15.7062	15.6752
Eef1b	Elongation factor 1-beta OS=Mus musculus GN=Eef1b PE=1 SV=5	9.57235	8.55998	9.74957	9.74296	9.28193	8.75961	9.87199	9.66067	9.61212	9.44147	9.55221	8.96392	9.61227	9.35348	9.607	8.35524	0	0	0	0	0	0	0	0	0	0	0	0	0	0	0	0
Eef1d	Elongation factor 1-delta OS=Mus musculus GN=Eef1d PE=1 SV=3	10.0994	9.79675	10.3266	10.9926	9.41777	9.42937	10.2361	10.6944	9.94228	10.1227	10.8035	10.7076	9.68113	9.69439	10.4902	10.6618	10.0456	9.89321	9.86996	9.90923	9.64481	10.5663	11.8952	11.8709	9.84699	10.4484	10.1819	10.0045	9.77486	9.92849	12.4026	12.6553
Eef1g	Elongation factor 1-gamma OS=Mus musculus GN=Eef1g PE=1 SV=3	11.0608	10.8401	11.3702	11.7358	10.6051	10.7087	11.1269	11.4274	10.8738	11.0628	11.8074	11.3775	10.553	10.6606	11.0264	11.2667	10.4295	10.6698	10.6213	10.8983	10.2482	11.7401	12.3699	12.5035	11.0398	11.1794	10.8348	11.1832	10.4675	10.4318	13.1908	13.0758
Eef2	Elongation factor 2 OS=Mus musculus GN=Eef2 PE=1 SV=2	11.3168	11.0673	11.8666	12.3509	10.7587	11.0721	11.8138	12.0598	11.3603	11.6342	12.1008	11.9229	10.7944	10.9942	12.6331	11.9264	11.1243	11.4428	11.5027	11.4753	11.7924	13.5849	13.0138	13.0474	11.8288	11.5572	12.0135	12.0452	11.5023	11.2828	13.9093	13.6525
Tufm	Elongation factor Tu, mitochondrial OS=Mus musculus GN=Tufm PE=1 SV=1	12.2002	12.2423	12.5932	13.2223	11.9827	12.0105	12.7683	13.0882	12.2347	12.4033	12.8677	12.7306	12.2596	12.4826	12.9071	12.9317	11.6468	12.0163	12.2109	12.1848	11.5041	12.6215	13.9666	14.0457	12.3544	12.5379	12.4942	12.5377	11.6741	11.552	14.7641	14.5866
Elob	Elongin-B OS=Mus musculus GN=Elob PE=1 SV=1	9.28416	9.44239	9.85339	10.1389	9.60685	9.05821	10.0861	10.0176	9.57559	9.02798	9.8317	9.88177	9.56677	10.1182	10.0512	9.61247	9.18931	9.09495	9.64156	9.68359	9.23322	0	11.4352	11.1271	9.58462	9.52415	9.67524	10.1338	9.50339	0	11.8583	11.6478
Eloc	Elongin-C OS=Mus musculus GN=Eloc PE=1 SV=1	10.3254	9.81572	10.4795	10.7907	9.60286	10.0592	10.1888	11.1501	10.3998	10.2353	10.2658	10.4819	9.99907	10.4198	11.0691	10.666	0	9.69105	9.56273	9.49789	8.92603	11.1595	11.8042	12.1154	9.99837	10.1933	10.3011	10.4132	9.44857	0	12.7054	12.4022
Sh3gl2	Endophilin-A1 OS=Mus musculus GN=Sh3gl2 PE=1 SV=2	11.101	10.3245	10.7268	10.8316	10.3902	10.082	10.6925	10.8088	10.4288	10.3156	10.5033	10.1618	10.4454	10.0407	10.3189	9.98787	8.76199	9.04849	10.8361	10.8624	10.3593	11.8884	11.6362	11.4935	10.1167	10.3345	10.3559	10.141	10.2722	10.0892	12.2206	11.9386
Erp29	Endoplasmic reticulum resident protein 29 OS=Mus musculus GN=Erp29 PE=1 SV=2	11.0369	10.6571	9.73915	9.90859	10.4166	10.2711	10.3247	10.5309	11.3486	11.4437	10.1079	9.74038	10.684	10.4817	12.6267	9.52233	10.4053	10.3032	9.74018	9.57294	10.7779	11.8178	10.313	9.57596	10.5504	10.6589	10.1309	10.3162	10.9805	10.6351	10.9122	0
Hsp90b1	Endoplasmin OS=Mus musculus GN=Hsp90b1 PE=1 SV=2	10.5686	10.3222	10.2921	10.7639	10.4946	10.7666	10.4171	10.7822	10.3277	10.8406	10.5746	10.5717	10.4943	10.7897	10.9297	10.6358	9.94565	10.2559	10.2816	10.2972	10.23	11.5987	11.5693	11.6332	10.3419	10.5375	10.4541	10.6154	10.3933	10.3202	12.297	12.1107
Enoph1	Enolase-phosphatase E1 OS=Mus musculus GN=Enoph1 PE=1 SV=1	9.17074	9.11785	9.45437	9.98353	9.12146	9.21164	9.2261	9.57253	9.21801	9.30583	9.52308	9.75245	8.91148	9.42043	9.52537	9.25248	0	8.52791	9.21907	8.83598	0	0	10.8383	10.6397	9.06428	9.37495	9.56055	9.35903	0	0	11.5239	11.5353
Eci1	Enoyl-CoA delta isomerase 1, mitochondrial OS=Mus musculus GN=Eci1 PE=1 SV=2	10.1242	9.89679	10.0334	10.5258	10.0568	10.2119	10.4971	10.7056	9.68875	10.0938	10.6902	10.5659	9.46286	9.64276	10.8378	10.6966	9.21557	9.58142	9.78578	10.0511	9.68104	11.1319	12.2818	12.3327	10.1688	10.0809	10.422	10.607	9.73415	9.6489	13.2227	12.8747
Echs1	Enoyl-CoA hydratase, mitochondrial OS=Mus musculus GN=Echs1 PE=1 SV=1	10.821	10.2576	11.4649	12.1875	10.6856	10.6266	11.6756	11.9356	10.8266	10.8929	12.1042	11.9591	11.077	11.1731	12.0279	12.1354	10.1784	11.3661	10.6455	11.6643	10.2516	12.9305	13.3665	13.3178	10.9939	11.5871	11.2856	11.847	10.6032	11.2117	14.0657	14.0789
Ngef	Ephexin-1 OS=Mus musculus GN=Ngef PE=1 SV=1	9.45005	9.06779	9.8822	10.6081	8.69382	8.62495	9.71686	9.89816	9.20667	9.21722	10.1571	9.93626	8.58742	8.61423	9.60353	9.44782	9.13884	9.79079	9.67434	9.87407	10.2789	11.4515	12.2996	12.2523	10.2456	10.2442	10.0492	10.2584	9.62291	9.54573	12.742	12.5415
Epm2aip1	EPM2A-interacting protein 1 OS=Mus musculus GN=Epm2aip1 PE=1 SV=1	0	0	0	9.21729	0	0	8.79774	9.36793	0	0	8.81091	9.37817	0	0	9.01421	8.92053	0	0	0	8.76186	0	10.0186	11.1374	11.1828	8.52952	8.93195	8.78799	0	0	0	12.0285	11.6983
Emc8	ER membrane protein complex subunit 8 OS=Mus musculus GN=Emc8 PE=1 SV=1	8.6464	8.88575	9.32117	9.93211	0	0	9.23161	9.46037	8.68467	9.06126	9.7368	9.48734	8.40621	8.34464	9.62801	9.34676	0	0	0	0	0	0	11.4596	11.2704	8.74953	0	8.84982	9.0568	0	0	11.9633	11.8953
Erc2	ERC protein 2 OS=Mus musculus GN=Erc2 PE=1 SV=2	10.038	9.64034	10.6146	11.0177	9.4545	9.72148	9.95853	10.3704	9.72369	10.0791	10.7963	10.8973	9.98151	10.1814	10.2351	10.2057	10.1898	10.2306	9.23589	8.96638	8.98639	10.3141	11.0038	10.8709	10.3212	10.5026	9.53277	9.78654	9.46739	9.39137	11.3884	11.3486
Erlin2	Erlin-2 OS=Mus musculus GN=Erlin2 PE=1 SV=1	9.55811	9.06327	9.22524	9.82412	8.97994	8.96202	9.44691	9.6451	9.35065	9.2893	9.96181	9.82587	9.48007	9.40655	9.9249	9.72927	9.5968	9.80359	9.07482	9.00575	9.11496	10.5694	11.307	11.118	10.1822	10.3316	9.46817	9.16482	9.44256	9.19155	12.0119	11.7651
D10Jhu81e	ES1 protein homolog, mitochondrial OS=Mus musculus GN=D10Jhu81e PE=1 SV=1	11.1174	10.8544	12.0681	12.1528	11.2963	11.2342	12.1179	12.213	11.2802	10.9864	12.201	12.0434	11.6046	11.5449	12.4342	12.2069	11.122	11.0738	11.1903	11.1862	10.8698	12.1496	13.4062	13.4678	11.404	11.4476	11.5873	11.5204	11.1699	10.916	14.38	13.9635
Pcyt2	Ethanolamine-phosphate cytidylyltransferase OS=Mus musculus GN=Pcyt2 PE=1 SV=1	9.61507	9.68594	9.59266	9.68379	9.03782	9.49387	9.45605	9.381	9.53572	10.2533	9.60664	9.48445	9.56304	9.89334	9.94809	9.59889	9.2803	9.28514	9.2207	9.12843	0	0	11.2837	11.17	9.65888	9.93893	9.73147	9.85736	0	0	13.0765	11.64
Eif4a1	Eukaryotic initiation factor 4A-I OS=Mus musculus GN=Eif4a1 PE=1 SV=1	10.7977	10.2991	11.1182	11.7692	10.3498	10.4199	11.314	11.6374	10.5999	10.7631	11.3787	11.1124	10.2471	10.3769	11.0533	11.16	10.0853	10.204	10.3377	10.231	10.1257	11.526	12.4609	12.4503	10.7638	10.7154	10.7473	11.0208	10.4286	10.2747	13.3794	13.1951
Eif4a2	Eukaryotic initiation factor 4A-II OS=Mus musculus GN=Eif4a2 PE=1 SV=2	11.6572	11.3315	12.0419	12.6591	11.0392	11.1219	12.0339	12.3832	11.5601	11.7392	12.4028	12.2205	11.1214	11.1555	11.8389	12.0548	10.8622	10.9696	11.2041	11.1036	10.7358	11.9697	13.2226	13.1456	11.4303	11.4025	11.5398	11.4015	10.855	10.733	13.8659	13.718
Eif4a3	Eukaryotic initiation factor 4A-III OS=Mus musculus GN=Eif4a3 PE=1 SV=3	9.44901	9.11979	9.51315	9.99722	8.89783	8.93596	9.63398	9.88406	8.32875	8.62155	10.0685	9.83454	9.08087	9.23449	9.77418	9.88099	7.49648	7.89422	7.89162	8.26275	7.6675	9.50751	11.3578	11.2409	8.96064	9.12491	8.53271	8.70424	7.82318	8.10562	12.0001	11.8805
Eif2s1	Eukaryotic translation initiation factor 2 subunit 1 OS=Mus musculus GN=Eif2s1 PE=1 SV=3	9.61079	9.75198	10.129	10.8261	9.35356	9.52833	10.168	10.5598	9.66095	9.65314	10.3146	10.1954	9.84478	9.38768	10.4325	10.3938	9.3556	9.71498	9.75959	9.79332	9.19104	11.0987	11.8931	11.8383	9.80382	10.1379	10.0489	10.111	9.60025	9.35541	12.6638	12.3849
Eif2s3x	Eukaryotic translation initiation factor 2 subunit 3, X-linked OS=Mus musculus GN=Eif2s3x PE=1 SV=2	9.25445	8.29652	9.65654	9.67572	8.6629	0	9.76009	9.18977	0	0	9.5792	9.42439	0	0	9.5855	9.41377	0	8.56536	9.11533	0	0	0	11.2189	10.4302	8.96376	9.47077	8.82667	0	0	0	12.0206	11.788
Eif3a	Eukaryotic translation initiation factor 3 subunit A OS=Mus musculus GN=Eif3a PE=1 SV=5	9.00198	8.35435	8.69015	9.37138	8.265	8.59188	8.80959	9.12168	8.69228	8.93359	9.05973	8.5994	8.44243	0	8.65159	8.90522	8.80804	9.07823	0	0	0	10.3378	10.6952	10.4665	9.33547	9.44208	8.70766	0	9.04164	0	11.1897	11.001
Eif3b	Eukaryotic translation initiation factor 3 subunit B OS=Mus musculus GN=Eif3b PE=1 SV=1	8.7312	8.57557	8.73978	9.57492	8.37245	8.57273	8.91499	9.31723	8.85013	8.94746	9.28127	8.94956	8.89031	8.59165	8.98274	8.99452	0	8.62703	0	0	0	10.1502	10.6834	10.6011	9.21966	8.97549	8.6702	9.06497	0	0	11.4607	11.3531
Eif3f	Eukaryotic translation initiation factor 3 subunit F OS=Mus musculus GN=Eif3f PE=1 SV=2	9.04932	8.87089	9.1555	9.81645	8.44297	8.57344	9.12309	9.68464	9.03593	9.29673	9.46636	9.44164	8.79377	8.73743	9.33645	9.50313	0	0	0	0	0	10.0223	11.1502	11.1978	9.01036	9.02004	9.04655	9.03437	0	0	11.8764	11.7237
Eif3g	Eukaryotic translation initiation factor 3 subunit G OS=Mus musculus GN=Eif3g PE=1 SV=2	0	8.78694	9.1128	9.58948	0	0	9.14136	9.69871	0	0	9.62394	9.43828	8.27417	8.31056	8.75994	9.47936	0	0	0	0	0	0	11.0159	10.8917	8.86287	8.60678	0	0	0	0	11.565	10.7633
Eif3i	Eukaryotic translation initiation factor 3 subunit I OS=Mus musculus GN=Eif3i PE=1 SV=1	9.17971	8.88119	9.35405	10.0415	0	8.8219	9.39357	9.73964	8.92752	9.54927	9.83851	9.70594	9.1037	9.50797	9.77554	9.76591	0	8.56983	8.82157	0	0	10.4296	11.0737	11.3479	9.54196	9.41238	8.79446	9.28645	0	0	11.4554	11.0329
Eif3l	Eukaryotic translation initiation factor 3 subunit L OS=Mus musculus GN=Eif3l PE=1 SV=1	9.54505	9.03852	8.87009	9.82726	8.63102	8.97125	9.05538	9.41832	9.02707	9.27171	9.25181	9.34267	8.99479	8.82355	9.26107	9.29688	0	8.93878	0	8.87346	0	10.224	10.9445	10.9182	9.06083	9.17149	9.0359	9.2037	0	0	11.2706	11.3033
Eif3m	Eukaryotic translation initiation factor 3 subunit M OS=Mus musculus GN=Eif3m PE=1 SV=1	9.20043	0	9.80913	10.0227	0	0	9.16806	9.65914	0	0	9.59033	9.81511	0	9.42259	10.1486	9.68077	0	0	0	0	0	0	0	0	0	0	0	0	0	0	0	0
Eif4e	Eukaryotic translation initiation factor 4E OS=Mus musculus GN=Eif4e PE=1 SV=1	9.38211	9.41666	9.98078	10.0439	8.98358	8.99222	9.76048	9.91309	9.16626	9.70863	10.2107	10.1397	9.40742	9.19919	10.0509	9.79154	9.3854	9.10673	10.0714	9.34177	9.49844	10.7049	11.6707	11.6465	9.69573	9.8415	9.72427	9.86608	9.62291	9.34754	12.4117	12.2112
Eif4h	Eukaryotic translation initiation factor 4H OS=Mus musculus GN=Eif4h PE=1 SV=3	10.2472	10.0746	10.5896	10.783	9.77308	9.97297	10.2679	10.5203	10.2028	10.6174	10.8126	10.3498	9.90046	9.63856	10.4734	10.153	9.47259	9.52734	9.93631	9.89955	9.72635	10.8683	12.0038	12.0123	10.2184	10.4046	10.1095	10.282	9.95939	9.56677	12.958	12.65
Eif5a	Eukaryotic translation initiation factor 5A-1 OS=Mus musculus GN=Eif5a PE=1 SV=2	10.9423	10.624	11.7646	11.8713	10.7011	10.9033	11.3896	11.6188	11.0205	10.6915	11.6583	11.9721	11.2963	11.2068	11.8681	11.6127	10.3022	10.5567	10.984	10.8381	9.98387	10.8809	12.4875	12.5011	11.0104	11.0359	11.0947	11.1411	10.3579	9.93849	13.4003	13.253
Slc1a3	Excitatory amino acid transporter 1 OS=Mus musculus GN=Slc1a3 PE=1 SV=2	13.7755	12.9521	13.2704	13.8106	12.6504	12.8362	13.7863	13.9784	13.0196	13.124	14.1497	14.1489	13.4152	13.5776	14.181	14.1059	11.4352	11.9515	12.5367	12.4983	12.0264	13.3226	15.1496	15.1635	13.0651	12.9201	12.8697	12.8137	12.2812	11.9533	15.7486	15.506
Slc1a2	Excitatory amino acid transporter 2 OS=Mus musculus GN=Slc1a2 PE=1 SV=1	14.04	13.7312	14.3563	15.0675	13.6433	13.8029	14.2308	14.5254	13.6461	13.7965	14.5537	14.6673	13.8997	13.8437	14.626	14.6645	13.2794	13.3199	13.6168	13.4723	13.1929	13.7566	15.5575	15.5461	13.5888	13.8254	13.773	13.574	13.4246	13.3122	16.3729	16.0535
Slc1a6	Excitatory amino acid transporter 4 OS=Mus musculus GN=Slc1a6 PE=1 SV=1	9.33056	8.96483	7.71462	8.17507	7.25864	7.57279	8.93367	9.30087	8.7115	9.05071	9.46169	9.28921	8.76129	8.78599	8.97383	9.00961	0	0	0	0	7.00617	9.80359	11.146	11.2011	8.89416	9.02975	8.47243	9.31919	6.68679	0	11.391	11.2606
Prune1	Exopolyphosphatase PRUNE1 OS=Mus musculus GN=Prune1 PE=1 SV=1	8.74811	8.69066	8.90113	9.66437	0	0	9.28243	9.68497	8.62202	8.82549	9.56756	9.3544	8.3965	9.00035	9.46663	9.48315	0	0	0	0	0	0	11.2932	11.2981	0	8.68017	0	0	0	0	12.0824	11.8856
Capza1	F-actin-capping protein subunit alpha-1 OS=Mus musculus GN=Capza1 PE=1 SV=4	9.89857	9.36872	10.5597	11.035	9.07544	9.34297	10.5533	10.9353	9.63387	9.78841	10.8117	10.5558	9.74095	9.69016	10.948	10.7154	9.47158	9.56117	9.77398	9.86416	9.551	10.9343	12.2753	12.2668	9.87392	10.1942	9.98602	10.3676	10.2204	10.4168	13.1199	12.7048
Capza2	F-actin-capping protein subunit alpha-2 OS=Mus musculus GN=Capza2 PE=1 SV=3	12.2176	11.717	13.1027	13.4343	11.7979	11.7607	12.9952	13.0147	12.0578	11.9419	13.1662	13.1451	12.327	12.0902	13.0942	12.8279	11.5546	11.7769	12.1393	12.0187	11.1892	12.2026	14.2604	14.0687	12.0593	12.4845	12.4297	12.2778	11.3951	11.3633	14.9127	14.4634
Capzb	F-actin-capping protein subunit beta OS=Mus musculus GN=Capzb PE=1 SV=3	11.9434	11.8058	12.7576	13.3256	11.5908	11.9704	12.7963	13.2179	11.7109	12.1284	12.8747	12.8772	12.0647	12.2151	12.6312	12.817	11.6161	11.7683	12.0845	12.0256	11.266	12.1882	14.0452	13.9297	11.8941	12.2064	12.3174	12.2581	11.38	11.4745	14.7126	14.4718
Fbxl16	F-box/LRR-repeat protein 16 OS=Mus musculus GN=Fbxl16 PE=1 SV=1	9.54624	9.3032	9.78871	10.2594	8.95393	9.11593	9.51842	9.81589	8.99971	9.54135	9.84903	9.52866	8.89261	9.07604	9.35113	9.46464	9.01434	9.43932	9.1905	9.14591	0	10.4401	11.3967	11.3925	9.46562	9.21059	9.32409	9.63883	0	0	11.9082	11.6201
Fdps	Farnesyl pyrophosphate synthase OS=Mus musculus GN=Fdps PE=1 SV=1	9.29904	8.80108	9.49224	10.2876	9.03366	9.27092	9.74308	10.2632	9.06703	9.29388	10.0691	10.1075	9.10668	9.24299	10.5352	10.6026	8.99608	8.77182	8.97527	9.12237	8.93226	10.3237	11.7376	11.6417	9.24079	9.01987	9.31622	9.74552	9.5071	9.16158	12.8769	12.6686
Fscn1	Fascin OS=Mus musculus GN=Fscn1 PE=1 SV=4	13.018	12.6834	12.7358	13.9242	11.7077	13.0603	12.7061	13.6543	12.3434	13.1721	12.9695	13.1981	12.3329	13.0392	12.7992	13.1968	11.9006	12.8938	12.0406	12.5385	11.3342	13.0004	14.0517	14.0265	12.626	12.4641	12.2885	13.4888	11.4424	11.7238	14.5771	14.5259
Fabp5	Fatty acid-binding protein, epidermal OS=Mus musculus GN=Fabp5 PE=1 SV=3	11.9129	11.5441	12.4175	12.6669	11.4911	10.9997	12.8244	13.0312	11.8204	11.0467	12.0802	12.2763	11.845	11.8906	12.5541	12.2034	11.5472	11.3611	11.6805	11.4832	11.1701	13.3048	13.1301	13.0832	11.94	12.2564	11.8053	11.7585	11.8011	9.93236	14.1462	13.9075
Fasn	Fatty acid synthase OS=Mus musculus GN=Fasn PE=1 SV=2	10.1542	9.99728	10.2607	10.8153	10.2213	10.4071	10.3871	10.609	10.0082	10.4071	10.5902	10.4381	10.0564	10.1142	10.6931	10.6561	9.70824	10.1518	9.45487	9.62426	9.76081	11.3991	11.9484	11.8181	10.4317	10.3763	10.0369	10.1503	10.0563	9.98187	12.8812	12.6352
Farp1	FERM, RhoGEF and pleckstrin domain-containing protein 1 OS=Mus musculus GN=Farp1 PE=1 SV=1	9.41018	9.65559	9.6377	10.3156	8.97613	9.24338	9.67012	9.96431	9.57523	9.78825	9.98343	9.79029	9.04018	9.46779	9.42532	9.92256	9.12558	9.76631	9.04178	9.5543	9.11727	10.2586	11.6287	11.5233	10.0179	9.88643	9.65606	10.0552	9.25317	9.4922	12.308	12.2308
Fech	Ferrochelatase, mitochondrial OS=Mus musculus GN=Fech PE=1 SV=2	9.11684	9.00855	9.6926	9.82225	9.02396	9.0265	9.47414	9.75773	9.07312	9.05318	9.73743	9.56745	9.17499	8.53734	9.91597	9.77225	0	8.84915	9.01097	8.95789	8.98679	10.1304	11.691	11.5375	9.34182	9.37876	9.46323	9.39639	0	9.44871	12.3208	12.1894
Fgg	Fibrinogen gamma chain OS=Mus musculus GN=Fgg PE=1 SV=1	9.57442	9.34611	9.92497	10.547	9.73359	9.97908	10.3624	10.8979	9.35385	10.2471	10.2672	10.1567	9.92589	9.77945	10.4442	10.5518	9.4933	9.82398	10.3347	10.3828	9.87517	11.1397	11.4649	12.3464	9.09996	10.1346	10.6847	10.615	9.98165	9.96846	12.171	11.8443
Fmod	Fibromodulin OS=Mus musculus GN=Fmod PE=2 SV=1	12.8646	12.8081	12.1333	12.5731	12.3671	12.6707	12.3859	12.7124	12.8774	13.1102	12.5459	12.7235	13.1203	13.2071	12.3848	12.5483	12.9428	13.096	12.6675	12.7505	12.6587	13.2948	11.9742	11.9929	12.3167	12.5708	12.7063	12.6961	13.1048	12.9785	12.166	12.0442
Flot1	Flotillin-1 OS=Mus musculus GN=Flot1 PE=1 SV=1	8.70407	8.26102	8.73579	9.47013	8.32224	8.50999	8.89127	9.09662	8.6081	8.73664	9.37389	8.95767	8.66359	8.84236	8.69532	8.51763	8.76993	8.78102	0	8.6361	0	0	10.5226	10.3909	9.18319	9.2941	8.92792	9.08177	0	0	10.9671	10.673
Flot2	Flotillin-2 OS=Mus musculus GN=Flot2 PE=1 SV=2	9.25445	8.83954	9.30797	9.49883	9.28618	8.99329	9.79365	9.26524	9.26488	9.05318	9.28403	9.02418	9.76734	9.79619	7.94178	9.00306	11.0639	11.1265	11.3697	10.9495	11.6704	11.9652	11.8523	11.975	12.1344	12.2357	11.8881	12.3277	12.2199	11.838	12.2186	12.0282
Fnbp1l	Formin-binding protein 1-like OS=Mus musculus GN=Fnbp1l PE=1 SV=2	9.28827	8.93272	9.11309	9.32567	8.51462	8.67934	8.50361	8.99054	8.94892	9.55977	9.12379	8.69542	8.74902	8.9293	8.6531	8.73549	0	9.21708	8.66478	8.76672	9.11215	10.6233	10.3361	10.3601	9.41744	9.2768	9.5258	9.51298	0	0	10.6893	10.3521
Fhl1	Four and a half LIM domains protein 1 OS=Mus musculus GN=Fhl1 PE=1 SV=3	9.85884	9.76671	10.124	10.7042	9.53453	9.69319	10.3315	10.8044	9.74615	9.79433	10.5325	10.4343	9.82104	9.77641	10.8692	10.5186	8.97378	8.71473	8.76755	8.55739	0	0	11.2106	11.0463	9.4316	9.22362	9.24184	9.15856	0	0	11.9248	11.5999
Aldoa	Fructose-bisphosphate aldolase A OS=Mus musculus GN=Aldoa PE=1 SV=2	14.635	14.3423	15.1459	15.6384	14.3784	14.4756	15.1696	15.4506	14.3917	14.4816	15.45	15.3532	14.7163	14.7095	15.3469	15.2863	13.9244	14.0166	14.3328	14.3506	13.8695	14.2708	16.3087	16.1718	14.3992	14.5707	14.6706	14.6056	14.0416	14.017	17.0668	16.9262
Aldob	Fructose-bisphosphate aldolase B OS=Mus musculus GN=Aldob PE=1 SV=3	9.53936	7.82936	10.1522	9.75734	10.0039	10.1562	10.2505	9.53461	9.57841	8.2402	10.6921	9.53641	9.57192	8.45859	10.4642	9.43992	0	0	0	0	8.21237	8.58101	11.3596	11.4413	8.00666	8.12188	7.55093	7.50671	8.43472	8.11608	12.178	11.9646
Aldoc	Fructose-bisphosphate aldolase C OS=Mus musculus GN=Aldoc PE=1 SV=4	14.1419	13.5693	14.1831	15.0031	13.3748	13.6632	14.5677	15.0841	13.8238	13.859	15.1976	15.0951	13.9537	14.1646	14.9373	15.0429	12.8954	12.8614	13.6587	13.5682	12.8857	13.7361	16.0203	15.9694	13.6671	13.8832	13.9711	13.965	13.1695	13.1566	16.8685	16.3789
Fh	Fumarate hydratase, mitochondrial OS=Mus musculus GN=Fh PE=1 SV=3	11.1961	10.9973	11.705	12.2778	11.2985	11.4844	11.874	12.3327	11.2272	11.4664	12.3269	11.9892	11.5293	11.6016	12.3027	12.1801	10.5157	10.7424	11.1807	11.3145	10.9048	12.042	13.7362	13.727	11.4218	11.5401	11.7634	11.7057	10.9072	10.7757	14.4124	14.2811
Fahd2	Fumarylacetoacetate hydrolase domain-containing protein 2A OS=Mus musculus GN=Fahd2 PE=1 SV=1	9.04724	9.24294	9.824	10.1334	9.58498	9.4901	10.1747	9.99811	8.97409	9.66202	10.1257	10.0197	9.77048	9.12773	10.2301	9.93607	9.24074	9.13493	9.76804	9.37833	9.22258	10.2504	11.6233	11.7405	9.13544	9.07228	9.90275	10.391	9.50432	9.49448	12.6045	12.2951
Lgals3bp	Galectin-3-binding protein OS=Mus musculus GN=Lgals3bp PE=1 SV=1	11.3219	10.7319	10.3058	10.8476	11.2526	11.0112	10.638	10.9118	11.2055	11.2301	10.6056	10.5517	11.6404	11.4441	12.2926	12.1359	10.5561	11.2043	10.5918	10.8758	11.3185	12.3432	11.1446	11.4087	10.9925	11.2994	11.1751	11.1225	12.7983	12.6812	12.4694	12.2257
Lgalsl	Galectin-related protein OS=Mus musculus GN=Lgalsl PE=1 SV=1	10.4356	10.0132	11.6729	12.1069	10.2353	10.4819	11.5063	12.1236	9.94524	10.1422	11.8877	12.2351	10.045	10.3185	11.7491	11.8148	9.65769	9.6594	10.5908	10.1594	10.0373	11.8319	13.5129	13.7917	9.85038	9.82402	10.3591	10.9129	10.0735	9.95836	13.9394	13.6069
Add3	Gamma-adducin OS=Mus musculus GN=Add3 PE=1 SV=2	10.3892	9.8998	10.4737	10.9088	10.0786	9.8526	10.6729	10.8986	10.1046	10.2035	10.9996	10.8823	10.0127	9.94078	10.5653	10.6145	8.96306	9.98068	9.96074	9.93227	9.68712	10.9167	12.0449	11.9422	10.451	10.5116	10.3797	10.3227	9.79419	9.5769	12.6107	12.4341
Gabra1	Gamma-aminobutyric acid receptor subunit alpha-1 OS=Mus musculus GN=Gabra1 PE=1 SV=1	9.61012	9.37758	9.67501	10.2178	8.78401	8.87747	9.65911	9.85136	9.18106	9.47226	10.0743	9.89817	9.21389	9.21654	9.70816	9.48298	8.84536	9.17769	9.01821	8.88358	0	9.97926	10.9422	11.2488	9.49522	9.34232	9.42094	9.3718	0	0	11.513	11.4556
Gabrb2	Gamma-aminobutyric acid receptor subunit beta-2 OS=Mus musculus GN=Gabrb2 PE=1 SV=2	10.7455	10.6002	10.9044	11.4728	10.1895	10.4523	10.9958	11.346	10.6164	10.8053	11.4463	11.2825	10.5233	10.5758	11.4403	11.1725	0	8.07351	8.18039	8.21652	6.7357	8.35022	11.646	11.2536	9.35842	9.31066	8.87845	9.24181	0	7.20363	11.6444	11.5086
Gabrb3	Gamma-aminobutyric acid receptor subunit beta-3 OS=Mus musculus GN=Gabrb3 PE=2 SV=1	8.62538	8.49428	8.82587	9.68566	7.59417	8.10652	8.77122	9.16062	7.9539	8.86816	9.44087	9.03163	7.91194	7.88101	8.86	8.65222	13.4583	12.4842	12.3634	12.2465	12.9778	13.5035	13.2803	13.1463	13.1319	13.3768	13.3543	12.5433	14.2593	13.3226	13.9035	13.5612
Eno2	Gamma-enolase OS=Mus musculus GN=Eno2 PE=1 SV=2	13.5931	13.1176	14.274	14.8879	13.1817	13.3155	14.3446	14.713	13.2816	13.3065	14.557	14.4493	13.6288	13.9045	14.3657	14.3898	12.8889	12.9102	13.3268	13.2397	12.7887	13.7067	15.7119	15.7161	13.3038	13.3358	13.5453	13.4457	12.954	12.7497	16.3623	16.2438
Gdap1l1	Ganglioside-induced differentiation-associated protein 1-like 1 OS=Mus musculus GN=Gdap1l1 PE=1 SV=1	9.54792	9.39379	9.50825	10.1301	8.81459	8.82869	9.17742	9.5737	9.10294	9.37191	9.93717	9.67605	9.03896	9.0914	9.50661	9.3075	0	9.05409	8.98234	9.17506	0	10.2288	11.227	10.9196	9.40641	9.60071	9.37973	9.48132	8.93793	9.07563	12.1959	12.068
Gdap1	Ganglioside-induced differentiation-associated protein 1 OS=Mus musculus GN=Gdap1 PE=1 SV=1	10.4382	10.1582	10.1652	11.1004	9.2473	9.75542	10.0584	10.65	9.91711	10.2093	11.1543	10.885	10.1518	10.1428	9.86726	10.0339	9.44234	9.72563	10.0033	10.0483	9.60504	10.5978	12.1528	12.2361	10.2347	10.3605	10.4173	10.3986	9.48012	9.56921	12.5083	11.993
Gsn	Gelsolin OS=Mus musculus GN=Gsn PE=1 SV=3	10.9638	10.1472	9.16313	9.81406	9.79204	10.6957	9.99745	10.558	11.4567	11.0313	9.66766	9.80108	10.9348	10.2696	12.2456	9.65231	0	0	0	0	0	0	0	0	0	0	0	0	0	0	0	0
Gphn	Gephyrin OS=Mus musculus GN=Gphn PE=1 SV=2	9.42572	9.06177	9.58006	10.2157	8.69641	9.19689	9.30753	9.58522	9.18684	9.40667	9.97239	9.90846	9.07761	8.93575	9.49428	9.31196	9.76809	9.96838	9.2763	9.0591	9.25029	10.5784	11.289	11.1587	10.8087	10.9077	9.35354	9.64974	9.21195	9.25261	12.031	11.9238
Rabggta	Geranylgeranyl transferase type-2 subunit alpha OS=Mus musculus GN=Rabggta PE=1 SV=1	8.97537	9.1799	9.76982	10.4087	8.97765	9.15602	9.44343	10.141	9.03489	9.44431	9.9348	9.84051	9.24134	9.13328	9.73253	10.1158	8.94813	9.29176	9.37107	9.35831	0	10.0442	11.5268	11.4675	9.10847	9.6949	9.20246	9.74225	0	8.89648	12.1926	12.0559
Gmfb	Glia maturation factor beta OS=Mus musculus GN=Gmfb PE=1 SV=3	10.6503	10.5165	11.4751	11.5362	10.377	10.2865	11.0822	11.3909	10.5028	10.4824	11.2351	11.4519	11.0148	10.9298	11.4082	10.9725	10.3268	10.4456	10.8713	10.719	10.2865	11.5727	12.7168	12.6912	10.6557	10.7246	10.9566	11.1478	10.7639	9.96256	13.7078	13.3566
Gfap	Glial fibrillary acidic protein OS=Mus musculus GN=Gfap PE=1 SV=4	12.269	12.055	12.2158	12.8651	12.1513	12.3238	12.5891	12.8574	11.9604	12.0595	12.6522	12.5243	13.0591	12.9817	14.679	14.5723	12.2791	12.3188	11.8555	11.8199	11.6412	12.5648	13.5097	13.4001	12.5318	12.8089	11.9668	11.934	13.9005	13.8325	16.2092	15.9469
G6pdx	Glucose-6-phosphate 1-dehydrogenase X OS=Mus musculus GN=G6pdx PE=1 SV=3	9.43499	9.31084	9.94658	10.4063	8.96527	9.19039	10.3777	10.5908	9.16721	9.63987	10.3594	10.3836	9.34247	9.32509	10.521	10.5226	0	8.74587	9.12955	9.17836	0	10.4009	11.9435	11.862	9.38741	9.54558	9.68351	9.48713	9.04759	8.80335	12.8149	12.4807
Gpi	Glucose-6-phosphate isomerase OS=Mus musculus GN=Gpi PE=1 SV=4	10.9431	10.3579	10.4261	10.7461	10.5394	10.3816	10.2408	10.387	9.89513	10.0193	9.90466	9.69792	9.9242	9.59063	9.80933	9.81372	0	0	9.79809	10.1393	9.86998	11.1272	10.9573	11.1215	9.07688	9.14268	9.47974	9.56394	9.84376	9.87431	11.9495	11.652
Pgm2l1	Glucose 1,6-bisphosphate synthase OS=Mus musculus GN=Pgm2l1 PE=1 SV=1	10.9109	10.4967	11.5553	11.9846	10.4949	10.5374	11.5432	11.7886	10.5452	10.7847	11.3403	11.4712	10.8635	11.047	11.0656	11.4684	10.7495	10.8102	10.8133	10.8156	10.3611	11.6114	12.6628	12.5709	10.7902	10.9633	10.8719	10.9938	10.3445	10.1508	13.2791	13.0687
Gad1	Glutamate decarboxylase 1 OS=Mus musculus GN=Gad1 PE=1 SV=2	9.5066	9.05369	9.99441	10.4057	9.16957	9.27735	10.0373	10.2744	9.32196	9.66512	10.4338	10.1742	9.32949	9.26239	10.1664	10.3128	0	8.70673	8.281	8.94005	0	11.1162	11.7457	11.7955	9.6038	9.49566	9.09378	9.43822	0	0	12.8265	12.5388
Gad2	Glutamate decarboxylase 2 OS=Mus musculus GN=Gad2 PE=1 SV=1	9.52279	9.77041	10.1248	10.2777	9.58977	9.7618	9.8922	9.81222	9.56662	9.86102	10.6136	10.365	9.8799	9.83299	10.8031	10.3187	9.05994	8.88211	8.93403	8.86267	8.82468	0	12.2972	12.5097	9.71789	9.72159	9.4179	9.44775	9.12439	9.16898	13.7535	13.4963
Glud1	Glutamate dehydrogenase 1, mitochondrial OS=Mus musculus GN=Glud1 PE=1 SV=1	11.2328	11.0719	11.1443	11.6732	11.4032	11.6413	11.3448	11.6798	10.8753	10.9721	11.6146	11.4638	11.1952	11.1116	11.6511	11.607	10.7828	11.1819	11.3461	11.4406	10.904	12.0841	12.5376	12.5371	11.4457	11.702	11.5353	11.6054	10.9419	10.9915	13.1592	12.9856
Gria2	Glutamate receptor 2 OS=Mus musculus GN=Gria2 PE=1 SV=3	9.27082	8.88651	9.69632	10.4715	8.64556	8.97324	9.60577	10.1103	8.92443	8.99977	10.107	9.78941	8.93774	9.00899	9.73698	9.5903	8.90859	8.84977	9.17898	9.09798	0	9.73428	11.754	11.7966	9.54103	9.61401	9.22375	9.46391	0	8.96393	12.6668	12.362
Gria4	Glutamate receptor 4 OS=Mus musculus GN=Gria4 PE=1 SV=2	9.1635	8.75222	9.07991	9.72495	8.60754	8.91143	9.27501	9.69287	8.83852	8.62633	9.76169	9.70692	8.5422	8.44263	9.48846	9.34976	0	7.71305	8.65831	8.91924	0	9.11981	10.8563	10.1699	8.31128	8.82563	9.25375	8.8727	0	0	10.7392	11.1703
Gls	Glutaminase kidney isoform, mitochondrial OS=Mus musculus GN=Gls PE=1 SV=1	12.2372	12.1301	12.7449	13.3867	11.6929	11.9607	12.7811	13.0872	12.1175	12.3217	13.0309	12.9374	11.8985	11.955	12.8949	12.9345	11.4062	11.9645	11.9591	12.2302	11.5151	12.3749	13.8169	13.698	12.165	12.4767	12.4936	12.461	11.5139	11.5132	14.5253	14.4799
Gatd1	Glutamine amidotransferase-like class 1 domain-containing protein 1 OS=Mus musculus GN=Gatd1 PE=1 SV=1	9.48425	8.97608	10.3911	10.9783	8.922	9.65561	10.1299	10.2108	9.51574	10.1551	10.6204	10.1925	9.36034	9.37213	10.0451	9.77962	0	9.41808	9.25824	9.16188	0	10.3885	11.8097	11.443	9.37299	9.53425	9.80174	10.4897	0	0	12.2339	11.9684
Glul	Glutamine synthetase OS=Mus musculus GN=Glul PE=1 SV=6	13.2414	12.8113	13.9044	14.3308	13.0065	12.9023	13.9758	13.985	13.1267	12.931	14.3762	14.0305	13.2803	13.1394	13.9022	13.9068	12.7926	12.7102	13.2149	13.0355	12.6108	13.1447	15.2232	15.0522	13.0739	13.2406	13.365	13.0565	12.7763	12.3924	15.8151	15.5408
Glrx3	Glutaredoxin-3 OS=Mus musculus GN=Glrx3 PE=1 SV=1	9.03261	8.42019	9.56273	9.69033	0	8.5152	9.7179	9.78781	9.07742	8.84901	9.65261	9.89552	9.34528	9.28565	9.31813	9.56226	0	0	0	0	0	0	11.3404	11.3192	9.55986	9.65889	9.3157	9.34134	0	0	11.8024	11.6923
Gstm1	Glutathione S-transferase Mu 1 OS=Mus musculus GN=Gstm1 PE=1 SV=2	12.9597	12.8673	13.2695	13.8076	12.8272	12.9254	13.6533	13.8376	12.5427	12.7094	13.7869	13.8358	12.6598	12.9458	13.8249	13.9319	12.1275	12.4738	12.8141	12.9795	12.5309	13.1558	14.8409	14.6664	13.0177	12.9954	13.1107	13.0894	12.9684	12.8341	15.6575	15.4631
Gstm2	Glutathione S-transferase Mu 2 OS=Mus musculus GN=Gstm2 PE=1 SV=2	12.2723	11.8979	11.8681	12.5595	10.5786	10.7973	11.6658	11.9461	11.8691	11.9339	12.5355	12.5792	11.2365	11.5029	12.2342	12.1681	10.7734	10.7277	11.0243	10.9464	10.4531	11.527	12.8226	12.6447	11.5782	11.3331	11.3554	11.2412	10.4761	10.252	12.9289	12.6926
Gstm5	Glutathione S-transferase Mu 5 OS=Mus musculus GN=Gstm5 PE=1 SV=1	12.1323	11.8102	12.4236	12.8977	11.3428	11.8268	12.3812	12.8589	11.6032	12.1661	12.5242	12.537	11.2565	12.1489	12.0663	12.4864	11.2655	11.4274	11.4816	11.6698	11.0546	12.3983	13.3368	13.508	11.7602	11.7049	11.779	12.0302	11.1536	11.0257	13.927	13.5583
Gstp1	Glutathione S-transferase P 1 OS=Mus musculus GN=Gstp1 PE=1 SV=2	10.7377	10.1693	10.6045	10.9964	10.2558	10.2546	10.9162	10.9017	10.0158	9.49365	10.6665	10.8375	10.0425	9.89459	11.004	10.597	9.14387	9.05582	10.0834	9.81106	10.1527	12.0689	11.6937	11.5391	9.9173	9.73983	9.80379	9.94225	10.0917	10.0499	12.3933	12.2441
Gapdh	Glyceraldehyde-3-phosphate dehydrogenase OS=Mus musculus GN=Gapdh PE=1 SV=2	15.4265	15.2602	15.9425	16.4951	15.112	15.1615	15.794	16.0946	15.2075	15.3125	16.1738	16.1093	15.4938	15.3483	15.892	15.9575	14.6637	14.88	14.9774	15.0361	14.6838	15.1773	16.8842	16.7559	15.372	15.5016	15.2558	15.2745	14.9122	14.6778	17.5456	17.2898
Gpd1	Glycerol-3-phosphate dehydrogenase [NAD(+)], cytoplasmic OS=Mus musculus GN=Gpd1 PE=1 SV=3	10.1685	9.91556	10.4074	10.6788	9.7548	9.62266	10.6113	10.8296	9.94487	9.77481	11.1421	11.0802	9.50537	9.94699	10.9953	11.1147	0	8.7485	9.5451	9.6265	9.27109	10.719	12.6413	12.6427	10.0326	9.90397	10.1231	10.0936	9.40934	9.00574	13.3284	13.3119
Gpd1l	Glycerol-3-phosphate dehydrogenase 1-like protein OS=Mus musculus GN=Gpd1l PE=1 SV=2	10.1128	9.75856	10.5255	10.992	9.68788	9.69133	10.472	10.6551	9.8115	9.88562	10.7911	10.58	9.43534	9.63918	10.6307	10.4318	9.26543	9.76574	9.69543	9.90574	9.44306	10.9321	12.0912	11.9633	10.0428	9.93411	10.0208	10.197	9.55233	9.5065	12.8985	12.7342
Gpd2	Glycerol-3-phosphate dehydrogenase, mitochondrial OS=Mus musculus GN=Gpd2 PE=1 SV=2	11.1377	10.8735	13.4193	13.9304	10.7518	11.0365	11.98	12.1472	11.1169	11.3161	13.5845	13.3907	10.9016	10.9133	11.9189	11.8441	9.85733	10.8064	10.8283	11.1304	10.2625	11.9352	13.2958	13.2407	11.0337	11.4055	11.274	11.7728	10.4625	10.5017	14.2961	13.7939
Pgp	Glycerol-3-phosphate phosphatase OS=Mus musculus GN=Pgp PE=1 SV=1	10.1275	9.69099	10.5184	11.2348	9.27656	9.57641	10.6213	11.1128	9.58035	10.1437	10.9286	10.8862	10.1145	10.1482	10.4408	10.7953	9.41853	9.5127	9.64125	9.5428	9.50264	10.9561	12.1385	12.2263	10.1711	10.1887	10.0735	10.119	9.3889	9.18674	12.7936	12.6477
Gk	Glycerol kinase OS=Mus musculus GN=Gk PE=1 SV=2	8.88583	8.61896	9.52741	9.91881	8.6446	8.91268	9.48818	9.89852	8.54865	8.83455	9.67578	9.68868	8.47968	8.50879	9.19716	9.78095	0	0	9.17132	8.67873	0	0	11.5802	11.4437	8.92018	8.96144	9.2123	9.50998	0	0	12.2423	12.0257
Gars	Glycine--tRNA ligase OS=Mus musculus GN=Gars PE=1 SV=1	9.73906	9.37312	10.1245	10.4675	9.11469	9.30741	10.0468	10.5785	9.47314	9.70963	10.1389	10.1791	9.42051	9.67546	10.3901	10.2214	9.52959	9.47752	9.71734	9.72081	9.34388	10.7099	11.6547	11.751	9.78263	9.92737	9.74155	9.62993	9.49751	9.4813	12.5188	12.3061
Pygb	Glycogen phosphorylase, brain form OS=Mus musculus GN=Pygb PE=1 SV=3	14.2619	13.9641	13.9092	14.5187	13.5172	13.8509	14.4169	14.8307	14.1564	14.4661	14.3365	14.1402	13.8849	13.9481	15.0167	13.8499	13.3026	13.4259	13.5511	13.6013	13.6909	14.7349	14.7946	14.5575	13.8824	13.6795	13.9098	13.957	13.6608	13.3679	15.1311	14.8641
Pygl	Glycogen phosphorylase, liver form OS=Mus musculus GN=Pygl PE=1 SV=4	9.87847	9.67736	9.6192	10.2188	9.25877	9.38962	9.1851	9.42358	8.40867	8.84785	9.18243	9.17994	9.19637	9.25024	9.29046	9.42496	10.49	10.5321	10.4993	10.492	9.25093	10.8055	12.0528	12.0679	10.017	10.0116	10.4111	10.5722	9.41789	9.43765	12.7424	12.7133
Pygm	Glycogen phosphorylase, muscle form OS=Mus musculus GN=Pygm PE=1 SV=3	10.0669	9.65387	10.1886	10.7834	9.71489	10.0744	10.6456	10.9822	10.0115	10.5188	10.8778	10.5943	9.63326	9.71871	10.2892	10.2901	8.37274	9.05821	9.8551	10.1114	9.42889	11.2567	12.367	12.1769	9.72324	10.0414	10.1506	10.3795	9.09877	9.23998	12.8401	12.6272
Gsk3a	Glycogen synthase kinase-3 alpha OS=Mus musculus GN=Gsk3a PE=1 SV=2	8.64456	7.98482	9.29227	9.84302	7.88653	8.00827	9.29705	9.49743	8.19681	8.49081	9.45226	9.28691	8.59781	8.56256	9.06373	9.15924	7.02712	8.39991	7.89049	7.89267	0	0	11.3161	11.1985	8.69733	8.66256	8.64789	8.51003	0	0	11.7732	11.4468
Gsk3b	Glycogen synthase kinase-3 beta OS=Mus musculus GN=Gsk3b PE=1 SV=2	9.94342	9.62872	10.5655	10.635	9.49273	9.28775	10.3512	10.2356	9.77128	9.88873	10.7121	10.2338	9.78172	9.51549	10.269	10.113	9.50556	10.0485	9.73725	9.90092	10.2963	10.9124	11.935	11.9271	9.95064	10.5693	9.96324	10.1772	10.3476	9.82811	12.5731	12.5295
Nmt1	Glycylpeptide N-tetradecanoyltransferase 1 OS=Mus musculus GN=Nmt1 PE=1 SV=1	10.133	9.22223	12.8747	13.8422	9.18284	9.31297	12.6747	10.1452	9.40825	9.1804	13.3577	13.2709	9.21266	8.9009	12.6646	13.1547	9.39286	9.59364	9.43398	9.57674	9.42608	11.0514	14.5762	14.6434	9.83455	9.74637	9.82098	10.0125	9.66374	9.88935	14.9278	14.9539
Grhpr	Glyoxylate reductase/hydroxypyruvate reductase OS=Mus musculus GN=Grhpr PE=1 SV=1	8.86374	8.54133	9.07246	9.58297	8.39554	9.06812	8.94371	9.22288	8.63717	8.99322	9.53544	9.24433	8.73401	8.63025	9.63654	9.37909	9.20446	9.01231	0	8.73925	0	0	11.6633	11.5838	8.73774	8.79284	8.90053	8.99883	0	0	12.261	12.1079
Gmps	GMP synthase [glutamine-hydrolyzing] OS=Mus musculus GN=Gmps PE=1 SV=2	9.01074	8.88764	9.60104	10.1612	8.87003	9.02511	9.64128	10.0227	9.05221	9.26327	9.79833	9.96677	9.11739	9.15869	9.75822	9.92104	0	8.93661	9.22015	9.11996	0	10.4161	11.6445	11.8002	9.12231	9.46291	9.32558	9.682	0	8.94486	12.2831	12.1468
Gorasp2	Golgi reassembly-stacking protein 2 OS=Mus musculus GN=Gorasp2 PE=1 SV=3	0	0	9.3195	9.46458	0	0	8.70765	8.71871	8.5467	0	9.42246	8.93679	8.19705	0	8.88368	8.67897	0	0	0	8.51925	0	0	10.9985	10.8332	8.63615	9.05312	8.74359	0	0	0	12.0444	11.8538
Gas7	Growth arrest-specific protein 7 OS=Mus musculus GN=Gas7 PE=1 SV=1	9.17709	8.74682	9.95433	10.6282	8.8532	9.3948	9.89707	10.2923	8.92256	9.6239	10.1072	10.0347	9.00192	9.13099	10.2277	9.95156	8.68562	8.9935	9.29064	9.08024	0	10.051	11.649	11.6294	9.02084	9.45175	9.76572	9.88863	0	0	12.4759	12.2134
Ran	GTP-binding nuclear protein Ran OS=Mus musculus GN=Ran PE=1 SV=3	12.0608	11.6866	12.3143	12.7423	11.8485	11.685	12.504	12.7598	11.9184	11.8091	12.7654	12.6721	12.0548	11.7236	12.842	12.6104	11.8826	11.5021	12.1594	12.1078	11.5821	12.2312	13.8303	13.6019	12.24	12.1344	12.3174	12.0696	11.8461	11.8028	14.4642	14.4281
Rasl2-9	GTP-binding nuclear protein Ran, testis-specific isoform OS=Mus musculus GN=Rasl2-9 PE=2 SV=1	9.11575	7.99664	9.1596	9.60966	7.97776	7.3005	9.11655	9.18584	8.39868	8.236	9.46193	9.10918	8.68328	7.71457	9.9025	9.31777	0	0	0	0	0	0	0	0	0	0	0	0	0	0	0	0
Diras2	GTP-binding protein Di-Ras2 OS=Mus musculus GN=Diras2 PE=1 SV=1	10.5187	10.0391	10.9287	11.5618	9.41288	9.601	10.5315	10.9102	9.9383	10.1307	11.0702	11.0046	9.45599	9.63274	10.2411	10.2645	10.1279	10.424	10.2399	10.4342	9.5457	11.0266	12.0401	11.9507	10.3263	10.1535	10.1365	10.3362	9.51494	9.35807	12.7426	12.5033
Rheb	GTP-binding protein Rheb OS=Mus musculus GN=Rheb PE=1 SV=1	10.1655	9.86581	10.6111	11.1812	9.40361	9.49148	10.3867	10.5685	9.92012	10.1932	10.7709	10.7209	9.50337	9.58743	10.2423	10.6469	9.56829	9.41518	9.65239	9.76875	9.53577	11.4309	11.8609	11.975	10.0535	10.1679	10.1228	10.3285	9.2627	9.28726	12.5166	12.3399
Ak3	GTP:AMP phosphotransferase AK3, mitochondrial OS=Mus musculus GN=Ak3 PE=1 SV=3	9.02539	8.7333	9.49548	9.96823	8.88147	9.55296	9.48864	9.60233	9.10912	9.27779	9.86431	9.72192	9.10071	9.05292	9.97617	9.84963	0	8.80382	9.08182	9.57331	8.91054	10.2189	11.5055	11.2983	9.49818	9.60386	9.36632	10.1599	0	0	12.1292	11.8767
Hras	GTPase HRas OS=Mus musculus GN=Hras PE=1 SV=2	10.2504	10.178	11.1065	11.5529	9.53225	9.70277	10.5989	10.859	9.80696	10.252	11.2524	11.111	9.91008	9.72706	10.3805	10.3486	9.72315	9.78651	10.4312	10.4703	9.26462	10.8667	12.1107	11.986	10.1199	10.0291	10.6418	10.7395	9.2937	9.31875	12.7069	12.5081
Kras	GTPase KRas OS=Mus musculus GN=Kras PE=1 SV=1	9.40303	9.16598	9.95055	10.4732	8.45313	8.94072	9.55868	9.77422	8.71776	9.08029	10.2601	10.1648	8.50195	8.52196	9.22198	9.24825	9.61307	9.22315	10.0133	9.78354	8.95152	10.2047	11.3217	11.1729	9.71632	9.9268	10.297	9.96825	9.448	9.16726	12.4	12.1138
Nras	GTPase NRas OS=Mus musculus GN=Nras PE=1 SV=1	8.86223	8.72086	9.58388	10.0085	8.06084	8.41484	9.06576	9.37717	8.50865	8.86213	9.89794	9.74239	8.41281	8.3098	8.92947	8.93041	8.96086	8.63227	9.3872	9.1556	8.96251	10.1946	11.3061	11.0741	9.19171	9.44305	9.63245	9.41539	8.79637	8.50487	11.7502	11.4667
Gda	Guanine deaminase OS=Mus musculus GN=Gda PE=1 SV=1	10.9925	10.9572	11.9249	12.5676	12.8301	13.0385	12.2847	12.9392	10.7882	11.0914	11.4814	11.4901	11.3891	11.5197	12.6332	12.8529	10.5723	10.5829	10.8909	10.9543	10.3969	11.6852	12.2615	12.3465	10.749	10.9081	11.1804	11.2665	10.3806	10.4005	13.0367	12.7849
Gnai1	Guanine nucleotide-binding protein G(i) subunit alpha-1 OS=Mus musculus GN=Gnai1 PE=1 SV=1	11.9337	11.5229	12.1885	12.6479	11.1598	11.5358	12.227	12.5024	11.5752	11.6855	12.3779	12.0913	11.5014	11.723	11.9327	12.0751	10.8741	11.0533	10.9222	11.1981	10.8945	11.8135	13.5235	13.3356	11.487	11.4632	11.168	11.5418	10.6059	10.4662	13.9752	13.7094
Gnai2	Guanine nucleotide-binding protein G(i) subunit alpha-2 OS=Mus musculus GN=Gnai2 PE=1 SV=5	11.6018	11.1494	11.7018	12.2032	11.1711	11.3662	11.9558	12.12	11.3645	11.4036	12.1589	11.9736	11.1604	11.2364	12.044	12.1485	10.7754	11.0877	11.1351	11.1341	11.006	12.0144	13.331	13.1855	11.2983	11.3827	11.3225	11.3597	10.9646	11.0156	13.9034	13.6566
Gnb1	Guanine nucleotide-binding protein G(I)/G(S)/G(T) subunit beta-1 OS=Mus musculus GN=Gnb1 PE=1 SV=3	14.2579	14.1712	14.7591	15.3565	14.0376	14.2275	14.8261	15.192	14.1707	14.2267	15.0789	15.0168	14.5362	14.4213	15.0126	14.8687	0	0	0	0	0	0	0	0	0	0	0	0	0	0	0	0
Gnai3	Guanine nucleotide-binding protein G(k) subunit alpha OS=Mus musculus GN=Gnai3 PE=1 SV=3	9.19336	9.44774	9.64301	10.4836	8.61903	9.12906	9.54852	9.77546	9.12208	9.72933	9.97976	10.1355	8.72724	9.06046	9.42639	9.28588	8.5907	8.63464	8.65797	8.60489	8.29873	9.13734	11.1551	10.9622	9.11973	9.13476	8.77687	8.97064	8.44666	8.22094	11.6352	11.4427
Gnao1	Guanine nucleotide-binding protein G(o) subunit alpha OS=Mus musculus GN=Gnao1 PE=1 SV=3	14.9414	14.4698	15.3896	15.6661	14.2328	14.4057	15.2442	15.4978	14.5553	14.6364	15.5049	15.2422	14.4596	14.5385	15.0666	15.0682	14.0108	14.4169	14.1898	14.2694	13.8654	14.3283	16.383	16.1605	14.7226	14.9683	14.5224	14.6778	14.0358	13.9103	16.9123	16.846
Gnal	Guanine nucleotide-binding protein G(olf) subunit alpha OS=Mus musculus GN=Gnal PE=1 SV=1	8.79532	8.46228	9.37048	9.96361	7.7255	7.88217	9.12862	9.56026	8.20366	8.16439	9.55636	9.44891	8.04959	8.51826	9.01987	8.94561	10.0312	10.6088	10.282	10.6871	12.5183	12.4313	11.3814	11.3748	10.7624	10.5359	10.9753	11.2258	11.936	11.7883	11.6762	11.5021
Gnaq	Guanine nucleotide-binding protein G(q) subunit alpha OS=Mus musculus GN=Gnaq PE=1 SV=4	11.3985	11.411	11.9378	12.5196	11.1026	11.3012	11.9599	12.2141	11.282	11.4667	12.3684	12.3749	11.0781	11.1692	12.1816	12.1407	11.0843	11.2593	11.6021	11.2837	11.1112	12.0962	13.8345	13.7794	11.6318	11.6996	11.9714	11.852	11.1966	11.1446	14.1758	14.1629
Gnas	Guanine nucleotide-binding protein G(s) subunit alpha isoforms XLas OS=Mus musculus GN=Gnas PE=1 SV=1	13.332	12.9479	11.6745	13.4658	12.2063	13.2881	11.9129	13.8058	12.856	14.0809	11.6014	12.6755	12.5745	13.5514	12.5366	13.5912	10.2501	11.1585	10.4617	10.8366	11.7641	12.1924	11.7409	11.7733	11.0367	10.7976	10.9003	11.1671	11.1986	11.5541	12.2743	12.1344
Gnat1	Guanine nucleotide-binding protein G(t) subunit alpha-1 OS=Mus musculus GN=Gnat1 PE=1 SV=3	8.03633	7.91379	8.40107	8.89531	7.66245	7.7972	8.31298	8.6104	7.94891	8.21837	8.87646	8.6872	7.70751	7.71957	8.35475	8.18155	0	0	0	0	0	0	0	0	0	0	0	0	0	0	0	0
Gnat2	Guanine nucleotide-binding protein G(t) subunit alpha-2 OS=Mus musculus GN=Gnat2 PE=2 SV=2	9.2151	9.15715	10.0679	10.3257	9.15985	9.33355	9.94815	10.1588	9.74158	10.1172	10.7112	10.8932	10.0922	10.0596	10.3783	10.6477	0	0	0	0	9.23472	10.1878	11.6936	11.589	9.26535	9.19294	9.40272	9.094	9.53963	9.29484	12.3765	12.0933
Gnaz	Guanine nucleotide-binding protein G(z) subunit alpha OS=Mus musculus GN=Gnaz PE=1 SV=4	10.7827	10.7054	10.9351	11.4023	9.7887	10.3815	10.575	11.4428	10.1617	11.0824	10.9744	10.7993	10.3156	10.8764	10.2697	10.8934	10.0227	10.2789	9.99227	9.69295	9.16791	11.0794	11.8569	11.7249	10.3582	10.3114	10.4479	10.2121	9.39293	9.309	12.3726	12.1952
Gna11	Guanine nucleotide-binding protein subunit alpha-11 OS=Mus musculus GN=Gna11 PE=1 SV=1	10.6298	10.5493	10.8724	11.3385	10.2152	10.2917	10.8747	11.1222	10.3319	10.4103	11.117	10.9744	10.1206	10.1802	10.7486	10.8535	10.3257	10.4128	10.679	10.6501	9.90823	11.0713	12.5481	12.6232	10.6081	10.7598	10.7409	10.8325	10.23	10.1257	13.3732	13.2903
Gna12	Guanine nucleotide-binding protein subunit alpha-12 OS=Mus musculus GN=Gna12 PE=1 SV=3	6.15172	6.46266	6.59118	7.83724	5.92045	6.23406	7.41806	7.07741	6.21628	7.00349	7.84043	7.81323	0	0	0	0	7.58932	8.41286	7.99431	8.19215	7.71501	9.04325	10.79	10.6839	8.69451	8.42211	8.57539	8.81334	8.13754	7.97145	11.4981	11.2745
Gna13	Guanine nucleotide-binding protein subunit alpha-13 OS=Mus musculus GN=Gna13 PE=1 SV=1	8.41415	8.33181	9.32283	9.79546	8.83247	8.57571	9.87669	9.51184	8.27457	8.39287	9.65688	9.46109	8.85314	8.66341	9.79722	9.76986	7.67934	8.49438	8.6497	8.28217	7.49255	9.61974	11.3884	11.3249	9.09944	8.87083	9.30746	8.30841	8.11695	7.95087	12.1711	12.0242
Gna14	Guanine nucleotide-binding protein subunit alpha-14 OS=Mus musculus GN=Gna14 PE=1 SV=2	11.7497	11.2832	11.1508	11.6526	10.9801	11.1608	11.4711	11.7467	11.2029	11.5161	11.1245	11.0284	10.8542	10.838	11.351	10.7762	0	0	0	0	0	0	0	0	0	0	0	0	0	0	0	0
Gnb4	Guanine nucleotide-binding protein subunit beta-4 OS=Mus musculus GN=Gnb4 PE=1 SV=4	10.1834	10.0833	10.1428	10.7757	0	0	0	0	9.99979	9.98674	10.2916	10.3061	0	0	0	0	14.0437	13.9944	14.1742	14.0267	13.7328	14.0712	15.4119	15.1991	14.3834	14.6142	14.4226	14.2781	13.7895	13.7349	16.0251	15.6489
Gnb5	Guanine nucleotide-binding protein subunit beta-5 OS=Mus musculus GN=Gnb5 PE=1 SV=1	10.3068	10.3384	10.6206	10.8216	9.89323	10.1936	10.7701	10.764	9.59135	9.5558	11.0131	10.5738	10.4174	10.4887	10.5136	10.3624	10.29	10.1341	10.6774	10.4835	10.0161	11.2179	12.3369	12.0993	10.6636	10.6079	10.9186	10.747	9.8097	9.50338	12.7274	12.5169
Gucy1b3	Guanylate cyclase soluble subunit beta-1 OS=Mus musculus GN=Gucy1b3 PE=1 SV=1	9.00962	8.79725	9.68551	10.2307	8.89323	8.92111	9.84934	10.0694	9.00962	9.34275	9.89022	9.78794	9.22124	9.07631	9.88568	9.89647	0	9.35867	9.09433	9.62382	0	11.0157	11.5054	11.4089	9.36914	9.29813	9.62639	10.4077	9.04674	9.43377	12.0273	11.8639
Guk1	Guanylate kinase OS=Mus musculus GN=Guk1 PE=1 SV=2	9.46102	9.09738	10.3521	10.2806	9.35286	9.56862	10.1393	10.5138	9.33116	9.91625	10.1184	10.0601	9.82502	9.8068	9.84257	10.0307	9.63387	0	10.1181	10.1485	9.05198	0	11.262	11.2043	9.76631	10.182	10.396	10.486	9.35434	9.38216	12.1034	12.1854
Hdhd2	Haloacid dehalogenase-like hydrolase domain-containing protein 2 OS=Mus musculus GN=Hdhd2 PE=1 SV=2	10.1048	9.92555	10.355	10.8635	9.90697	9.9066	10.4618	10.8339	10.3258	10.4617	10.3529	10.7173	10.4295	10.184	10.4624	10.3229	9.53597	9.41311	9.77632	9.96175	9.87646	11.2196	11.9588	12.0643	10.4086	10.4213	10.3071	10.3743	9.89356	9.70378	12.7747	12.5658
Hspa2	Heat shock-related 70 kDa protein 2 OS=Mus musculus GN=Hspa2 PE=1 SV=2	10.3594	10.2545	10.6288	11.2387	10.1007	10.368	10.6616	11.0619	10.0004	10.3946	10.8366	10.8386	10.8383	10.9192	11.378	11.2507	10.0323	10.1032	10.2854	10.2333	10.3944	11.3254	12.4263	12.3748	10.4297	10.6209	10.4501	10.4155	10.481	10.5088	13.16	12.8399
Hspa1l	Heat shock 70 kDa protein 1-like OS=Mus musculus GN=Hspa1l PE=1 SV=4	10.8148	10.1614	10.9349	11.1724	10.3672	10.3691	11.0926	11.2659	10.3897	9.86577	10.7567	10.6109	10.5682	10.6186	10.5612	10.6467	10.2926	10.6747	10.5315	10.6488	9.99353	12.283	11.9749	11.8789	10.7358	10.9517	10.749	11.1563	9.89683	10.0951	12.4074	12.0959
Hspa12a	Heat shock 70 kDa protein 12A OS=Mus musculus GN=Hspa12a PE=1 SV=1	11.6503	11.5352	12.3489	12.7904	11.2359	11.6336	12.192	12.5196	11.4554	11.8274	12.5133	12.551	11.5302	11.6544	12.0714	12.1893	11.3969	11.6307	11.5261	11.8031	11.0557	12.4611	13.6032	13.5693	11.7544	11.9429	11.9842	12.0763	11.0367	11.1105	14.0324	13.8852
Hspa12b	Heat shock 70 kDa protein 12B OS=Mus musculus GN=Hspa12b PE=1 SV=1	9.23913	0	10.4975	10.9053	8.02405	10.0766	9.65229	9.68061	9.21205	10.6173	10.7576	10.7366	8.99228	8.7045	10.1879	10.1209	0	0	0	0	8.29253	9.70589	10.6019	10.6384	0	0	0	0	7.25458	8.84878	11.052	10.7292
Hspa4	Heat shock 70 kDa protein 4 OS=Mus musculus GN=Hspa4 PE=1 SV=1	11.8856	11.4791	12.3092	12.6102	11.7958	11.411	12.299	12.6413	11.6624	11.5204	12.4039	12.473	11.7036	11.6302	12.6719	12.2097	11.1184	11.0744	11.6011	11.2312	10.8423	12.2628	13.3642	13.4334	11.3742	11.6323	11.8264	11.7329	10.9101	10.4221	14.309	13.8749
Hspa4l	Heat shock 70 kDa protein 4L OS=Mus musculus GN=Hspa4l PE=1 SV=2	9.2618	9.28708	9.54574	10.0723	8.98873	9.46012	9.61761	10.0378	8.55762	9.272	9.64353	9.70399	9.04243	8.89629	9.34833	9.74856	0	8.8447	9.20278	9.49658	9.18148	10.2057	11.3481	11.14	9.52852	9.55155	9.43553	9.5954	9.2354	9.14175	11.6228	11.5283
Hspa8	Heat shock cognate 71 kDa protein OS=Mus musculus GN=Hspa8 PE=1 SV=1	14.5677	14.4233	14.9114	15.4787	14.2539	14.4059	14.9409	15.2487	14.286	14.6089	15.3741	15.2171	14.5751	14.6087	15.0413	15.0689	13.9632	13.9603	14.1769	14.1692	13.4473	14.1097	15.6962	15.8089	14.4372	14.5881	14.2951	14.2923	13.7391	13.7854	16.5876	16.3374
Hsph1	Heat shock protein 105 kDa OS=Mus musculus GN=Hsph1 PE=1 SV=2	10.666	10.5667	11.347	12.0053	10.3194	10.6397	11.1853	11.6702	10.5934	10.8436	11.5714	11.503	10.7001	10.9062	11.454	11.5942	10.7958	10.9831	10.8004	10.8461	10.238	11.5945	12.5769	12.6071	10.9633	11.3173	11.0478	11.2003	10.5338	10.4133	13.5957	13.3657
Trap1	Heat shock protein 75 kDa, mitochondrial OS=Mus musculus GN=Trap1 PE=1 SV=1	9.59285	9.23716	9.45664	10.3739	9.39759	9.27735	9.58151	10.2008	9.7142	9.52043	10.0454	10.5427	9.63978	8.91802	10.1385	10.7044	11.2208	11.8609	11.0986	10.9758	11.3967	11.0083	11.5953	11.8008	11.493	10.9538	11.1542	12.2979	11.7666	11.4981	12.6404	12.4197
Hspb1	Heat shock protein beta-1 OS=Mus musculus GN=Hspb1 PE=1 SV=3	0	0	8.35989	9.0552	0	0	11.5614	11.8027	0	0	8.5126	8.18853	0	0	11.0649	10.72	0	8.89176	0	9.05751	0	9.99632	10.9482	10.8164	9.21075	9.68294	9.45722	9.59956	0	0	12.0761	11.7907
Hsp90aa1	Heat shock protein HSP 90-alpha OS=Mus musculus GN=Hsp90aa1 PE=1 SV=4	12.7677	12.4634	13.2581	13.7413	12.5734	12.6851	13.2076	13.4659	12.4705	12.7794	13.6157	13.3972	12.7215	12.8995	13.63	13.3294	12.1457	12.2957	12.7485	12.69	12.0314	13.2506	14.2968	14.3307	12.6679	12.8389	12.8612	12.7017	12.1409	12.0747	15.1437	14.7697
Hsp90ab1	Heat shock protein HSP 90-beta OS=Mus musculus GN=Hsp90ab1 PE=1 SV=3	13.2715	13.0653	13.7407	14.2004	12.9346	13.1594	13.6466	13.963	13.073	13.3314	14.0097	13.9223	13.2435	13.35	14.2243	13.949	12.6723	12.7539	13.0621	12.9765	12.4952	13.7133	14.9234	14.8984	13.216	13.2995	13.3797	13.184	12.7854	12.602	15.8033	15.486
Hgs	Hepatocyte growth factor-regulated tyrosine kinase substrate OS=Mus musculus GN=Hgs PE=1 SV=2	9.68955	9.87261	10.1127	10.7178	9.36496	9.73956	9.96704	10.3679	9.16594	10.1354	10.3629	10.379	9.21097	9.73708	9.42335	10.1652	9.91484	9.76013	9.89446	9.79618	9.1671	12.0472	11.7442	11.7196	9.80511	10.0802	9.86479	9.95183	9.34195	9.45165	12.3662	12.2543
Hp1bp3	Heterochromatin protein 1-binding protein 3 OS=Mus musculus GN=Hp1bp3 PE=1 SV=1	10.4721	10.2457	9.7031	10.3228	9.67938	10.2087	9.96571	10.3706	10.3776	10.8162	10.6198	10.3657	9.67266	9.78561	9.6583	9.57973	9.92989	10.5017	9.76382	10.1917	9.66782	11.427	10.8758	10.5806	11.5729	11.7198	10.9037	11.1784	10.0704	10.1891	11.2481	11.1476
Hnrnpab	Heterogeneous nuclear ribonucleoprotein A/B OS=Mus musculus GN=Hnrnpab PE=1 SV=1	10.7094	10.6707	11.4234	11.9234	10.2556	10.1442	11.1717	11.4864	10.7953	10.66	11.9435	11.9022	10.7794	10.614	11.7268	11.3956	10.1835	10.0667	10.9396	10.9113	10.5224	11.5134	13.323	13.1066	11.0582	11.1355	11.4992	11.3578	10.5979	10.42	13.7165	13.5446
Hnrnpa0	Heterogeneous nuclear ribonucleoprotein A0 OS=Mus musculus GN=Hnrnpa0 PE=1 SV=1	11.0737	10.8402	11.0277	11.4595	10.2833	10.5122	11.2129	11.5381	10.888	11.1236	11.636	11.4395	10.902	10.8918	11.1709	11.2701	10.6325	10.1988	10.1286	10.4206	9.97948	11.7654	12.4893	12.4541	10.8985	11.0918	10.8239	11.1613	10.6837	10.6024	12.8957	12.6562
Hnrnpa1	Heterogeneous nuclear ribonucleoprotein A1 OS=Mus musculus GN=Hnrnpa1 PE=1 SV=2	13.8406	13.1488	13.2828	13.6794	12.7965	12.8611	13.4229	13.6257	13.202	13.2831	13.6902	13.6309	13.1803	13.108	13.5471	12.8975	12.7411	12.504	12.9765	12.8685	12.7784	13.9991	13.9404	13.9887	13.5354	13.6895	13.5495	13.3561	12.8489	12.5633	14.4979	14.4277
Hnrnpa3	Heterogeneous nuclear ribonucleoprotein A3 OS=Mus musculus GN=Hnrnpa3 PE=1 SV=1	14.4506	14.2073	14.6005	14.9796	13.9295	14.1005	14.6154	14.8548	14.1704	14.3335	14.9575	14.8817	14.2616	14.2832	14.6126	14.6521	13.5162	13.6897	14.3189	14.3024	13.7165	14.2626	15.5871	15.5393	14.5083	14.7762	14.7384	14.6978	13.8882	13.7921	16.1003	15.7785
Hnrnpdl	Heterogeneous nuclear ribonucleoprotein D-like OS=Mus musculus GN=Hnrnpdl PE=1 SV=1	12.083	11.6789	12.8185	12.8087	11.1228	11.0059	11.9278	12.1325	11.9302	11.7176	13.1432	13.0912	11.7139	11.5278	12.4022	12.2592	11.2569	11.1965	12.2226	11.9389	11.1186	12.0284	13.6029	13.4715	12.1188	12.3294	12.7587	12.4416	11.2289	10.942	14.4119	13.6852
Hnrnpd	Heterogeneous nuclear ribonucleoprotein D0 OS=Mus musculus GN=Hnrnpd PE=1 SV=2	12.353	12.0563	12.5857	13.0808	11.8945	11.7859	12.5981	12.8486	12.1074	12	13.0451	12.7409	12.2563	12.1235	12.4456	12.6038	11.6697	11.6552	12.1363	11.9612	11.2422	12.0809	13.7057	13.712	12.0442	12.3585	12.2667	12.1627	11.5644	11.2907	14.3325	14.077
Hnrnpf	Heterogeneous nuclear ribonucleoprotein F OS=Mus musculus GN=Hnrnpf PE=1 SV=3	10.5661	10.0642	10.7414	11.2709	9.42407	9.76899	10.835	11.2307	10.413	10.394	11.322	11.1078	10.375	10.4964	10.9876	10.8472	9.46046	10.0166	9.72564	10.1347	8.99304	11.1424	12.2024	12.1885	10.4895	10.6747	10.325	11.0513	8.89279	9.1426	12.8184	12.6003
Hnrnph1	Heterogeneous nuclear ribonucleoprotein H OS=Mus musculus GN=Hnrnph1 PE=1 SV=3	11.9282	11.5184	12.3333	12.6785	11.0344	11.3489	12.3269	12.6711	11.8992	11.9025	12.7601	12.584	11.7199	11.6875	12.1703	12.1094	10.5647	11.0408	11.3741	11.4037	10.6344	12.0963	13.6104	13.5449	11.654	11.8303	11.5862	11.9123	10.7588	10.6666	14.2043	13.8816
Hnrnph2	Heterogeneous nuclear ribonucleoprotein H2 OS=Mus musculus GN=Hnrnph2 PE=1 SV=1	12.2859	11.9093	12.7615	13.1789	11.2221	11.4778	12.6234	12.8776	12.0941	12.0173	13.0213	12.8535	12.0393	12.0165	12.5323	12.5093	10.3318	11.1052	11.1999	11.2818	10.6057	12.084	13.5955	13.5495	12.0274	12.1798	11.8082	12.2009	10.5164	10.5938	14.3089	13.8949
Hnrnpk	Heterogeneous nuclear ribonucleoprotein K OS=Mus musculus GN=Hnrnpk PE=1 SV=1	13.2326	12.9608	13.5777	14.2647	12.5541	12.7945	13.5769	13.8517	13.1831	13.2356	14.3383	14.3111	13.1186	13.0199	14.0824	14.0083	12.152	12.4054	12.6624	12.7089	12.1366	13.1533	15.1765	15.1299	13.0104	13.2755	13.1595	13.1306	11.995	12.0259	15.843	15.5462
Hnrnpll	Heterogeneous nuclear ribonucleoprotein L-like OS=Mus musculus GN=Hnrnpll PE=1 SV=3	9.61146	9.07079	9.55072	10.0126	8.77676	8.62702	9.42173	9.70211	9.04551	9.27316	9.95929	9.50672	8.98187	8.71225	9.92962	9.33004	0	0	0	0	0	9.96536	11.2762	11.4167	9.04093	9.17958	0	9.16074	0	0	12.1213	11.8426
Hnrnpl	Heterogeneous nuclear ribonucleoprotein L OS=Mus musculus GN=Hnrnpl PE=1 SV=2	12.5428	12.3613	12.9802	13.5464	11.9281	12.0486	12.9914	13.2722	12.4606	12.3428	13.3657	13.2219	12.4107	12.3261	13.1139	12.9857	11.6697	11.8903	12.003	12.1029	11.2593	12.6491	14.1229	14.0635	12.342	12.6912	12.3898	12.401	11.4126	11.4835	14.6727	14.4457
Hnrnpm	Heterogeneous nuclear ribonucleoprotein M OS=Mus musculus GN=Hnrnpm PE=1 SV=3	11.6379	11.2527	10.5193	11.1476	10.4712	10.7593	11.3689	11.7314	12.0754	12.1905	11.3632	11.0468	11.0111	11.1773	13.5301	10.77	9.73254	10.2985	10.5553	10.4801	11.1523	13.3033	11.8183	11.6946	10.848	10.3975	10.7049	11.0256	10.0651	9.89101	12.464	12.2328
Syncrip	Heterogeneous nuclear ribonucleoprotein Q OS=Mus musculus GN=Syncrip PE=1 SV=2	11.7226	11.5503	11.2725	11.6592	10.6784	11.0328	11.1236	11.4861	11.5378	11.8124	11.8059	11.6164	10.9332	10.8443	10.9431	11.1494	11.58	12.005	11.9457	12.0684	11.2643	12.4132	12.0916	11.5522	12.5618	12.6432	12.4401	12.3457	11.6774	11.4773	12.2218	12.0201
Hnrnpul1	Heterogeneous nuclear ribonucleoprotein U-like protein 1 OS=Mus musculus GN=Hnrnpul1 PE=1 SV=1	11.2319	11.0011	9.51059	10.0203	9.14781	9.08339	9.33476	9.57623	10.831	11.2089	10.1894	9.98544	9.3638	9.49108	9.38865	9.28401	9.08301	9.15256	9.0415	8.98041	9.02099	10.578	10.3608	9.93405	10.6785	10.8236	10.327	10.4993	9.3823	9.48571	9.8811	9.89767
Hnrnpul2	Heterogeneous nuclear ribonucleoprotein U-like protein 2 OS=Mus musculus GN=Hnrnpul2 PE=1 SV=2	10.4187	10.2474	13.0825	13.6023	10.0197	10.1189	10.9136	11.2982	10.3713	10.4332	13.7181	13.4721	10.3735	10.3219	10.7154	10.8512	9.54045	10.0051	10.1234	10.2036	9.47358	11.0558	11.9	11.7982	11.1281	11.2903	10.5427	10.6938	9.73284	9.67001	12.5749	12.292
Hnrnpu	Heterogeneous nuclear ribonucleoprotein U OS=Mus musculus GN=Hnrnpu PE=1 SV=1	12.421	12.2656	12.5424	12.9555	12.1459	12.3434	12.4762	12.7452	12.448	12.725	13.2601	13.0209	12.1912	12.2212	12.3659	12.5354	11.8606	12.1063	12.1518	12.3012	11.6766	12.7245	13.1645	13.0779	13.3462	13.4472	12.7738	12.779	12.0258	11.9744	13.6839	13.5715
Hnrnpa2b1	Heterogeneous nuclear ribonucleoproteins A2/B1 OS=Mus musculus GN=Hnrnpa2b1 PE=1 SV=2	16.133	15.8831	15.8345	16.0725	15.315	15.4138	15.8189	15.9314	15.742	15.9708	16.2334	16.0416	15.7773	15.6553	15.9182	15.8599	15.0922	15.0412	15.0774	14.9589	15.2945	15.5177	16.4421	16.4524	15.867	15.8883	15.649	15.5988	15.673	15.4204	16.8626	16.5643
Hnrnpc	Heterogeneous nuclear ribonucleoproteins C1/C2 OS=Mus musculus GN=Hnrnpc PE=1 SV=1	10.7629	10.1107	9.92857	10.7174	9.23677	9.58056	10.1733	10.4407	10.442	10.4002	10.7571	10.9379	9.965	10.1278	10.9259	10.8654	12.242	11.3394	11.8434	11.7422	11.7002	12.3474	11.9624	11.7241	11.3814	11.8651	11.8936	10.9506	11.9445	11.6676	12.6548	12.4366
Hk1	Hexokinase-1 OS=Mus musculus GN=Hk1 PE=1 SV=3	12.6187	12.1624	12.9949	13.3233	12.1866	12.2903	13.0216	13.2549	12.1207	12.3644	13.0301	12.9311	12.2006	12.2362	13.2043	13.2023	11.9889	12.0577	12.1054	12.1698	11.9235	12.7561	14.1043	13.9863	12.2701	12.3552	12.6888	12.5787	12.2038	11.9996	15.4692	14.634
Hk3	Hexokinase-3 OS=Mus musculus GN=Hk3 PE=1 SV=2	9.93888	9.81743	10.2894	10.8115	9.37451	9.54934	10.4989	10.8372	9.80438	10.1231	10.8005	10.9261	9.58728	9.59494	10.7422	10.9362	0	0	0	0	0	0	0	0	0	0	0	0	0	0	0	0
Hint1	Histidine triad nucleotide-binding protein 1 OS=Mus musculus GN=Hint1 PE=1 SV=3	10.0785	10.3611	10.5569	10.7193	10.6437	10.4584	10.9927	10.9119	9.93575	10.2674	10.8117	10.6835	10.2211	10.5295	9.82089	10.8236	10.7891	11.0131	11.2177	11.3776	10.8265	12.0361	13.1549	13.1459	11.8189	11.9671	11.6321	11.4474	11.0022	10.8117	13.7858	13.4934
Hint2	Histidine triad nucleotide-binding protein 2, mitochondrial OS=Mus musculus GN=Hint2 PE=1 SV=1	8.7339	8.82004	9.73379	9.90923	8.77702	8.66233	9.76973	9.74415	8.74451	0	9.99554	9.69542	8.96244	8.87802	9.95056	9.71835	8.80348	8.93098	9.35894	9.44376	0	10.1724	11.5784	11.4625	9.68265	9.8243	9.90053	9.79253	0	0	12.3408	12.246
Rbbp4	Histone-binding protein RBBP4 OS=Mus musculus GN=Rbbp4 PE=1 SV=5	8.8578	8.51426	8.77843	9.36344	8.63751	8.85929	9.10153	9.6103	8.94465	9.32727	9.46922	9.57719	8.97681	9.17041	9.21769	9.32891	8.28891	7.91113	8.40047	8.50028	8.34679	9.18004	10.6443	10.7218	8.21366	8.07283	8.82227	8.95854	8.4998	8.45725	11.5322	11.0499
Rbbp7	Histone-binding protein RBBP7 OS=Mus musculus GN=Rbbp7 PE=1 SV=1	8.95499	8.63663	8.87198	9.4858	8.16608	8.38786	8.6301	9.13887	8.68659	9.06921	9.1633	9.27022	8.58458	8.77818	8.82546	8.93668	8.28891	7.91113	8.40047	8.50028	8.47983	9.31308	10.6353	10.7388	8.21366	8.07283	8.82227	8.95854	8.52354	8.48099	11.3335	11.1056
Hdac11	Histone deacetylase 11 OS=Mus musculus GN=Hdac11 PE=1 SV=1	9.53936	9.18268	9.32896	9.90931	8.4149	9.19225	9.10127	10.2216	9.49434	9.69528	9.38165	9.99436	9.74106	9.81207	9.30632	9.89905	0	0	0	0	0	0	0	0	0	0	0	0	0	0	0	0
Hdac2	Histone deacetylase 2 OS=Mus musculus GN=Hdac2 PE=1 SV=1	9.80521	9.73061	9.59555	10.1717	9.28378	9.50271	9.66225	9.97112	9.65994	9.98758	9.95935	9.92082	9.67467	9.5669	10.0399	9.92301	0	0	0	0	0	0	0	0	0	0	0	0	0	0	0	0
H1f0	Histone H1.0 OS=Mus musculus GN=H1f0 PE=2 SV=4	12.328	12.01	11.7915	11.2671	13.1718	13.3176	13.3166	13.4665	11.2904	10.6912	13.0251	12.9027	12.652	12.8568	13.0122	12.969	10.9311	10.1942	12.9553	12.9101	12.8457	13.5161	11.2058	10.9881	12.061	11.0568	13.7334	13.7844	12.3233	12.0285	11.6713	11.548
Hist1h1a	Histone H1.1 OS=Mus musculus GN=Hist1h1a PE=1 SV=2	10.2697	10.0374	9.00276	8.9444	10.5169	10.472	10.357	10.6605	9.63582	9.39067	11.4135	11.3299	9.91272	10.1542	10.4741	10.4935	9.2147	9.26965	11.5849	11.6282	10.4506	11.673	9.94151	9.65782	10.9408	10.8916	12.7426	12.6465	9.685	9.09958	9.67035	9.49641
Hist1h1e	Histone H1.4 OS=Mus musculus GN=Hist1h1e PE=1 SV=2	13.9442	13.8743	12.9334	13.3158	14.4255	14.5517	14.4912	14.6929	13.199	13.4779	14.3678	14.3644	14.0963	14.1978	14.446	14.4839	12.4013	12.6513	13.9326	13.9376	13.8105	14.2776	13.2617	13.1037	13.2342	13.4808	14.0806	14.2229	13.3874	13.2449	13.476	13.2495
Hist1h1b	Histone H1.5 OS=Mus musculus GN=Hist1h1b PE=1 SV=2	11.8992	11.7306	10.0005	10.5633	12.3235	12.4108	11.8534	12.0265	10.9973	11.1213	12.5062	12.4488	11.4302	11.6983	11.8793	11.7859	10.3593	10.2947	12.9008	12.8634	12.0453	12.8564	10.6821	11.1414	12.2626	12.1918	13.7495	13.7032	11.2401	11.0012	11.9544	11.6575
Hist1h4a	Histone H4 OS=Mus musculus GN=Hist1h4a PE=1 SV=2	14.7555	14.6453	13.9788	14.4633	15.1044	15.2921	15.2625	15.4333	14.1774	14.489	15.1669	15.1074	14.8638	14.9471	15.2661	15.2553	13.9808	14.0969	14.8969	14.9232	14.7418	15.1646	14.8214	14.7251	14.5292	14.4536	15.535	15.546	14.6492	14.542	15.341	15.3701
Homer1	Homer protein homolog 1 OS=Mus musculus GN=Homer1 PE=1 SV=2	9.99419	9.58154	11.1177	11.1183	9.85834	9.59551	10.2893	10.3031	10.1818	9.95036	10.7789	10.7942	10.3348	10.2197	10.5049	10.0741	10.5716	10.6175	10.2017	9.93811	9.62988	11.0427	11.73	11.7214	10.7461	10.8766	10.4172	10.4477	9.54834	8.9048	12.4305	12.2858
Homer3	Homer protein homolog 3 OS=Mus musculus GN=Homer3 PE=1 SV=2	9.91987	9.25903	10.2304	10.1037	8.45094	9.14066	10.2256	9.95272	9.47442	9.6313	10.0643	9.99947	9.22172	8.79812	9.76072	9.88584	8.74599	0	9.12229	8.78267	8.83073	10.322	11.4789	11.4138	9.42051	9.46392	9.18738	9.49594	8.60485	0	12.102	11.526
Cdc37	Hsp90 co-chaperone Cdc37 OS=Mus musculus GN=Cdc37 PE=1 SV=1	9.99059	0	10.3432	11.3592	8.40678	0	10.7424	11.0783	9.42561	9.521	11.0634	11.1162	9.51113	10.486	10.9462	10.8505	0	8.76338	9.20705	9.78962	0	10.9912	12.2934	12.1922	9.78403	9.22193	0	10.3233	0	0	12.951	12.6266
Hapln1	Hyaluronan and proteoglycan link protein 1 OS=Mus musculus GN=Hapln1 PE=1 SV=1	13.3148	13.3511	9.16767	13.8959	10.2927	13.5179	10.169	13.9563	9.41599	9.49116	9.26952	9.21299	10.7074	10.5072	10.6565	10.4964	9.84939	9.89767	10.234	10.1621	10.5065	12.0996	11.1097	10.959	10.4464	10.543	10.1152	10.3877	11.261	10.9095	11.1762	10.7936
Hadh	Hydroxyacyl-coenzyme A dehydrogenase, mitochondrial OS=Mus musculus GN=Hadh PE=1 SV=2	9.04506	8.39246	9.70336	10.5251	8.84721	9.25854	10.2169	10.3969	9.07447	9.76495	10.1164	9.98313	9.05311	9.19768	10.3009	10.1346	9.49548	9.21476	9.27909	9.23325	9.48522	10.5629	11.7528	12.0531	9.33611	9.48108	9.41364	9.56806	9.48848	9.37319	12.6135	12.3449
Hagh	Hydroxyacylglutathione hydrolase, mitochondrial OS=Mus musculus GN=Hagh PE=1 SV=2	9.81571	9.45891	9.71543	9.64363	9.18179	9.45335	9.61789	9.97174	9.52243	9.73454	9.58542	9.99512	9.60298	9.5669	9.74678	9.99005	8.98698	9.10558	9.53503	9.43278	9.05388	10.3713	10.962	10.8814	8.92728	9.53049	9.88979	9.71392	9.33952	9.15245	11.2876	10.9857
Hprt1	Hypoxanthine-guanine phosphoribosyltransferase OS=Mus musculus GN=Hprt1 PE=1 SV=3	9.02449	8.6937	9.17808	9.52436	8.85146	9.18806	9.22463	9.40781	8.59088	9.18472	9.35167	9.20883	8.72692	8.68699	9.14686	9.1718	0	0	8.94949	9.15763	0	10.2515	11.2609	11.2316	8.84423	9.15693	9.09226	9.52615	0	0	11.6729	11.6063
Hyou1	Hypoxia up-regulated protein 1 OS=Mus musculus GN=Hyou1 PE=1 SV=1	0	0	0	9.44117	0	0	8.74552	9.26356	0	0	8.94243	8.70477	0	0	9.04949	8.8499	9.51801	9.44298	9.84055	9.6642	9.85036	11.2697	11.9661	11.9264	9.74446	10.4216	9.57817	10.7697	9.46104	10.1214	13.1598	12.9806
Igh-3	Ig gamma-2B chain C region OS=Mus musculus GN=Igh-3 PE=1 SV=3	10.9417	11.2914	9.87265	10.7641	10.4485	10.7027	9.84251	10.8297	10.7601	11.0302	10.1209	9.9263	9.66516	9.54198	9.54171	8.79459	9.8257	9.62488	0	8.78938	9.71951	10.6794	9.7904	0	9.4539	9.53834	9.15134	9.3557	10.4853	10.3148	11.2357	11.9145
Ighm	Ig mu chain C region OS=Mus musculus GN=Ighm PE=1 SV=2	11.4919	11.2762	11.8543	12.3232	14.6529	14.849	14.0098	14.219	10.0912	10.2315	10.5787	10.528	12.189	12.1457	14.2709	14.2563	11.9644	11.9712	12.6281	12.4688	13.8327	14.3252	12.7584	12.7098	11.3305	11.5215	11.687	11.5318	14.2068	14.1125	14.9841	14.7993
Ipo7	Importin-7 OS=Mus musculus GN=Ipo7 PE=1 SV=2	10.1642	8.86052	9.55029	9.92579	0	0	9.50793	9.78461	0	0	9.74393	9.06179	9.98106	8.78382	9.98728	9.48427	8.59512	8.81329	0	8.58906	0	0	11.3271	11.2839	9.67659	8.89257	8.69147	9.03139	0	0	11.6652	11.5428
Kpna3	Importin subunit alpha-4 OS=Mus musculus GN=Kpna3 PE=1 SV=1	9.26035	8.72188	9.67383	10.4397	0	0	9.60839	9.64218	8.90294	9.30185	10.0391	9.90995	8.63498	8.88116	9.50121	10.0426	8.57632	9.75996	9.51479	9.04974	0	10.0803	11.5098	11.5009	8.65312	9.26712	9.01811	8.70345	0	9.40175	12.2603	12.1087
Kpnb1	Importin subunit beta-1 OS=Mus musculus GN=Kpnb1 PE=1 SV=2	9.36679	9.16779	9.31717	9.99957	9.56611	9.77814	9.75449	9.90765	9.36437	9.69701	9.78548	9.80195	9.68866	9.67763	9.83073	9.70706	8.65837	9.02791	9.35036	9.13447	9.11544	10.5238	11.5228	11.5194	9.30295	9.73107	9.29064	9.7506	9.11632	9.01491	12.432	12.1157
Ppa1	Inorganic pyrophosphatase OS=Mus musculus GN=Ppa1 PE=1 SV=1	9.71832	9.49972	10.2108	10.7798	9.21485	9.40686	9.98412	10.4411	9.77969	9.93628	10.4629	10.5974	9.75051	9.78292	10.4185	10.384	9.43388	9.14321	9.83433	9.80682	8.97214	10.5969	12.4807	12.0334	9.49443	9.58587	10.1152	10.2243	9.10482	9.12877	12.868	12.6702
Itpa	Inosine triphosphate pyrophosphatase OS=Mus musculus GN=Itpa PE=1 SV=2	10.749	11.1181	10.9964	11.339	11.2606	10.9981	11.0342	10.928	10.605	10.9916	11.2456	10.7756	10.8476	10.2823	11.2971	10.8941	0	10.9366	0	11.172	0	12.1444	12.5308	12.3984	0	11.4183	0	11.2972	0	10.6986	13.5347	13.2767
Itpka	Inositol-trisphosphate 3-kinase A OS=Mus musculus GN=Itpka PE=1 SV=1	9.32542	9.38483	10.0494	10.4408	8.98244	9.39439	9.9301	10.1524	9.19276	9.22822	10.1375	10.0603	8.8484	8.85584	9.79021	9.69376	8.9939	9.16764	9.75984	9.50641	8.78803	0	11.5571	11.4456	9.60959	9.56464	9.74698	9.81942	0	0	12.129	11.8986
Itpr1	Inositol 1,4,5-trisphosphate receptor type 1 OS=Mus musculus GN=Itpr1 PE=1 SV=2	10.0485	9.87805	0	8.73023	8.74374	9.36089	9.47709	9.83698	9.62363	9.99369	10.5072	10.4383	9.87145	9.60489	10.5278	10.0509	0	9.11383	9.45404	9.38957	9.43019	10.6995	11.9401	11.7854	10.5227	10.4893	9.76448	9.87197	9.67846	9.18438	12.3289	12.0498
Impa1	Inositol monophosphatase 1 OS=Mus musculus GN=Impa1 PE=1 SV=1	9.39539	9.1971	9.72602	10.1606	9.27693	9.52249	10.0686	10.4897	9.19648	9.53032	10.0576	9.70415	9.46698	9.48888	9.9822	9.96146	8.70262	8.81399	9.66185	9.62382	9.40621	11.0646	11.1703	11.3313	8.85836	8.7811	9.78129	9.78389	9.39591	9.16541	11.9968	11.8221
Inpp1	Inositol polyphosphate 1-phosphatase OS=Mus musculus GN=Inpp1 PE=1 SV=2	9.77694	8.60728	9.78232	10.6589	8.70711	8.65527	10.0698	10.4085	9.38953	9.18431	10.5786	10.3681	9.32794	9.40887	10.0792	10.2258	0	8.77457	0	9.03872	0	10.5545	12.1029	11.9724	9.52651	9.10917	8.93863	9.3772	0	0	12.4668	12.318
Ide	Insulin-degrading enzyme OS=Mus musculus GN=Ide PE=1 SV=1	12.5483	12.5271	11.1021	13.0282	12.5785	14.5872	11.7306	13.4777	12.1234	13.3476	10.8219	12.5552	12.8698	13.9352	12.1631	9.5839	9.25384	8.92619	0	0	0	11.3901	10.8267	10.7408	9.34977	9.42071	0	9.00613	0	0	11.3207	11.1792
Ilf3	Interleukin enhancer-binding factor 3 OS=Mus musculus GN=Ilf3 PE=1 SV=2	12.7786	12.5362	11.398	11.9521	10.9804	11.0837	11.0931	11.272	12.3961	12.5989	11.9088	11.9897	10.9893	11.2488	11.4097	11.1698	10.9371	11.272	10.4403	10.5427	11.4063	12.6712	11.5851	11.496	12.2418	12.2024	11.8544	11.8854	11.7825	11.6455	12.0423	11.7416
Iqsec1	IQ motif and SEC7 domain-containing protein 1 OS=Mus musculus GN=Iqsec1 PE=1 SV=2	9.50285	8.84612	9.67748	10.6275	9.02351	9.1538	9.87046	9.85151	9.2417	9.39099	10.1067	10.232	9.46776	9.37451	10.0036	10.2054	9.05298	9.37836	9.16424	11.7111	8.9252	10.6507	13.2107	13.0926	9.65318	9.60808	9.48636	9.36677	9.12238	9.06031	13.8484	13.6071
Iqsec2	IQ motif and SEC7 domain-containing protein 2 OS=Mus musculus GN=Iqsec2 PE=1 SV=3	7.94393	7.89673	8.64703	9.42869	0	0	0	0	7.70336	7.91315	8.65954	8.71879	0	0	0	0	0	0	0	0	0	0	0	0	0	0	0	0	0	0	0	0
Acad8	Isobutyryl-CoA dehydrogenase, mitochondrial OS=Mus musculus GN=Acad8 PE=1 SV=2	8.63458	8.9524	8.73166	9.38527	0	8.5713	8.92807	9.49562	0	0	9.17452	9.06433	8.53492	8.51769	8.83385	9.29394	0	0	0	0	0	0	11.0102	10.9397	0	8.70402	8.65976	9.00431	0	0	11.3465	11.4324
Idh3a	Isocitrate dehydrogenase [NAD] subunit alpha, mitochondrial OS=Mus musculus GN=Idh3a PE=1 SV=1	12.7288	12.5473	13.1447	13.8188	12.6384	12.8864	13.1286	13.549	12.7516	12.7662	13.5333	13.455	13.1365	13.0505	13.37	13.6496	11.9752	12.0055	12.6762	12.633	11.9797	12.6676	14.7735	14.8914	12.6532	12.885	12.9546	12.8404	12.3152	12.4472	15.7011	15.4521
Idh3g	Isocitrate dehydrogenase [NAD] subunit gamma 1, mitochondrial OS=Mus musculus GN=Idh3g PE=1 SV=1	11.6352	10.8671	12.0523	12.725	10.6542	11.0241	12.2949	12.5929	11.2961	11.5518	12.4905	12.2313	11.4028	11.3469	12.7314	12.1119	10.354	10.5592	10.4878	10.5082	10.1479	11.911	13.5741	13.3612	11.0832	11.0705	10.9173	11.0643	10.3413	10.1761	14.3714	13.8933
Idh1	Isocitrate dehydrogenase [NADP] cytoplasmic OS=Mus musculus GN=Idh1 PE=1 SV=2	10.7151	10.483	11.19	11.8195	10.2325	10.427	10.9915	11.3781	10.3999	10.8214	11.4454	11.2266	10.3447	10.461	11.3624	11.3158	9.63891	10.0694	10.0744	10.216	9.29128	11.2085	12.3206	12.2842	10.2215	10.3903	10.5293	10.6488	9.81494	9.95512	13.3443	13.0873
Idh2	Isocitrate dehydrogenase [NADP], mitochondrial OS=Mus musculus GN=Idh2 PE=1 SV=3	10.2736	10.1669	10.4751	11.0665	10.3809	10.5859	10.5988	10.8534	10.2619	10.5373	10.7165	10.4481	10.1147	10.3477	10.8428	10.8138	10.3206	10.7668	10.6176	10.8636	10.3296	11.9789	13.0604	12.7188	11.0663	11.2052	11.2555	11.2465	10.692	10.8049	13.8067	13.6373
Iars2	Isoleucine--tRNA ligase, mitochondrial OS=Mus musculus GN=Iars2 PE=1 SV=1	9.34246	9.0096	9.80842	10.378	8.77141	9.12082	9.85494	10.5612	9.06635	9.17193	10.189	9.94194	9.01114	9.23417	10.2131	10.0479	0	8.79063	9.17898	8.86047	0	10.0537	11.7373	11.5259	9.26861	9.23571	9.30167	9.44	0	0	12.2268	12.0554
Ivd	Isovaleryl-CoA dehydrogenase, mitochondrial OS=Mus musculus GN=Ivd PE=1 SV=1	10.2609	9.88034	10.6036	11.1197	10.0305	10.1376	10.7517	11.0639	10.1053	10.5704	11.1799	11.0168	10.1326	10.0933	11.2164	11.0164	9.79204	9.98849	10.1053	10.0733	9.54547	11.2978	12.3895	12.3729	10.2768	10.3073	10.5555	10.5217	9.90936	9.52327	13.2094	12.9176
Jup	Junction plakoglobin OS=Mus musculus GN=Jup PE=1 SV=3	12.5838	10.9148	9.19306	10.1339	8.93735	9.59293	10.4649	11.6372	11.2104	11.9189	9.82105	9.54089	9.3499	9.96743	13.9085	9.2958	0	9.81124	8.94803	9.77036	10.2094	14.235	9.7722	9.9176	10.7202	9.1516	9.15134	10.866	10.0834	10.0174	10.7166	10.3461
Kbtbd11	Kelch repeat and BTB domain-containing protein 11 OS=Mus musculus GN=Kbtbd11 PE=1 SV=3	9.35468	9.2619	9.70157	10.332	8.90665	9.09056	9.86171	10.1508	9.43437	9.82529	10.0646	9.89082	9.42516	9.28502	9.98834	9.95156	9.02089	8.99239	9.24435	9.02741	9.23086	10.8277	11.52	11.4881	9.65664	9.84292	9.59525	9.37728	9.35434	0	12.1528	12.003
Krt222	Keratin-like protein KRT222 OS=Mus musculus GN=Krt222 PE=2 SV=1	11.1807	11.1155	11.6626	12.6443	10.2766	10.0994	11.5573	11.9506	10.5068	11.0059	11.9196	12.2235	11.2873	11.2779	10.8211	11.8795	10.475	10.9516	10.5438	11.2745	10.5923	12.3023	12.4921	13.3756	10.9224	9.77404	11.5264	11.4381	10.3826	10.5398	13.1807	13.6869
Krt10	Keratin, type I cytoskeletal 10 OS=Mus musculus GN=Krt10 PE=1 SV=3	15.8747	15.4398	15.4522	15.8805	15.0704	15.2591	15.7079	15.9386	15.467	15.744	15.5983	15.5371	15.4798	15.4768	15.7096	15.273	14.7955	15.0525	14.8696	14.9196	15.1255	15.8845	15.6004	15.5552	15.2608	15.2719	15.358	15.4307	15.12	14.8963	16.2544	15.9772
Krt13	Keratin, type I cytoskeletal 13 OS=Mus musculus GN=Krt13 PE=1 SV=2	11.0167	10.4968	10.2605	10.8205	9.90604	10.1018	10.7128	10.9131	10.5953	10.8093	10.4764	10.5684	10.9025	10.8332	10.8018	10.5804	11.1688	11.3726	10.897	11.1317	12.6384	13.9677	12.2967	12.1696	11.1601	11.2785	11.4251	12.2944	12.6255	12.5999	12.8975	12.5221
Krt14	Keratin, type I cytoskeletal 14 OS=Mus musculus GN=Krt14 PE=1 SV=2	12.6686	12.3163	11.824	12.2557	11.7148	11.9012	12.722	12.8739	12.443	12.5742	11.9764	11.9997	12.7003	12.5544	13.9729	12.1181	12.0101	12.0991	12.2461	12.2089	12.6196	14.2245	13.2184	13.257	12.5995	12.609	12.8187	13.0175	12.4261	12.3165	13.8193	13.5878
Krt15	Keratin, type I cytoskeletal 15 OS=Mus musculus GN=Krt15 PE=1 SV=2	15.3073	14.9945	15.178	15.1766	14.6012	14.5512	14.8423	14.9952	15.0048	15.159	15.2167	15.2039	14.9415	14.7743	14.4878	14.5107	14.7208	14.6048	14.7427	14.6072	14.1512	15.1488	14.4224	14.4892	14.9396	14.8668	14.9927	14.8978	14.477	13.9761	14.8394	14.6581
Krt16	Keratin, type I cytoskeletal 16 OS=Mus musculus GN=Krt16 PE=1 SV=3	14.1902	13.661	12.8892	13.3079	13.0359	13.2413	14.0462	14.1996	14.4591	14.5849	13.2752	13.3958	13.9512	13.9345	14.6073	12.9259	12.5102	14.1171	12.468	13.3421	13.1103	14.8888	12.9115	14.3772	13.7056	13.0341	13.2692	14.3574	12.9476	13.5959	13.5963	12.895
Krt17	Keratin, type I cytoskeletal 17 OS=Mus musculus GN=Krt17 PE=1 SV=3	14.4948	13.9849	13.5307	13.9832	13.6144	13.7923	14.3162	14.5881	14.223	14.4451	13.7225	13.8564	13.9964	14.0053	14.383	13.4086	13.004	13.1825	13.1007	13.191	13.5455	14.8834	13.1748	13.2788	13.2693	13.2895	13.4196	13.7855	13.2577	13.0374	13.5744	13.244
Krt18	Keratin, type I cytoskeletal 18 OS=Mus musculus GN=Krt18 PE=1 SV=5	0	0	0	0	0	0	0	0	0	0	0	0	8.41712	8.15114	7.29045	8.23936	0	0	0	0	0	0	0	0	0	0	0	0	8.38727	8.27105	9.44523	8.88972
Krt19	Keratin, type I cytoskeletal 19 OS=Mus musculus GN=Krt19 PE=1 SV=1	12.0009	11.7532	10.6561	11.5182	10.8772	11.4485	11.9468	12.4259	12.3172	12.6503	11.1303	11.2546	11.6845	11.5683	12.0179	10.8317	0	0	0	0	12.4948	13.8667	11.4423	11.9843	9.5147	9.52234	9.11991	10.9163	12.4366	12.529	13.0164	12.7019
Krt20	Keratin, type I cytoskeletal 20 OS=Mus musculus GN=Krt20 PE=1 SV=1	8.36199	7.90458	8.63546	8.51742	7.95145	7.22505	8.46	8.54801	7.7098	7.74833	8.43731	8.49498	8.4262	8.15447	9.51773	8.44476	10.5933	10.3168	10.1818	10.2115	9.70667	10.6955	10.243	10.1489	11.337	11.2079	10.5294	10.3603	10.1288	10.0629	10.9612	10.996
Krt23	Keratin, type I cytoskeletal 23 OS=Mus musculus GN=Krt23 PE=1 SV=1	9.78408	9.05206	7.69895	8.2733	8.08998	8.00647	9.12984	9.28766	9.96186	9.94696	8.24821	8.21708	10.7326	10.4981	11.4621	8.34773	0	0	0	0	9.17052	11.1316	8.97335	9.08841	0	0	0	0	0	0	0	0
Krt42	Keratin, type I cytoskeletal 42 OS=Mus musculus GN=Krt42 PE=1 SV=1	14.6473	14.3787	13.1274	13.708	13.6235	13.8744	14.518	14.7236	14.6566	14.9404	13.4147	13.5107	14.3897	14.3381	15.1273	12.7192	13.2015	13.3825	13.2416	13.3165	13.7708	15.3857	12.6481	12.6804	13.6615	13.5033	13.9414	14.239	13.4298	13.2883	13.2235	13.0556
Krt1	Keratin, type II cytoskeletal 1 OS=Mus musculus GN=Krt1 PE=1 SV=4	15.734	15.4721	15.3677	15.8011	15.124	15.3262	15.8358	16.0035	15.1922	15.8108	15.7362	15.5642	15.4184	15.3675	16.1578	15.3768	14.9982	15.2439	15.2308	15.2388	15.3021	16.1836	15.7484	15.7101	15.4593	15.3898	15.4065	15.5192	15.2893	15.0648	16.4665	16.1381
Krt77	Keratin, type II cytoskeletal 1b OS=Mus musculus GN=Krt77 PE=1 SV=1	9.90867	9.46181	9.81775	10.2372	9.2313	8.98926	9.97627	10.187	9.87678	10.3992	10.2551	10.26	9.74945	9.81125	10.8293	10.0465	7.90177	8.09907	8.68416	8.08963	9.1642	11.1192	10.5532	10.4345	8.52024	8.44865	8.60958	8.4638	9.33472	8.95023	10.9963	11.1818
Krt2	Keratin, type II cytoskeletal 2 epidermal OS=Mus musculus GN=Krt2 PE=1 SV=1	14.8761	14.814	14.6332	15.1936	14.4324	14.5682	14.994	15.1691	14.8043	15.0575	14.8807	14.9693	14.6876	14.7368	15.1503	14.5397	14.3154	14.4536	14.3728	14.4111	14.606	15.3404	14.8588	14.8643	14.6555	14.5319	14.6535	14.8582	14.5934	14.2738	15.3783	15.1446
Krt76	Keratin, type II cytoskeletal 2 oral OS=Mus musculus GN=Krt76 PE=1 SV=1	14.474	14.1338	13.9004	14.4011	13.6165	13.8423	14.2997	14.6124	14.3413	14.5884	14.2591	14.2334	14.1331	14.0034	15.3669	13.8444	13.4503	13.6103	13.6084	13.6501	13.7789	16.133	14.0162	14.0226	13.735	13.7176	13.8608	13.9755	13.6467	13.4495	14.4567	14.2015
Krt4	Keratin, type II cytoskeletal 4 OS=Mus musculus GN=Krt4 PE=1 SV=2	7.63028	5.11063	4.67288	5.14498	0	0	0	0	7.72442	7.82171	7.22523	5.441	5.66497	5.61251	8.59762	5.62413	7.02829	8.19512	7.07532	7.16125	7.12219	8.53495	9.74747	9.96239	7.70016	7.82969	7.6796	6.26942	6.90872	7.14719	10.57	10.5724
Krt5	Keratin, type II cytoskeletal 5 OS=Mus musculus GN=Krt5 PE=1 SV=1	14.7024	14.2174	13.7588	14.0997	13.4332	13.6838	14.2495	14.4519	14.5221	14.8199	13.8568	13.7775	13.9982	13.9482	15.2296	13.4165	13.1385	13.683	13.5559	13.6549	13.9282	15.1131	14.1733	14.1719	14.2022	14.2133	13.9436	14.1836	13.7723	13.5205	14.5568	14.5701
Krt6a	Keratin, type II cytoskeletal 6A OS=Mus musculus GN=Krt6a PE=1 SV=3	14.349	14.2131	13.3568	13.8115	13.4904	13.8153	14.3193	14.617	14.4881	14.8113	13.6782	13.6529	14.2106	14.1005	14.1016	13.2215	12.4871	12.8615	12.5429	12.8157	13.121	14.3691	12.6768	12.8434	13.1392	13.0554	13.3648	14.0385	12.8181	12.8298	13.3952	13.1674
Krt6b	Keratin, type II cytoskeletal 6B OS=Mus musculus GN=Krt6b PE=1 SV=3	13.3575	12.6817	12.2236	12.8299	12.0232	12.2994	12.6904	12.9557	12.8492	13.1224	12.346	12.1657	12.4246	12.3683	12.8173	11.9064	11.7535	12.3035	11.9442	12.1107	12.6078	13.9696	12.3756	12.4	12.2495	12.0616	12.2655	12.5309	12.2156	12.0018	13.1103	12.922
Krt7	Keratin, type II cytoskeletal 7 OS=Mus musculus GN=Krt7 PE=1 SV=1	11.949	10.0523	11.9056	13.0561	9.45258	9.82099	12.0824	12.7621	11.7604	10.689	12.8382	13.1329	11.2964	12.1229	13.3588	13.1051	8.7685	9.18555	9.35379	8.97152	8.7834	10.8279	11.3575	11.4339	9.59577	9.46804	9.65109	9.64521	9.03026	8.62874	12.3686	12.1961
Krt71	Keratin, type II cytoskeletal 71 OS=Mus musculus GN=Krt71 PE=1 SV=1	11.9105	11.7281	12.0295	12.3871	11.4372	11.6296	12.1988	12.2772	10.8101	12.0711	12.4169	12.5932	12.1066	12.065	12.7487	12.3949	0	0	0	0	7.92908	9.85796	10.5496	9.33087	0	0	0	0	7.95404	7.55917	10.3359	10.1871
Krt72	Keratin, type II cytoskeletal 72 OS=Mus musculus GN=Krt72 PE=3 SV=1	11.7886	12.4283	10.0669	11.8937	10.3167	11.6557	11.2252	12.2678	12.072	13.2604	10.4192	11.4077	10.8625	11.6652	13.3685	10.9443	10.3425	12.033	10.5796	11.9784	11.5798	14.7725	11.2397	11.5729	11.3163	11.7061	11.3808	12.3433	11.0634	11.2873	12.0779	11.8903
Krt73	Keratin, type II cytoskeletal 73 OS=Mus musculus GN=Krt73 PE=1 SV=1	14.8682	14.3268	14.1514	14.3775	13.7481	13.9347	14.5309	14.7361	14.6182	14.9358	14.5187	14.3915	14.2807	14.1777	15.7837	13.7738	13.3138	13.6713	13.5943	13.6218	13.8669	16.2559	13.8647	13.7651	14.0512	13.8555	13.8625	14.059	13.5844	13.3909	14.3788	13.9286
Krt74	Keratin, type II cytoskeletal 74 OS=Mus musculus GN=Krt74 PE=3 SV=1	13.9075	13.4509	13.1947	13.9757	12.9324	13.3397	13.5285	13.8602	13.2433	13.7455	13.4278	13.6094	13.2661	13.3431	13.8727	13.1781	12.8993	13.1852	13.0538	13.0854	13.3882	15.5986	13.7518	13.6735	13.478	13.4368	13.5345	13.7268	13.3802	13.2274	14.575	14.3481
Krt75	Keratin, type II cytoskeletal 75 OS=Mus musculus GN=Krt75 PE=1 SV=1	13.3468	12.8996	12.1557	12.2663	12.4702	12.4648	13.2078	13.1849	12.7975	12.9553	12.0775	12.1517	12.6999	12.5255	13.0756	11.7544	12.0317	12.5202	12.4682	12.6425	13.0296	14.1435	12.5948	12.6262	13.0151	12.841	13.0874	13.2413	12.5231	12.1839	12.7471	12.6745
Krt79	Keratin, type II cytoskeletal 79 OS=Mus musculus GN=Krt79 PE=1 SV=2	14.6639	13.9269	13.7142	14.2061	13.2972	13.6536	14.407	14.6694	14.4488	14.7257	13.9641	13.9226	14.0889	14.1672	14.3645	13.5727	11.01	12.9307	12.0813	12.5411	13.335	14.8005	13.8415	13.8817	13.6028	13.1945	13.2284	13.8802	12.2568	12.2599	14.2889	14.1453
Krt8	Keratin, type II cytoskeletal 8 OS=Mus musculus GN=Krt8 PE=1 SV=4	9.6219	9.27914	8.03522	9.10617	8.78397	8.87385	9.04723	9.66584	9.9014	9.84506	8.86104	9.21491	9.49139	9.76811	10.5099	9.39644	0	0	0	0	0	0	0	0	0	0	0	0	0	0	0	0
Krt80	Keratin, type II cytoskeletal 80 OS=Mus musculus GN=Krt80 PE=1 SV=1	9.60461	9.51144	0	8.13215	0	8.51223	9.02268	9.47254	9.72051	10.4031	8.1933	8.22279	8.44871	0	11.1051	0	0	8.93141	0	0	9.26485	12.1327	0	0	8.50802	0	8.91455	9.7553	0	0	0	0
Crym	Ketimine reductase mu-crystallin OS=Mus musculus GN=Crym PE=1 SV=1	9.58469	9.24087	9.51481	10.3801	9.46154	9.65864	9.36032	9.93914	8.96293	9.81019	9.15502	9.34944	9.541	9.78365	9.57915	9.44765	0	0	8.6896	0	0	0	10.0632	10.2471	0	0	0	0	0	0	10.45	10.3165
Fn3krp	Ketosamine-3-kinase OS=Mus musculus GN=Fn3krp PE=1 SV=2	11.2237	10.6334	10.5389	11.3299	10.0569	10.0714	10.6069	10.8629	10.7657	10.6453	11.1377	10.9492	10.2698	10.3454	10.6947	10.7546	10.5943	10.7622	10.4029	10.5581	10.651	12.1918	11.6457	11.655	11.0014	11.0521	10.8798	10.8846	10.7966	10.8064	12.04	11.9388
Khdrbs3	KH domain-containing, RNA-binding, signal transduction-associated protein 3 OS=Mus musculus GN=Khdrbs3 PE=1 SV=1	10.4516	9.98575	10.6843	11.3767	9.04678	9.37815	9.21083	9.31139	10.119	10.5326	10.7223	10.479	8.97627	9.07932	10.0216	9.47833	0	0	0	0	0	0	0	0	0	0	0	0	0	0	0	0
Kif5b	Kinesin-1 heavy chain OS=Mus musculus GN=Kif5b PE=1 SV=3	8.91626	8.52845	9.23632	9.9793	8.29357	8.64989	9.59048	9.95956	8.55865	8.92645	9.85611	9.6385	8.63023	8.728	9.70672	9.55046	0	0	0	0	7.85235	9.28963	11.1241	10.9346	9.55932	9.74285	9.22454	9.38396	7.94776	7.78735	12.0074	11.7615
Kif1a	Kinesin-like protein KIF1A OS=Mus musculus GN=Kif1a PE=1 SV=2	9.30899	8.79987	9.21023	9.93825	8.38283	8.74606	9.17341	9.61134	8.95223	9.16736	9.74948	9.66571	9.0084	8.79319	9.32448	9.60728	8.92869	9.17034	9.11494	9.17531	0	10.3315	11.5662	11.4988	9.58049	9.36999	9.34475	9.35236	9.34644	9.28347	11.6125	12.0529
Kif2a	Kinesin-like protein KIF2A OS=Mus musculus GN=Kif2a PE=1 SV=2	10.1187	10.0135	10.331	10.825	9.52913	9.78139	10.1788	10.4149	9.89102	10.2728	10.5614	10.3658	9.83039	9.78561	10.1435	10.1286	9.93116	10.1801	9.77883	9.79241	9.23188	10.6592	11.7482	11.6039	10.2653	10.3352	10.0319	9.76621	9.56572	9.49913	12.3957	11.9618
Kif3b	Kinesin-like protein KIF3B OS=Mus musculus GN=Kif3b PE=1 SV=1	9.80942	9.96966	9.74437	10.0961	10.769	11.1861	11.0169	11.3693	9.91599	10.4996	9.50159	9.4751	10.7547	10.601	10.0339	10.0286	10.2171	9.85191	10.7672	10.7274	10.7586	12.2242	11.4845	11.3907	9.64683	9.08058	10.3478	11.1929	11.1141	11.2112	12.161	11.847
Kif5c	Kinesin heavy chain isoform 5C OS=Mus musculus GN=Kif5c PE=1 SV=3	9.45787	9.09416	9.83806	10.5981	8.26758	8.63142	9.69171	9.97591	9.18067	9.52305	10.4058	10.305	9.24325	9.39936	10.3035	10.249	9.9345	10.3877	10.0549	10.1158	8.44004	9.87733	11.6077	11.477	9.85991	9.96937	9.59233	9.49755	8.2144	8.05399	12.2	11.9834
L2hgdh	L-2-hydroxyglutarate dehydrogenase, mitochondrial OS=Mus musculus GN=L2hgdh PE=1 SV=1	8.94444	8.42646	9.32822	9.38838	8.53773	8.36419	9.35797	9.09397	0	0	9.48034	9.08023	8.27329	8.56064	9.40959	9.15128	0	0	0	0	0	0	11.0828	11.0222	8.90382	8.69367	8.98169	0	0	0	11.6462	11.4388
Ldha	L-lactate dehydrogenase A chain OS=Mus musculus GN=Ldha PE=1 SV=3	13.1423	12.8813	13.6502	13.8833	12.8653	12.8921	13.5861	13.6728	12.8142	12.9738	13.676	13.4268	12.6788	12.6548	13.5463	13.4486	12.4704	12.4784	13.043	12.9387	12.4131	13.1373	14.4365	14.3062	12.7432	12.7643	13.1589	13.008	12.5595	12.3516	15.1258	14.7345
Ldhb	L-lactate dehydrogenase B chain OS=Mus musculus GN=Ldhb PE=1 SV=2	13.9169	13.6842	14.4656	14.8572	13.6809	13.8532	14.468	14.7368	13.5868	13.7237	14.7539	14.6978	13.6993	13.8003	14.5168	14.5959	13.0999	13.2853	13.7341	13.7658	13.2588	13.75	15.7224	15.6377	13.7429	13.8919	13.9358	13.7842	13.3653	13.2611	16.2882	16.1081
Lmnb1	Lamin-B1 OS=Mus musculus GN=Lmnb1 PE=1 SV=3	10.1367	9.75462	9.6267	10.1601	8.92997	8.97953	9.48557	9.8527	9.93608	10.053	10.7447	10.6184	9.46376	9.49595	9.71328	9.72549	9.43664	9.47662	9.85393	9.85439	8.54167	9.8808	11.4112	11.341	10.3413	10.5174	10.2053	10.2372	8.79167	9.14556	11.9747	11.9152
Lancl1	LanC-like protein 1 OS=Mus musculus GN=Lancl1 PE=1 SV=1	11.248	10.7673	11.3744	12.3099	10.4944	11.0654	11.396	12.0312	10.8933	11.0115	12.0814	12.0621	11.1067	11.2729	11.4395	11.2745	10.6585	10.1961	10.3943	10.8674	10.5164	11.6238	12.6609	12.7194	10.6546	10.6441	10.6758	10.5962	10.552	10.2979	13.3037	13.0659
Lancl2	LanC-like protein 2 OS=Mus musculus GN=Lancl2 PE=1 SV=1	10.8026	10.8473	11.3532	11.8494	10.5633	10.889	11.6399	12.0201	10.7823	11.078	11.4173	11.1737	10.9659	11.1653	11.468	11.5953	10.1094	10.792	10.4666	10.7792	10.1631	11.8269	12.9811	12.8614	11.0265	11.2218	10.7715	11.1476	10.0871	10.206	13.3153	13.1024
Lxn	Latexin OS=Mus musculus GN=Lxn PE=1 SV=2	10.3453	10.0622	10.742	11.5799	9.70614	10.093	10.9979	11.6118	10.3525	10.493	11.542	11.2067	10.4158	10.5647	11.1887	11.0831	9.05855	9.65164	10.3658	10.6311	9.55124	12.3778	12.4149	12.5325	10.3023	10.4329	10.9311	11.2098	9.90683	9.72508	13.0174	13.0494
Lgi1	Leucine-rich glioma-inactivated protein 1 OS=Mus musculus GN=Lgi1 PE=1 SV=1	10.1656	9.94596	10.6299	11.3121	9.98963	10.0107	10.8381	11.1157	9.81796	10.1459	10.9031	10.7431	10.1813	10.0469	10.6367	10.6595	9.8383	10.0247	9.80088	10.1315	9.79838	11.3689	12.2784	12.4383	10.3072	10.2647	10.3835	10.6328	9.86537	9.69123	12.9292	12.7754
Lrpprc	Leucine-rich PPR motif-containing protein, mitochondrial OS=Mus musculus GN=Lrpprc PE=1 SV=2	8.85855	8.31563	9.12648	9.69182	8.38697	8.71664	9.20832	9.38204	8.47416	8.97694	9.56056	9.25562	8.27152	8.62276	9.36955	9.34884	0	8.51231	0	8.90427	0	0	11.2406	11.0777	8.8922	8.97382	8.94876	9.18987	0	0	11.826	11.6673
Lrrc7	Leucine-rich repeat-containing protein 7 OS=Mus musculus GN=Lrrc7 PE=1 SV=2	9.24774	9.31942	9.7505	10.1056	8.46465	8.88132	8.89336	9.12205	9.25464	9.58006	9.47672	9.25115	8.9721	8.98875	9.37486	8.74842	8.80266	9.62219	8.89922	9.09669	0	0	10.9216	10.8537	9.13785	9.48591	9.09295	9.35379	0	0	11.469	11.2914
Lta4h	Leukotriene A-4 hydrolase OS=Mus musculus GN=Lta4h PE=1 SV=4	9.97526	9.42215	10.1596	10.8281	9.1169	9.40526	10.2458	10.5392	9.59594	9.69427	10.5435	10.5229	9.4015	9.27183	10.3484	10.6568	9.04354	9.18573	9.27816	9.34817	9.02423	10.3991	12.0032	11.8277	9.75666	9.6057	10.0061	9.99221	9.37679	9.1073	12.5437	12.4285
Lasp1	LIM and SH3 domain protein 1 OS=Mus musculus GN=Lasp1 PE=1 SV=1	12.4187	12.1706	12.9839	13.3048	12.0012	12.0084	12.8316	13.0021	12.3205	12.4169	12.9215	12.9246	12.3257	12.3072	12.5206	12.4194	12.0097	12.0792	12.4911	12.3343	11.6455	12.5321	13.9851	13.9349	12.3818	12.5817	12.6606	12.4794	11.6301	11.6028	14.3998	14.1525
Nebl	LIM zinc-binding domain-containing Nebulette OS=Mus musculus GN=Nebl PE=1 SV=1	10.6749	10.3436	10.9275	11.0957	10.4178	10.4162	11.0163	11.1807	10.5725	10.6987	11.0888	10.9372	10.9055	10.7366	11.1268	10.9501	10.2438	10.3655	10.6024	10.2963	9.9608	11.4445	12.2963	12.1774	10.75	10.8196	10.8485	10.888	10.3744	10.118	12.8746	12.7317
Dbt	Lipoamide acyltransferase component of branched-chain alpha-keto acid dehydrogenase complex, mitochondrial OS=Mus musculus GN=Dbt PE=1 SV=2	0	0	8.71087	10.1097	0	0	9.39602	9.77285	0	0	9.73603	9.36467	0	0	9.58682	9.56421	0	0	0	0	0	0	11.2541	11.2124	0	0	0	0	0	0	11.8044	11.9091
Ppfia3	Liprin-alpha-3 OS=Mus musculus GN=Ppfia3 PE=1 SV=2	9.45289	8.72602	9.74065	10.0994	8.41445	8.84395	9.52367	9.55533	8.9958	9.2973	9.96393	9.70958	9.21573	9.03065	9.47274	9.40817	9.11197	9.58474	8.77266	9.02111	0	10.0568	11.9073	11.9974	9.92281	10.0078	9.63394	9.1984	0	0	12.6612	12.4191
Lonp1	Lon protease homolog, mitochondrial OS=Mus musculus GN=Lonp1 PE=1 SV=2	8.80942	8.3169	8.97403	9.48062	0	0	8.74963	8.8136	8.95333	0	9.32611	9.0705	8.3194	8.65027	9.22738	9.21943	0	0	0	0	0	0	11.2926	11.1826	8.89073	8.63676	9.09454	0	0	0	11.942	11.7972
Acsl6	Long-chain-fatty-acid--CoA ligase 6 OS=Mus musculus GN=Acsl6 PE=1 SV=1	9.83935	9.1331	9.7647	10.284	8.3773	8.45477	8.76187	9.23253	0	9.40438	10.2295	10.1655	8.75357	9.03724	8.93627	9.06329	0	8.45844	0	8.61142	0	10.6343	11.2361	11.1851	9.31241	8.91607	9.02062	9.09152	0	0	11.6762	11.6024
Acsbg1	Long-chain-fatty-acid--CoA ligase ACSBG1 OS=Mus musculus GN=Acsbg1 PE=1 SV=1	10.3443	10.3615	11.0421	11.5993	10.3616	10.4394	11.2508	11.5573	9.93784	10.7564	11.5302	11.3454	9.95144	10.7052	11.2286	11.3361	8.83992	9.88055	10.3539	10.3182	9.93634	11.0759	12.4211	12.1722	10.5848	10.4292	10.7486	10.705	9.99637	9.72548	12.6652	12.4671
Slc27a4	Long-chain fatty acid transport protein 4 OS=Mus musculus GN=Slc27a4 PE=1 SV=1	9.39858	9.42685	14.5479	14.9966	9.98267	9.26871	10.2926	10.548	9.91993	9.13455	14.7941	15.1466	10.1636	10.0273	9.85197	9.67852	0	0	0	0	0	0	0	0	0	0	0	0	0	0	0	0
Acadl	Long-chain specific acyl-CoA dehydrogenase, mitochondrial OS=Mus musculus GN=Acadl PE=1 SV=2	9.42374	9.10619	9.72841	10.4753	10.0698	9.90343	10.002	10.7907	9.28862	9.74475	10.5346	10.4691	10.2134	10.173	10.4214	10.8465	8.99662	10.0673	9.50867	9.89526	9.44887	11.1173	12.2326	12.2945	9.95319	10.5275	11.0833	11.3779	9.56927	9.49865	12.8329	12.6041
Acp1	Low molecular weight phosphotyrosine protein phosphatase OS=Mus musculus GN=Acp1 PE=1 SV=3	11.1982	10.4708	11.3363	11.8218	10.9777	11.03	11.305	11.6321	10.9526	11.0666	11.468	11.7144	10.9653	10.9318	11.6319	11.4217	11.1524	10.8929	11.3977	11.1061	10.6813	11.6553	12.6582	12.5536	11.0442	11.4315	11.3698	11.4268	11.063	11.0706	13.5782	13.3356
Kars	Lysine--tRNA ligase OS=Mus musculus GN=Kars PE=1 SV=1	9.59265	9.09861	9.60705	9.99874	9.11233	9.05795	9.57386	9.76242	9.44628	9.42982	9.98447	9.71314	9.15089	8.79685	10.1223	9.5867	9.5734	9.55129	9.65891	9.59455	9.47643	9.96536	11.115	11.0951	9.55741	9.26122	9.90834	9.52276	9.63651	9.026	11.8579	11.6346
Mdp1	Magnesium-dependent phosphatase 1 OS=Mus musculus GN=Mdp1 PE=1 SV=1	0	0	8.87554	9.1469	8.2983	0	8.89822	8.94012	0	0	9.01512	8.55716	0	0	8.32004	8.74498	0	0	0	0	0	0	11.226	11.0263	0	0	8.65729	0	0	0	11.6505	11.7129
Mpp2	MAGUK p55 subfamily member 2 OS=Mus musculus GN=Mpp2 PE=1 SV=1	9.88506	9.52871	10.3262	11.095	8.8157	9.39048	10.3185	10.668	9.53327	9.99697	10.604	10.4562	9.46441	9.74216	10.2547	10.2799	9.29747	9.7642	9.32968	9.67114	8.59559	11.2303	11.9826	11.9639	9.74274	9.9439	9.83014	10.18	9.21944	8.93119	12.4161	12.178
Mpp3	MAGUK p55 subfamily member 3 OS=Mus musculus GN=Mpp3 PE=1 SV=2	9.60824	8.89481	9.35308	9.81987	9.16503	9.01131	9.82972	10.1547	9.42144	9.16111	9.41025	9.91439	9.62981	9.0363	7.95165	9.20637	0	8.63051	9.78186	9.3257	0	10.3763	11.4211	11.341	9.17412	9.40524	9.56402	9.32782	0	0	11.9401	11.7434
Mpp6	MAGUK p55 subfamily member 6 OS=Mus musculus GN=Mpp6 PE=1 SV=1	8.98069	8.33492	8.59547	9.22306	8.03834	8.50353	8.75983	9.17992	8.61201	9.39699	9.21672	8.97089	8.32256	8.11349	8.85271	8.66766	10.7782	11.1833	10.6148	10.3062	11.5241	12.8112	11.1624	11.1113	10.7808	10.8523	10.9796	11.062	10.8362	10.9996	11.8328	11.755
Mdh1	Malate dehydrogenase, cytoplasmic OS=Mus musculus GN=Mdh1 PE=1 SV=3	12.1196	11.9171	11.8611	12.3355	11.8728	11.9729	12.0042	12.2236	11.4191	11.3255	11.5827	11.3412	11.1468	11.11	11.1346	11.2902	9.94507	9.77619	11.7738	11.729	11.8869	12.8979	12.6117	12.4113	10.8423	10.8886	11.2257	11.212	11.9078	11.6356	12.8993	12.756
Mdh2	Malate dehydrogenase, mitochondrial OS=Mus musculus GN=Mdh2 PE=1 SV=3	12.7602	12.5536	12.9146	13.7393	12.5567	12.6062	13.1127	13.3026	12.6167	12.5578	13.5307	13.3772	12.7587	12.6328	13.5877	13.4755	11.722	11.8975	12.521	12.5403	12.2723	12.9302	14.4077	14.3749	12.4277	12.6147	12.628	12.5128	12.2767	12.1355	15.0387	14.9033
Gstz1	Maleylacetoacetate isomerase OS=Mus musculus GN=Gstz1 PE=1 SV=1	8.66613	8.44741	8.99566	9.70498	8.70435	8.92391	9.46684	9.75471	8.37988	8.70089	9.63273	9.25901	8.45417	8.74642	9.55597	9.47954	0	8.63265	8.69639	8.90206	0	10.1379	11.3681	11.1628	8.91356	8.59178	8.76151	0	0	0	12.0489	11.8394
Mcts1	Malignant T-cell-amplified sequence 1 OS=Mus musculus GN=Mcts1 PE=1 SV=1	0	8.26801	9.36837	10.0836	8.22515	0	9.36225	9.3267	0	0	9.81357	9.54836	8.51674	0	9.65091	9.51898	8.86596	9.63799	9.45199	9.08466	9.15933	0	11.6948	11.6229	9.02178	9.15116	9.27422	9.40715	9.01673	0	12.2851	12.2133
Mpi	Mannose-6-phosphate isomerase OS=Mus musculus GN=Mpi PE=1 SV=1	9.65714	9.27041	9.93206	10.6793	9.58138	9.40405	10.0743	10.3925	9.44276	9.62549	10.3719	10.2806	9.50625	8.38414	9.70427	10.4189	0	9.41015	10.0153	9.54696	9.61644	10.5425	12.0029	12.04	9.03922	9.55559	9.99042	10.0469	9.69046	9.74463	12.805	12.6397
Mark3	MAP/microtubule affinity-regulating kinase 3 OS=Mus musculus GN=Mark3 PE=1 SV=2	0	7.66686	8.42631	8.92096	0	0	8.11153	0	0	0	8.93016	8.82605	0	0	8.70349	8.46575	0	0	0	0	0	0	10.6327	10.5117	0	0	0	0	0	0	11.0762	10.8315
Map6d1	MAP6 domain-containing protein 1 OS=Mus musculus GN=Map6d1 PE=1 SV=1	9.32672	8.96375	8.91045	9.71079	8.7159	8.662	8.75244	9.04905	9.05375	9.10815	9.58076	9.34476	8.63015	8.64067	8.9537	8.93154	0	8.48947	0	8.77593	0	9.93029	10.8102	10.8538	8.95931	9.16753	9.10771	9.36803	0	0	11.4282	11.2005
Matr3	Matrin-3 OS=Mus musculus GN=Matr3 PE=1 SV=1	10.9352	9.98256	10.0485	11.0831	10.1125	10.1904	10.1161	10.4595	10.3045	10.2	10.3484	10.7869	10.6105	10.684	10.1679	10.2331	9.26683	8.87288	9.28453	9.76462	9.29483	9.89963	11.4163	11.3169	10.2201	10.0122	9.56154	9.58637	9.62234	10.6862	11.9216	11.7675
Acadm	Medium-chain specific acyl-CoA dehydrogenase, mitochondrial OS=Mus musculus GN=Acadm PE=1 SV=1	8.77216	8.51144	9.04261	9.65886	8.81049	8.84907	9.12467	9.61959	8.53548	0	9.74238	9.61899	8.65343	8.82876	9.57135	9.62125	0	8.61545	8.68803	8.73628	0	0	11.1585	11.2353	8.71154	8.92442	9.16617	9.21397	0	0	11.8277	11.7166
Mlc1	Membrane protein MLC1 OS=Mus musculus GN=Mlc1 PE=1 SV=1	9.434	8.93602	9.02638	9.51281	9.12352	9.05897	9.62629	9.78975	8.85013	9.57536	9.6845	9.32781	9.0649	9.17201	9.8164	9.68257	0	0	0	8.70264	0	0	11.5888	11.1671	9.14199	8.81436	8.98735	9.37321	0	0	11.7633	11.7871
Grm3	Metabotropic glutamate receptor 3 OS=Mus musculus GN=Grm3 PE=1 SV=1	8.67706	8.76239	9.29608	9.84235	0	8.74289	8.60648	9.38193	8.72035	9.20065	9.29798	9.16749	8.79808	8.79185	8.74236	8.89362	8.73079	8.99121	8.86579	8.70162	0	0	11.428	11.3872	8.83455	9.09351	8.70348	0	0	0	11.8721	11.6527
Mtx1	Metaxin-1 OS=Mus musculus GN=Mtx1 PE=1 SV=1	0	0	8.56848	8.90136	0	0	8.34226	8.52761	0	0	9.00588	8.72606	0	0	8.28923	8.31002	0	0	0	0	0	0	11.0709	10.828	0	0	0	0	0	0	11.4529	11.1786
Mtx2	Metaxin-2 OS=Mus musculus GN=Mtx2 PE=1 SV=1	9.77933	9.51199	10.2734	10.5756	9.58977	9.4354	10.4053	10.6741	9.59388	9.6955	10.6623	10.362	9.35408	9.54052	10.7189	10.6206	9.49008	9.21458	9.78602	9.8569	9.20707	10.5889	11.7507	11.5958	9.71125	9.56814	9.93728	9.96083	9.41937	9.67262	12.5804	12.3426
Mat2b	Methionine adenosyltransferase 2 subunit beta OS=Mus musculus GN=Mat2b PE=1 SV=1	8.76964	8.35599	9.22479	9.72696	0	0	8.91133	9.04514	8.61716	0	9.43428	9.474	9.05825	8.39385	9.12848	8.94695	0	0	9.00144	8.84106	0	0	10.992	10.9412	8.89505	9.48638	9.20006	9.21056	0	0	11.5298	11.3597
Mecp2	Methyl-CpG-binding protein 2 OS=Mus musculus GN=Mecp2 PE=1 SV=1	8.75176	8.33408	0	8.20911	9.6535	10.0312	9.99529	10.4561	0	0	9.0082	8.9691	9.44766	9.66941	9.93765	9.81166	0	8.91378	10.1376	10.2918	9.34689	10.7665	0	9.75377	9.52507	9.62195	11.0003	11.3273	0	0	10.2389	9.61142
Auh	Methylglutaconyl-CoA hydratase, mitochondrial OS=Mus musculus GN=Auh PE=1 SV=1	10.3379	10.1694	10.3461	10.6653	10.3123	10.379	10.8735	10.8719	10.1574	10.3735	10.8945	10.6224	10.3112	10.3095	10.9702	10.7476	9.48763	9.83172	9.85323	10.2054	10.0346	11.6051	12.6268	12.0472	10.4783	10.2837	10.4337	10.5868	10.3927	10.0668	12.8954	12.8028
Aldh6a1	Methylmalonate-semialdehyde dehydrogenase [acylating], mitochondrial OS=Mus musculus GN=Aldh6a1 PE=1 SV=1	10.4847	10.2223	10.7891	11.5409	10.1808	10.3292	11.3007	11.7193	10.2108	10.614	11.3384	11.1946	10.0311	10.1984	11.4457	11.6257	10.1168	10.1042	10.2773	10.2821	10.0697	11.6414	12.5513	12.6304	10.62	10.6767	10.5161	10.7049	10.3578	10.2033	13.3898	13.1325
Mettl26	Methyltransferase-like 26 OS=Mus musculus GN=Mettl26 PE=1 SV=1	9.38947	0	9.24703	9.63813	0	8.72566	9.25805	9.73043	8.89265	8.92402	9.45377	9.20444	8.63326	0	9.40949	9.32774	0	0	0	0	0	0	11.5999	11.4734	0	0	0	0	0	0	12.0815	11.8604
Chchd3	MICOS complex subunit Mic19 OS=Mus musculus GN=Chchd3 PE=1 SV=1	9.93515	10.1132	10.7528	11.1681	10.1942	10.2229	10.9369	11.2274	10.351	10.4792	11.1669	10.9157	10.339	10.5498	10.9557	11.0383	10.3861	10.513	10.5738	10.356	9.80639	11.3523	12.3126	12.2145	10.6873	11.0719	10.7134	10.8512	9.76035	9.50168	12.9054	12.8214
Chchd6	MICOS complex subunit Mic25 OS=Mus musculus GN=Chchd6 PE=1 SV=2	9.88484	9.93922	10.5955	10.6653	9.23193	10.0669	10.3894	10.79	9.64161	10.8182	10.5803	10.4857	9.88839	10.5806	11.0237	10.6667	9.8526	9.93676	9.58589	9.68492	8.87689	11.7238	11.9535	11.9656	10.1316	10.3858	9.89557	9.98135	9.29675	9.02482	12.8056	12.5753
Immt	MICOS complex subunit Mic60 OS=Mus musculus GN=Immt PE=1 SV=1	11.5216	11.2184	11.5915	12.1396	11.1979	11.398	11.7571	12.0184	11.3477	11.5519	12.0382	11.9614	11.2329	11.3523	11.8761	11.9342	11.4705	11.7032	11.2178	11.4502	11.0557	12.1471	13.116	12.9754	12.1293	12.2495	11.617	11.7568	11.1135	10.9692	13.8595	13.5739
Map1a	Microtubule-associated protein 1A OS=Mus musculus GN=Map1a PE=1 SV=2	11.2084	10.9478	11.5311	11.9523	10.7665	11.0794	11.3388	11.6406	10.9951	11.2648	11.7468	11.5985	11.1342	11.1293	11.2384	11.2278	11.5258	11.911	10.9675	10.9889	10.3497	11.6516	12.7487	12.6845	12.3385	12.4914	11.2073	11.241	10.6459	10.6503	13.4409	13.1677
Map1b	Microtubule-associated protein 1B OS=Mus musculus GN=Map1b PE=1 SV=2	11.6829	11.3691	11.6293	12.2055	11.0433	11.4042	11.6887	12.0669	11.7723	12.0349	11.9844	11.9516	11.4717	11.579	12.9781	11.6075	11.1713	11.4086	10.8466	11.092	10.7639	12.0136	12.9808	12.8521	11.778	12.0219	11.4139	11.2234	10.8786	10.7526	13.7145	13.2515
Map2	Microtubule-associated protein 2 OS=Mus musculus GN=Map2 PE=1 SV=2	11.2747	11.1565	11.3448	12.0193	10.7102	10.9772	10.8766	11.3621	10.9558	11.2191	11.4066	11.3991	10.9657	11.1288	11.2568	10.8593	11.797	12.0305	10.7956	10.8107	10.3747	11.7626	12.3322	12.2187	12.2428	12.4896	10.861	10.939	10.6174	10.6329	13.246	13.1142
Map4	Microtubule-associated protein 4 OS=Mus musculus GN=Map4 PE=1 SV=3	10.7085	10.5046	10.0794	10.6618	10.2576	10.4783	9.91534	10.6154	10.9478	11.4892	10.5599	10.6547	11.0099	10.9292	10.8087	10.301	10.0635	10.54	10.0658	10.2345	9.81863	12.1828	11.6543	11.7563	10.8074	10.6007	10.7358	11.2498	9.8344	10.2609	12.4261	12.1386
Map6	Microtubule-associated protein 6 OS=Mus musculus GN=Map6 PE=1 SV=2	10.2972	10.1798	9.97445	10.6738	9.99686	10.2158	10.2439	10.6223	9.6904	10.0321	10.1841	10.2758	10.1286	10.3448	9.91946	10.2052	9.66508	9.82955	9.9242	10.0399	9.69838	11.0426	11.5975	11.3686	9.96672	10.2813	9.65193	10.3181	9.92221	9.6658	12.087	11.7555
Mapre2	Microtubule-associated protein RP/EB family member 2 OS=Mus musculus GN=Mapre2 PE=1 SV=1	10.4268	10.1384	10.5801	11.3863	9.74919	10.066	10.6974	11.0311	10.0905	10.4362	11.11	10.9446	9.77929	10.2015	10.6347	10.7643	9.37237	10.024	9.58265	9.84303	9.28159	11.347	12.4844	12.6579	10.2419	10.4711	9.92184	10.6427	9.47899	9.3773	13.2409	13.037
Mapre3	Microtubule-associated protein RP/EB family member 3 OS=Mus musculus GN=Mapre3 PE=1 SV=1	10.4491	9.81336	10.8075	10.9218	10.1851	9.9691	10.6877	10.904	9.88829	10.3681	10.8857	10.6207	9.7291	10.0824	10.9648	10.5842	9.34078	9.83662	10.3018	10.2214	10.0283	10.7213	11.8371	11.9913	10.1968	10.1735	10.5896	10.7085	9.65778	9.44608	12.7643	12.5796
Mapt	Microtubule-associated protein tau OS=Mus musculus GN=Mapt PE=1 SV=3	9.86475	9.67288	9.95465	9.99157	9.41535	9.16836	9.56049	9.4707	9.21549	0	9.24746	9.50136	9.16136	8.9617	9.47122	8.86462	0	0	9.54201	9.54172	9.85824	11.8143	11.1462	11.08	9.74293	9.70887	9.39636	9.42586	9.82247	9.48876	11.9877	11.8298
Map1lc3a	Microtubule-associated proteins 1A/1B light chain 3A OS=Mus musculus GN=Map1lc3a PE=1 SV=1	10.0441	10.257	10.8172	11.2808	9.87237	9.89794	10.7091	10.7751	9.83364	9.74168	10.7136	10.8624	9.88106	9.75569	10.4678	10.1423	10.3765	9.98954	10.269	10.4182	10.4726	11.5708	11.59	11.5568	10.9836	11.1636	10.8324	10.9214	10.6972	10.0013	12.0885	11.9482
Mink1	Misshapen-like kinase 1 OS=Mus musculus GN=Mink1 PE=1 SV=3	9.74933	9.12413	9.30141	9.658	8.95044	9.0777	9.69454	9.42855	9.10467	9.45636	9.39558	9.75696	9.15545	9.0785	9.45973	9.16838	8.76611	9.12534	0	8.80414	0	0	11.2366	11.218	9.51343	9.59167	8.87827	9.04828	0	0	11.9348	11.7626
Pmpcb	Mitochondrial-processing peptidase subunit beta OS=Mus musculus GN=Pmpcb PE=1 SV=1	9.01337	8.31077	8.9832	9.63655	7.79584	8.16419	8.72844	9.18264	8.72195	8.6916	8.88531	9.25555	8.34766	8.46594	8.70819	9.27018	10.0309	11.2424	10.698	10.9279	8.68623	12.2122	10.994	11.7496	10.0297	10.1891	9.98377	12.452	8.27016	11.4436	11.5183	11.04
Slc25a11	Mitochondrial 2-oxoglutarate/malate carrier protein OS=Mus musculus GN=Slc25a11 PE=1 SV=3	11.918	11.7188	11.769	12.3082	11.2618	11.5597	11.8279	12.0972	11.2178	11.455	12.0407	11.9274	11.3084	11.4731	11.5892	11.8512	10.6837	11.1507	10.6927	11.0154	10.8232	12.2099	13.1818	13.0824	11.0778	11.33	11.1181	11.3977	11.1322	11.1703	13.7575	13.5055
Marc2	Mitochondrial amidoxime reducing component 2 OS=Mus musculus GN=Marc2 PE=1 SV=1	9.40114	8.52828	9.24755	9.64623	0	0	8.15245	0	8.17052	0	9.39381	9.38343	8.42741	0	0	8.8975	0	0	0	0	0	0	0	0	0	0	0	0	0	0	0	0
Mtch1	Mitochondrial carrier homolog 1 OS=Mus musculus GN=Mtch1 PE=1 SV=1	9.11797	9.6474	9.96846	10.695	9.262	10.2793	9.79029	10.2131	8.76743	0	10.3582	10.3748	9.80238	8.53774	9.67511	10.3161	9.86049	10.224	12.3671	11.5761	11.7311	12.0033	11.307	11.4543	10.734	10.566	12.4329	12.3964	10.9477	10.3912	11.7161	12.0327
Mtch2	Mitochondrial carrier homolog 2 OS=Mus musculus GN=Mtch2 PE=1 SV=1	10.4981	10.3846	10.0321	11.018	9.7827	9.98848	10.4939	10.7025	9.81322	10.1891	10.7629	10.5831	9.97536	10.0522	10.8303	10.5556	9.03791	9.81364	10.0603	9.91227	10.0976	10.961	11.9452	11.787	10.0587	10.1033	10.3997	10.4954	9.8742	9.76875	12.6287	12.284
Slc25a22	Mitochondrial glutamate carrier 1 OS=Mus musculus GN=Slc25a22 PE=1 SV=1	11.9777	11.8844	12.6983	13.0061	11.6807	11.7554	12.3441	12.5121	11.7664	11.9461	12.6654	12.5467	11.5904	11.6477	12.6453	12.6239	11.3884	11.6762	11.6905	11.6741	11.1735	12.1345	13.2125	13.0459	11.906	11.8975	11.9486	11.9468	11.5661	11.512	13.9071	13.6469
Slc25a18	Mitochondrial glutamate carrier 2 OS=Mus musculus GN=Slc25a18 PE=1 SV=4	10.1644	10.0949	10.7041	11.2855	9.69632	9.89227	10.581	10.8327	9.97807	10.2339	10.7189	11.1157	9.99791	9.97169	10.6753	11.0033	10.1594	10.3314	10.4541	10.2455	10.7369	12.4651	12.0315	11.7515	10.6961	10.1832	10.5526	10.5689	10.4564	10.1374	12.4791	12.2971
Timm44	Mitochondrial import inner membrane translocase subunit TIM44 OS=Mus musculus GN=Timm44 PE=1 SV=2	8.89511	8.72029	9.4072	9.93479	0	0	9.38864	9.76028	8.72165	8.92476	9.78255	9.58832	8.38877	8.65027	9.69997	9.52742	0	0	0	0	0	10.0926	11.4349	11.3292	8.68165	8.60419	0	0	0	0	11.9125	11.7667
Timm50	Mitochondrial import inner membrane translocase subunit TIM50 OS=Mus musculus GN=Timm50 PE=1 SV=1	9.45349	9.15197	9.86724	10.3421	8.94173	8.95071	9.86384	10.0347	9.20143	9.77563	10.2766	10.2053	8.83608	9.01796	10.1885	10.107	8.93097	9.10468	9.50783	9.62234	8.99356	10.8608	11.7254	11.6843	9.49693	9.4277	9.72613	9.90542	9.15384	8.87868	12.47	12.2586
Tomm22	Mitochondrial import receptor subunit TOM22 homolog OS=Mus musculus GN=Tomm22 PE=1 SV=3	10.3233	10.0197	10.0437	10.3332	9.74141	9.7343	10.6189	10.8597	9.58911	10.0789	10.4281	10.0984	9.75283	0	9.88088	10.0642	9.35206	9.79047	10.0908	9.87482	0	10.4178	11.6574	11.6926	9.82724	10.164	10.5304	10.649	9.33467	9.43719	12.416	12.1447
Tomm40	Mitochondrial import receptor subunit TOM40 homolog OS=Mus musculus GN=Tomm40 PE=1 SV=3	9.34939	9.00881	9.74114	10.2116	8.61319	8.63445	9.83027	9.91466	9.17871	9.08567	9.92469	9.99627	8.7252	8.47592	10.0515	9.88896	0	8.97127	9.23254	9.18455	0	9.92197	11.4503	11.2881	9.19794	9.25805	9.62471	9.52967	0	0	11.9499	12.0129
Tomm70	Mitochondrial import receptor subunit TOM70 OS=Mus musculus GN=Tomm70 PE=1 SV=2	9.18107	9.08109	9.26728	9.78729	8.94344	8.83921	9.02702	9.20829	8.91061	9.0579	9.62269	9.26618	9.05079	8.93988	9.42266	9.11901	13.8385	13.818	13.5111	13.4059	13.4796	13.8531	15.3278	15.0993	14.0892	13.5973	13.6112	14.0045	13.7201	14.3351	15.7816	15.7063
Mpc2	Mitochondrial pyruvate carrier 2 OS=Mus musculus GN=Mpc2 PE=1 SV=1	10.5377	10.43	10.6855	10.087	9.77781	9.34384	9.54515	9.83162	10.1651	9.63792	9.94149	11.1134	10.0342	10.0796	9.72799	9.87822	0	10.0683	0	9.50621	0	10.3759	11.567	11.344	10.3854	10.4663	9.79474	10.5371	0	0	12.1297	11.8451
Rhot1	Mitochondrial Rho GTPase 1 OS=Mus musculus GN=Rhot1 PE=1 SV=1	8.53725	8.98141	9.29904	10.0105	8.80201	9.7218	9.53203	9.7693	8.52058	9.7923	9.6795	9.69448	8.67968	10.0241	9.74299	9.55082	0	9.39053	9.44332	9.57053	0	10.0849	11.4453	11.5714	8.46893	9.90687	9.09796	10.2623	0	9.08286	12.1945	12.0829
Mapk1	Mitogen-activated protein kinase 1 OS=Mus musculus GN=Mapk1 PE=1 SV=3	11.0384	10.8328	11.7677	12.1589	11.0108	11.3525	11.6509	11.9642	11.0249	11.124	11.7272	11.6109	11.1552	11.3453	11.5416	11.9826	10.3794	10.8837	11.2285	11.1755	10.8675	11.6732	12.8766	12.8111	11.28	11.1459	11.4615	11.5883	10.7719	10.871	13.7011	13.5604
Mapk3	Mitogen-activated protein kinase 3 OS=Mus musculus GN=Mapk3 PE=1 SV=5	9.47968	9.0689	9.88365	10.4852	9.42854	9.49792	10.176	10.4101	9.54077	9.56137	10.3267	10.2171	9.72206	9.85464	10.5805	10.749	8.78027	8.79518	9.43422	9.29312	9.08525	11.0177	11.7177	11.6182	9.16445	8.98723	9.73894	9.5817	9.48679	9.40434	12.5772	12.416
Mapk9	Mitogen-activated protein kinase 9 OS=Mus musculus GN=Mapk9 PE=1 SV=2	9.92732	10.0928	9.49032	10.9155	9.88278	9.85191	9.62601	10.6146	9.95168	9.92458	9.84501	10.5695	9.82893	9.74573	10.2811	10.342	9.22163	8.62044	9.11825	8.6567	8.86111	11.029	10.6971	10.8335	9.63877	9.56247	8.95179	9.38469	8.67344	8.60586	11.1421	11.3231
Bub3	Mitotic checkpoint protein BUB3 OS=Mus musculus GN=Bub3 PE=1 SV=2	8.53131	8.16686	8.85569	9.42053	0	0	8.85958	9.12415	8.43451	8.83416	9.48478	9.042	8.50926	8.44399	9.26327	9.20824	0	0	0	8.59619	0	0	11.2085	11.1467	8.65948	8.90555	8.82502	9.39283	0	0	11.9379	11.6292
Abhd12	Monoacylglycerol lipase ABHD12 OS=Mus musculus GN=Abhd12 PE=1 SV=2	8.73906	8.48091	9.14482	9.63639	0	0	8.60987	8.83456	0	0	9.55018	9.32902	8.17451	0	8.88925	8.91748	0	0	0	0	0	0	11.3899	11.4562	0	0	0	0	0	0	11.9192	11.4808
Slc16a1	Monocarboxylate transporter 1 OS=Mus musculus GN=Slc16a1 PE=1 SV=1	9.58837	9.30504	9.56743	10.0952	9.45615	9.99755	9.75436	10.1045	9.76492	9.72525	10.139	9.90853	9.49398	9.48792	10.3539	10.3206	8.95263	8.8688	9.36845	9.66923	8.8953	0	11.3835	11.5465	9.43356	9.27374	9.53943	9.70386	9.26671	9.29514	12.0549	12.0198
Mgll	Monoglyceride lipase OS=Mus musculus GN=Mgll PE=1 SV=1	9.7307	9.48078	10.5019	10.9363	8.86921	9.20536	10.2284	10.3363	9.39102	9.7923	10.5259	10.3774	9.08367	9.19566	10.6245	10.4202	9.20995	9.23644	9.41352	9.31355	9.31724	10.6808	12.1208	12.2348	9.64817	9.70665	9.7521	9.93345	9.37392	9.15155	12.9822	12.7804
Rnmt	mRNA cap guanine-N7 methyltransferase OS=Mus musculus GN=Rnmt PE=1 SV=1	8.6759	0	9.03026	9.52038	0	0	9.01301	9.06649	8.2235	0	9.44487	9.26555	8.22017	0	8.9511	8.88688	0	0	0	0	0	0	11.0061	10.835	8.62183	8.62163	8.93456	0	0	0	11.2369	11.267
Paics	Multifunctional protein ADE2 OS=Mus musculus GN=Paics PE=1 SV=4	8.99152	8.63088	9.70705	9.88631	8.78557	8.47719	9.81462	9.77403	8.59946	8.80399	9.95462	9.86547	8.66134	8.65297	10.066	9.72287	8.77544	8.53651	8.85914	8.69925	0	10.3721	11.483	11.3292	9.1992	8.86769	9.25972	9.05582	9.19615	0	12.2713	12.0041
Mog	Myelin-oligodendrocyte glycoprotein OS=Mus musculus GN=Mog PE=1 SV=1	12.169	11.9713	12.4451	13.0186	12.0911	12.4563	12.9243	13.2376	11.5324	11.9211	12.9218	12.8759	12.4357	12.4484	12.5206	12.6729	11.4281	11.6667	12.0728	12.0821	11.7016	12.6691	14.264	14.1321	12.0032	12.1533	12.1368	12.2649	11.8256	11.6702	14.6	14.4009
Mbp	Myelin basic protein OS=Mus musculus GN=Mbp PE=1 SV=2	14.8555	14.8041	14.7512	15.4345	14.7472	14.9644	15.2396	15.4996	14.4629	14.7529	15.3495	15.3439	14.7607	14.7888	15.1307	15.1039	14.1632	14.363	14.7074	14.715	14.403	14.9641	16.0637	15.9102	15.0446	15.3642	14.8243	14.8922	14.9603	14.8545	16.624	16.1198
Myef2	Myelin expression factor 2 OS=Mus musculus GN=Myef2 PE=1 SV=1	10.4281	10.2143	10.3802	10.952	9.97994	10.0212	10.4563	10.9142	10.3012	10.5242	11.2611	11.1595	10.2666	10.2718	10.7338	10.7601	9.61155	9.74545	9.82919	9.96136	9.70114	10.9479	12.0275	12.0325	10.3165	10.5589	10.3878	10.4197	9.67833	9.8433	12.8685	12.4753
Plp1	Myelin proteolipid protein OS=Mus musculus GN=Plp1 PE=1 SV=2	14.3978	14.1448	14.2242	14.6232	14.6813	14.6975	14.8669	15.1251	13.9323	13.9071	14.477	14.3413	14.7714	14.5849	14.5664	14.6047	13.4756	13.5268	14.1427	13.9449	14.2296	14.4719	15.5828	15.4749	14.1035	14.2506	14.0914	13.9192	14.6943	14.3176	15.8534	15.6635
Mlf2	Myeloid leukemia factor 2 OS=Mus musculus GN=Mlf2 PE=1 SV=1	10.1622	9.59575	9.7082	10.3816	9.66034	9.47719	9.69839	10.193	10.0875	10.4894	10.1355	9.79555	9.81235	10.0298	9.93737	9.57602	8.99208	9.7515	8.75759	8.78603	0	10.928	11.2683	11.099	9.82072	10.1783	9.17267	0	0	0	11.5166	11.2802
Myh10	Myosin-10 OS=Mus musculus GN=Myh10 PE=1 SV=2	9.85381	9.457	9.67475	10.1284	10.0413	10.4134	9.67161	10.0054	9.35441	9.58006	10.0586	10.0721	10.3128	10.3665	9.54624	9.43792	9.28684	9.66402	9.56026	9.58558	10.4293	11.818	11.1425	10.9861	10.407	10.3023	9.80267	9.8653	10.4013	10.4987	11.1601	10.8364
Myh9	Myosin-9 OS=Mus musculus GN=Myh9 PE=1 SV=4	9.53217	8.94814	9.39303	9.88172	9.07836	9.17148	9.57546	9.85583	9.14138	9.0846	9.79729	9.60009	9.69444	9.62438	9.71316	9.34321	8.84221	9.16641	8.75352	8.79729	8.79085	10.7057	10.3102	10.5748	9.88657	9.95091	9.09287	8.80967	9.39947	9.14398	11.0616	10.5138
Myl6	Myosin light polypeptide 6 OS=Mus musculus GN=Myl6 PE=1 SV=3	9.40392	8.77226	8.7742	9.11559	9.21123	8.78602	10.007	10.2507	9.44882	0	8.78953	8.72007	9.03575	9.00208	9.52702	8.88818	8.89173	9.15814	9.35762	9.04274	9.64202	11.036	10.5192	10.6034	9.09974	9.35345	8.80954	9.0296	10.3192	8.80611	10.9375	10.946
Myl12b	Myosin regulatory light chain 12B OS=Mus musculus GN=Myl12b PE=1 SV=2	9.65734	9.23404	9.0771	9.06731	9.10119	8.72887	9.76732	9.66747	9.31198	9.0021	9.07036	8.84037	9.13322	9.09663	9.21719	8.8887	8.84328	9.11861	8.72706	8.61413	9.23086	10.5784	10.5982	10.3819	8.99885	8.87759	8.69237	0	10.0355	9.4617	11.0493	10.8059
Mtpn	Myotrophin OS=Mus musculus GN=Mtpn PE=1 SV=2	9.56615	9.05403	10.2879	10.4033	9.80548	9.47146	9.99491	10.3958	9.87067	9.33832	10.1204	9.30134	9.79931	9.70908	10.3017	8.89324	0	0	0	0	0	0	0	0	0	0	0	0	0	0	0	0
Mtmr1	Myotubularin-related protein 1 OS=Mus musculus GN=Mtmr1 PE=1 SV=1	0	0	9.14106	9.49243	0	0	8.31395	9.22265	0	0	8.98486	9.11362	8.34906	8.57701	0	9.19382	0	0	0	0	0	0	10.607	10.2244	8.71623	8.75059	0	0	0	0	11.0903	10.6667
Cmas	N-acylneuraminate cytidylyltransferase OS=Mus musculus GN=Cmas PE=1 SV=2	9.3321	8.45279	9.26607	9.67562	9.0341	0	9.37849	9.25682	8.83199	0	9.62872	9.67105	8.3065	8.9617	10.177	9.53764	9.14583	9.193	0	9.10094	0	10.3281	10.8461	10.7509	0	9.54885	0	0	9.06989	8.9953	11.605	11.487
Ddah1	N(G),N(G)-dimethylarginine dimethylaminohydrolase 1 OS=Mus musculus GN=Ddah1 PE=1 SV=3	10.763	10.4762	10.9907	11.6292	10.6615	10.7142	11.1688	11.4472	10.7106	10.72	11.316	11.4928	11.221	11.3038	11.6706	11.6557	10.2741	10.3325	10.8408	10.6555	10.1117	11.6387	12.7488	12.6336	10.6951	11.0287	11.0204	10.9691	10.539	10.0608	13.7096	13.5021
Ddah2	N(G),N(G)-dimethylarginine dimethylaminohydrolase 2 OS=Mus musculus GN=Ddah2 PE=1 SV=1	12.4037	12.6596	12.2619	13.237	11.4519	12.1963	13.0166	12.7459	12.7582	12.8101	12.9837	11.7839	11.8846	11.6684	13.553	12.8775	0	0	0	0	0	0	0	0	0	0	0	0	0	0	0	0
Sirt2	NAD-dependent protein deacetylase sirtuin-2 OS=Mus musculus GN=Sirt2 PE=1 SV=2	12.7621	12.5956	12.9953	13.4932	12.402	12.4387	13.0299	13.0901	12.5009	12.6177	13.4425	13.3682	12.109	12.2291	12.8787	12.8689	12.0294	12.3768	12.3384	12.4101	11.8369	12.6498	14.0667	13.7595	12.7068	12.6526	12.5099	12.3744	11.9362	11.749	14.3693	14.1938
Sirt5	NAD-dependent protein deacylase sirtuin-5, mitochondrial OS=Mus musculus GN=Sirt5 PE=1 SV=1	0	0	8.47828	9.02949	0	8.75238	8.55874	8.95823	0	0	8.80826	8.79467	8.49795	8.30869	8.91428	9.10366	0	0	0	0	0	0	10.9821	11.0705	0	0	0	0	0	0	11.7423	11.4072
Nnt	NAD(P) transhydrogenase, mitochondrial OS=Mus musculus GN=Nnt PE=1 SV=2	8.93804	8.85936	8.96416	9.50266	9.486	9.52962	9.84347	9.51128	8.94782	9.04574	9.29704	9.49194	9.56953	9.66747	9.45627	9.68167	0	0	0	8.58796	0	9.94963	10.9477	11.0016	0	0	9.07572	9.45148	0	0	11.5189	11.2815
Naxe	NAD(P)H-hydrate epimerase OS=Mus musculus GN=Naxe PE=1 SV=1	10.3018	9.89048	10.8765	11.1937	9.77869	9.73249	11.0688	11.2909	10.0118	9.96239	11.0069	10.7602	9.8995	9.91772	10.9082	10.9261	9.39946	9.38979	9.91699	9.55692	9.89221	11.6965	12.7422	12.6414	10.0414	10.0499	10.1434	10.1298	9.97051	9.90595	13.3283	13.1903
Cyb5r3	NADH-cytochrome b5 reductase 3 OS=Mus musculus GN=Cyb5r3 PE=1 SV=3	10.0975	9.20441	9.67188	10.0089	9.0244	9.01482	10.1096	10.1996	8.89856	9.18163	10.2541	10.0397	9.20542	9.32016	10.4758	10.4203	8.76014	8.67635	9.27037	9.17042	9.10922	10.3543	11.6815	11.3102	9.23344	8.88224	9.44021	9.29938	9.68684	9.23412	12.6345	12.419
Ndufs1	NADH-ubiquinone oxidoreductase 75 kDa subunit, mitochondrial OS=Mus musculus GN=Ndufs1 PE=1 SV=2	11.5858	11.6689	13.3334	13.9405	11.2992	11.6868	12.3789	12.8964	11.6309	11.8563	13.861	13.7917	11.5409	11.634	12.3382	12.5366	11.2445	11.3566	11.9771	11.976	10.8762	12.1289	13.4238	13.4007	11.663	11.8299	11.9024	11.9803	10.8705	10.799	14.1998	13.8612
Mtnd1	NADH-ubiquinone oxidoreductase chain 1 OS=Mus musculus GN=Mtnd1 PE=1 SV=3	9.94969	9.89834	9.77687	10.5158	9.29647	9.56521	10.0325	10.3688	9.77087	9.61706	10.4777	10.5873	9.70399	9.484	10.2224	10.1882	9.08318	9.28973	9.68435	9.58769	0	10.2012	11.73	11.7275	9.57405	9.61089	9.91674	9.79675	0	0	12.431	12.2632
Ndufa10	NADH dehydrogenase [ubiquinone] 1 alpha subcomplex subunit 10, mitochondrial OS=Mus musculus GN=Ndufa10 PE=1 SV=1	12.2052	12.082	12.4956	13.1169	11.9425	12.0287	12.548	12.8254	12.0822	12.0296	12.964	12.9082	12.032	12.0672	12.8666	12.7933	11.6743	11.7871	11.8955	11.9879	11.531	12.5508	13.8793	13.7295	12.2147	12.3107	12.24	12.1032	11.5262	11.6318	14.5886	14.3191
Ndufa12	NADH dehydrogenase [ubiquinone] 1 alpha subcomplex subunit 12 OS=Mus musculus GN=Ndufa12 PE=1 SV=2	8.50329	0	10.2639	10.7887	8.33585	0	9.10718	9.18623	8.68036	0	10.7963	10.2549	0	0	9.21332	9.19424	8.66569	8.53422	8.79724	9.29907	0	9.98891	11.2831	10.9464	9.09118	8.99653	8.82667	9.2729	0	0	11.7934	11.4449
Ndufa13	NADH dehydrogenase [ubiquinone] 1 alpha subcomplex subunit 13 OS=Mus musculus GN=Ndufa13 PE=1 SV=3	10.5236	10.896	11.8028	11.9967	10.8385	10.9391	11.462	11.4289	10.8607	10.9343	12.4711	12.1475	10.7603	10.6566	11.2725	11.2013	9.96861	9.75947	11.4038	11.345	10.3777	11.5949	12.1797	11.4651	10.7421	10.7714	11.4319	11.3162	10.5951	10.4261	12.719	12.6653
Ndufa2	NADH dehydrogenase [ubiquinone] 1 alpha subcomplex subunit 2 OS=Mus musculus GN=Ndufa2 PE=1 SV=3	10.6123	10.4421	12.4788	12.7891	9.97159	10.1275	11.0736	11.2974	10.4589	10.4766	12.8062	12.8018	10.4007	10.3893	10.9927	11.2392	10.1866	10.3299	11.3137	10.5446	9.90516	11.474	12.4226	12.4407	10.435	10.6082	10.9507	10.5955	9.9087	9.59017	12.5788	12.3606
Ndufa5	NADH dehydrogenase [ubiquinone] 1 alpha subcomplex subunit 5 OS=Mus musculus GN=Ndufa5 PE=1 SV=3	9.52897	9.18453	11.1016	11.2526	9.13237	8.99781	10.0465	10.3897	9.40443	8.9812	11.2174	11.2035	9.34402	9.32101	10.4157	10.2983	9.73265	9.92138	10.3929	10.137	10.5581	12.0344	11.8397	11.8352	10.2512	10.0032	10.4472	10.5016	9.77075	9.10095	12.2773	12.1118
Ndufa6	NADH dehydrogenase [ubiquinone] 1 alpha subcomplex subunit 6 OS=Mus musculus GN=Ndufa6 PE=1 SV=1	11.7652	11.6775	13.0554	13.5791	11.2797	11.6711	12.4617	12.9832	11.2388	11.8151	13.3872	13.656	12.0669	12.0904	12.7086	13.1213	11.1531	11.3747	11.7395	11.8504	10.899	12.1155	13.7702	13.6675	11.6891	12.1814	11.7986	11.866	11.1246	11.0481	14.6453	14.1879
Ndufa8	NADH dehydrogenase [ubiquinone] 1 alpha subcomplex subunit 8 OS=Mus musculus GN=Ndufa8 PE=1 SV=3	9.82492	9.73435	10.9253	11.768	9.51068	9.1841	10.4862	10.8192	9.65971	9.71561	11.7715	11.7601	9.81306	10.0486	10.7337	10.7718	0	8.7273	10.2413	10.1574	9.30752	10.9306	12.4314	12.5107	9.68305	9.93221	10.2742	10.3622	9.21949	0	13.121	12.9399
Ndufa9	NADH dehydrogenase [ubiquinone] 1 alpha subcomplex subunit 9, mitochondrial OS=Mus musculus GN=Ndufa9 PE=1 SV=2	9.23214	0	9.33045	10.0647	0	0	8.78468	8.82366	0	0	9.87507	9.63408	0	0	8.52674	8.0818	0	8.76192	8.84808	9.01478	0	0	10.6849	10.628	8.80978	9.14804	8.77694	0	0	0	11.3513	11.2619
Ndufb10	NADH dehydrogenase [ubiquinone] 1 beta subcomplex subunit 10 OS=Mus musculus GN=Ndufb10 PE=1 SV=3	8.91152	0	8.82083	9.37278	8.79528	9.17637	8.94461	9.1919	8.30424	0	8.90217	8.91801	8.67634	8.60691	8.96389	8.8662	0	8.90155	9.29397	8.90029	9.33836	12.0858	10.5525	10.4828	9.35391	8.83168	9.44654	9.62901	0	0	11.0874	10.9239
Ndufb11	NADH dehydrogenase [ubiquinone] 1 beta subcomplex subunit 11, mitochondrial OS=Mus musculus GN=Ndufb11 PE=1 SV=2	8.87181	0	8.06325	9.47695	8.84521	9.04515	8.24476	8.7488	0	0	8.79848	8.57665	0	0	8.62099	8.59221	0	0	0	0	0	0	9.96952	10.2245	0	0	0	0	0	0	10.9613	10.5284
Ndufb4	NADH dehydrogenase [ubiquinone] 1 beta subcomplex subunit 4 OS=Mus musculus GN=Ndufb4 PE=1 SV=3	11.1671	10.8685	11.5878	11.7128	10.7741	10.6148	11.5931	11.5206	10.9096	10.6274	12.0005	11.7169	10.716	10.5422	11.9608	11.3158	9.89776	10.2927	10.6825	10.9854	10.3841	11.7162	12.8043	12.3048	11.1711	10.9774	11.2052	11.0971	10.3574	9.99281	13.2789	13.0738
Ndufb8	NADH dehydrogenase [ubiquinone] 1 beta subcomplex subunit 8, mitochondrial OS=Mus musculus GN=Ndufb8 PE=1 SV=1	9.15042	8.88005	8.78099	9.52771	8.414	8.98366	8.64527	9.13129	8.40061	9.14346	8.99865	9.06518	0	8.50472	8.70605	8.90522	0	0	0	0	0	0	0	0	0	0	0	0	0	0	0	0
Ndufv1	NADH dehydrogenase [ubiquinone] flavoprotein 1, mitochondrial OS=Mus musculus GN=Ndufv1 PE=1 SV=1	10.6567	10.4825	12.2754	12.9005	10.2212	10.2719	11.136	11.4006	10.4559	10.5491	12.8302	12.7877	10.3046	10.0985	11.3997	11.3262	10.4763	10.4849	11.0538	11.1076	10.0568	11.5258	12.8034	12.7319	10.6385	10.8292	11.042	11.0585	10.2787	9.99832	13.4932	13.2979
Ndufv2	NADH dehydrogenase [ubiquinone] flavoprotein 2, mitochondrial OS=Mus musculus GN=Ndufv2 PE=1 SV=2	10.3977	10.063	12.5097	12.5598	10.059	9.89451	11.1983	11.2647	10.763	10.6349	12.7359	12.4018	10.5012	10.1047	11.4959	10.6938	9.46606	10.2833	10.8323	10.8151	10.1129	11.5893	12.2102	11.9136	10.6841	10.5928	10.7558	10.8848	10.0038	9.60014	13.0456	12.5159
Ndufs2	NADH dehydrogenase [ubiquinone] iron-sulfur protein 2, mitochondrial OS=Mus musculus GN=Ndufs2 PE=1 SV=1	10.1946	9.90195	11.5915	12.3156	9.34095	9.43265	10.137	10.3428	9.60075	10.3187	12.1862	12.1588	9.54802	9.61032	10.5757	10.6998	9.62295	9.66872	10.3687	10.2237	9.23949	10.9998	12.0929	12.1181	10.0839	10.0886	10.1962	10.5435	9.15699	9.60486	12.8673	12.5908
Ndufs3	NADH dehydrogenase [ubiquinone] iron-sulfur protein 3, mitochondrial OS=Mus musculus GN=Ndufs3 PE=1 SV=2	11.51	11.3589	12.9141	13.3131	11.0659	11.2612	11.8058	12.0408	11.3478	11.4476	13.4247	13.1398	11.1102	10.9786	11.5595	11.8202	10.5924	11.0785	11.81	11.6987	10.9092	12.2638	13.5069	13.7381	11.4268	11.5334	11.7142	11.6886	10.9402	10.9881	13.6836	13.5257
Ndufs4	NADH dehydrogenase [ubiquinone] iron-sulfur protein 4, mitochondrial OS=Mus musculus GN=Ndufs4 PE=1 SV=3	10.5736	10.3113	12.4222	12.2876	10.3999	10.3158	11.0181	11.0417	10.4891	10.2565	12.6221	12.5161	10.645	10.3533	11.2436	10.869	10.1563	10.1531	11.2169	11.0804	10.077	11.8949	12.0491	12.0942	10.7815	10.7159	10.9775	10.8825	10.2483	9.78831	12.6834	12.4293
Ndufs7	NADH dehydrogenase [ubiquinone] iron-sulfur protein 7, mitochondrial OS=Mus musculus GN=Ndufs7 PE=1 SV=1	10.5791	10.422	11.4633	11.8958	10.0398	10.0595	10.0086	9.80053	9.87775	9.95145	11.8382	11.5797	9.65377	9.30589	9.56993	10.6783	11.3823	12.0266	11.9831	11.874	12.0055	12.76	11.8897	11.6051	12.0606	12.5392	11.9519	12.8282	12.3586	12.3283	11.8521	11.9885
Ndufs8	NADH dehydrogenase [ubiquinone] iron-sulfur protein 8, mitochondrial OS=Mus musculus GN=Ndufs8 PE=1 SV=1	10.0111	9.60072	11.8716	12.0869	9.77518	9.49123	10.4291	10.3653	9.94763	9.22663	12.22	12.2818	9.84424	8.92138	10.6916	10.3475	9.99653	9.68023	10.6621	10.2901	9.88377	11.1666	12.2224	12.0872	10.2435	10.0285	10.4537	10.2804	10.1588	9.5939	13.06	12.7349
Me1	NADP-dependent malic enzyme OS=Mus musculus GN=Me1 PE=1 SV=2	9.17292	8.91835	9.62697	10.1993	9.49528	9.28144	9.7183	10.065	8.82269	9.58613	9.78398	9.85934	8.74637	8.93172	9.98554	10.1243	0	8.83156	0	9.3567	0	10.1129	11.42	11.225	8.8883	9.19628	9.40282	9.93366	0	0	12.1022	12.0442
Nckap1	Nck-associated protein 1 OS=Mus musculus GN=Nckap1 PE=1 SV=2	11.3682	11.3738	11.3882	12.2751	10.8167	11.109	11.4174	11.9138	11.1777	11.2986	11.8751	11.7243	11.1973	11.1874	11.6823	11.598	10.7569	10.8767	10.7483	10.7842	10.363	11.7822	12.792	13.154	11.0621	11.2124	11.0951	11.1203	10.4536	10.4869	13.5076	13.1197
Nckipsd	NCK-interacting protein with SH3 domain OS=Mus musculus GN=Nckipsd PE=1 SV=2	9.25822	8.65576	9.55199	10.2521	0	9.00445	9.64637	9.99595	8.7313	9.10989	9.86175	9.75845	8.67121	8.94219	9.85343	9.69301	0	8.64171	0	8.57165	0	0	11.4465	11.5391	8.85162	8.83001	0	0	0	0	12.0103	12.0051
Ube2m	NEDD8-conjugating enzyme Ubc12 OS=Mus musculus GN=Ube2m PE=1 SV=1	10.7655	9.50824	10.8373	11.1692	9.98282	10.0501	10.7831	10.7758	10.1481	10.3084	11.1562	10.9557	9.82326	9.78762	11.3464	10.6323	9.65217	9.66141	10.2363	10.1251	9.63371	10.7036	12.497	12.3245	10.3059	9.97348	10.4846	10.09	9.65935	9.55897	13.1353	13.108
Ncam1	Neural cell adhesion molecule 1 OS=Mus musculus GN=Ncam1 PE=1 SV=3	10.7109	10.2859	10.3538	10.1066	9.94695	10.2023	10.0702	10.4661	9.86761	10.2513	9.62319	10.0913	9.60649	9.94694	9.79737	9.60127	0	0	0	0	0	0	0	0	0	0	0	0	0	0	0	0
Ncan	Neurocan core protein OS=Mus musculus GN=Ncan PE=1 SV=1	9.53174	9.46616	8.99127	9.7939	10.2509	10.5074	10.0814	10.3685	9.14297	9.9948	8.54558	8.83228	10.5821	10.5866	10.0777	10.3023	0	0	0	0	0	0	0	0	0	0	0	0	0	0	0	0
Ncdn	Neurochondrin OS=Mus musculus GN=Ncdn PE=1 SV=1	11.9301	11.8904	12.2708	12.7129	11.7851	11.9277	12.263	12.4434	11.5301	11.7626	12.4025	12.2276	11.8167	11.8668	12.0482	12.0332	11.4218	11.5458	11.7398	11.7345	11.2571	12.1636	13.5126	13.3981	11.5064	11.7275	11.8615	11.8522	11.5622	11.4152	13.9256	13.6332
Nefh	Neurofilament heavy polypeptide OS=Mus musculus GN=Nefh PE=1 SV=3	11.4869	11.4461	11.5156	12.0085	11.6511	12.0085	11.924	12.3112	11.4598	12.0024	12.3567	12.3359	12.0828	12.407	12.1708	12.3769	11.2585	11.3654	11.3604	11.3318	11.4045	12.6194	13.1686	13.1863	11.9012	12.1943	11.6189	11.7985	11.8776	11.8603	13.7265	13.5109
Nefl	Neurofilament light polypeptide OS=Mus musculus GN=Nefl PE=1 SV=5	13.6703	13.6395	13.775	14.2744	13.6642	13.8859	13.791	14.2667	13.4556	13.827	14.0406	14.0709	14.0467	14.1478	13.8184	14.0599	13.5344	13.5231	13.445	13.4309	13.2671	13.6896	14.7225	14.6998	13.9068	14.1217	13.5362	13.5423	13.6074	13.6537	15.1959	15.0628
Nefm	Neurofilament medium polypeptide OS=Mus musculus GN=Nefm PE=1 SV=4	13.1724	13.0897	13.3481	13.8048	13.2071	13.4331	13.4055	13.7179	13.0076	13.2332	13.5266	13.5114	13.5928	13.6414	13.2885	13.5131	12.9777	13.2263	13.0273	13.072	12.891	13.3307	14.9187	14.4179	13.5527	13.7025	13.0336	13.1152	13.3312	13.218	15.2141	14.5723
Nlgn3	Neuroligin-3 OS=Mus musculus GN=Nlgn3 PE=1 SV=2	8.41456	0	8.44478	8.69052	0	0	8.11237	8.54264	0	0	8.55881	8.29949	0	0	0	8.28716	0	0	0	0	0	0	11.0325	11.1829	0	0	0	0	0	0	11.9751	11.8705
Gap43	Neuromodulin OS=Mus musculus GN=Gap43 PE=1 SV=1	10.831	10.2516	11.2185	11.0474	9.52424	8.40646	10.2733	10.4073	9.97995	10.013	10.7146	10.6731	9.76263	9.7607	10.6124	9.58566	10.0551	0	10.8507	10.4204	10.4902	11.2893	11.2901	11.6282	9.75567	0	8.97278	9.12431	10.63	10.3482	12.2849	11.6793
Sept3	Neuronal-specific septin-3 OS=Mus musculus GN=Sept3 PE=1 SV=2	13.1249	13.0958	12.982	13.5667	12.9659	13.1513	13.4533	13.7031	13.0155	13.4076	13.1519	13.1175	13.175	13.2296	13.2745	13.0694	12.8715	12.8944	13.0024	13.0692	13.064	13.7447	14.3876	14.1426	12.957	13.0075	13.3423	13.4383	13.0638	12.8062	14.6475	14.5231
Gpm6a	Neuronal membrane glycoprotein M6-a OS=Mus musculus GN=Gpm6a PE=1 SV=1	12.0038	11.6531	11.5866	12.6253	11.403	11.6197	11.9639	12.1088	10.9253	10.977	11.6206	11.8979	11.3237	11.3394	10.874	10.9469	0	0	0	0	0	0	0	0	0	0	0	0	0	0	0	0
Gpm6b	Neuronal membrane glycoprotein M6-b OS=Mus musculus GN=Gpm6b PE=1 SV=2	11.6884	11.3794	11.7306	12.2052	11.1722	11.1979	11.6569	11.8613	11.2967	11.1893	11.8869	11.3949	11.3372	11.1489	10.9013	11.0749	10.3434	10.6971	11.3574	11.2774	10.6936	11.7635	12.8367	12.6506	10.886	10.9693	11.421	11.3894	10.6272	10.2867	13.1313	13.0086
Ganab	Neutral alpha-glucosidase AB OS=Mus musculus GN=Ganab PE=1 SV=1	8.85833	8.3428	0	0	9.26556	9.38994	8.11952	8.63284	8.99321	9.27779	7.97858	0	9.27792	9.31242	8.52013	8.84549	0	0	0	0	0	0	0	0	0	0	0	0	0	0	0	0
Slc1a4	Neutral amino acid transporter A OS=Mus musculus GN=Slc1a4 PE=1 SV=1	9.99213	9.23493	10.3623	10.3148	0	9.16978	10.4031	10.8422	9.37043	9.87598	9.94532	9.94095	9.84315	9.92016	10.215	10.2284	0	0	0	0	0	10.7988	11.6021	11.5203	9.39657	8.70402	0	9.93079	0	0	14.2116	12.2861
Nampt	Nicotinamide phosphoribosyltransferase OS=Mus musculus GN=Nampt PE=1 SV=1	10.6427	10.248	11.1947	11.2553	10.2077	10.0333	11.0161	11.1195	10.8142	10.1252	11.0745	10.9717	10.5336	10.5366	11.2243	10.9077	0	8.78975	0	8.74715	0	10.0699	11.3719	11.1608	9.26921	9.05661	8.99909	9.47578	0	0	11.866	11.6804
Nono	Non-POU domain-containing octamer-binding protein OS=Mus musculus GN=Nono PE=1 SV=3	10.6121	10.4623	10.7237	11.67	10.1251	10.461	10.95	11.6447	10.5777	11.0979	11.4269	11.5004	10.7442	10.7957	11.2389	11.3444	10.141	10.1961	10.5969	10.6612	9.67667	11.2865	12.5073	12.5622	11.0076	11.2614	10.8143	10.7272	9.82899	10.1589	12.8131	12.8087
Nploc4	Nuclear protein localization protein 4 homolog OS=Mus musculus GN=Nploc4 PE=1 SV=3	0	0	8.3135	9.2518	0	0	8.3879	8.81818	0	0	8.77418	8.34267	0	0	8.48657	8.57393	0	0	0	0	0	0	11.005	10.6809	0	0	0	0	0	0	11.4601	11.1703
Nsrp1	Nuclear speckle splicing regulatory protein 1 OS=Mus musculus GN=Nsrp1 PE=1 SV=1	8.87382	8.18453	0	0	9.17403	9.64359	9.26909	9.55505	8.78082	8.80879	8.65803	8.48626	10.1231	10.2628	9.20199	9.22036	0	0	0	0	0	0	0	0	0	0	0	0	0	0	0	0
Ybx1	Nuclease-sensitive element-binding protein 1 OS=Mus musculus GN=Ybx1 PE=1 SV=3	9.86553	9.58855	13.8247	13.8418	9.56689	9.70822	10.6201	10.8127	10.1303	9.73009	13.9448	13.981	10.0439	9.8564	10.8083	10.6228	10.5347	10.5185	10.008	9.91425	10.1305	11.5831	11.2351	11.4655	11.6845	11.8885	10.6605	10.6874	11.3795	11.1152	12.2403	11.9678
Npm1	Nucleophosmin OS=Mus musculus GN=Npm1 PE=1 SV=1	9.77359	9.28277	10.1837	10.7744	9.73305	9.3948	10.0698	10.2651	9.7444	9.07462	10.2065	10.6858	10.0232	10.009	8.98086	9.8046	9.37428	9.45028	10.0728	10.0268	9.65991	0	11.6204	11.5609	9.68545	9.95915	10.1055	9.92438	9.68747	9.04559	12.4285	12.2469
Nme1	Nucleoside diphosphate kinase A OS=Mus musculus GN=Nme1 PE=1 SV=1	12.2218	12.0615	13.4419	13.8169	12.2506	12.218	13.2089	13.316	12.0378	12.0062	13.4598	13.5463	12.5935	12.395	13.6305	13.2954	11.8203	11.9198	12.6239	12.585	11.7075	12.4539	14.8482	14.6373	12.4205	12.4623	12.8558	12.7766	12.0787	11.8268	15.7434	15.6694
Nme2	Nucleoside diphosphate kinase B OS=Mus musculus GN=Nme2 PE=1 SV=1	11.6032	11.4394	12.9201	13.2819	11.625	11.5915	12.6921	12.8439	11.6244	11.6595	13.175	13.3019	11.9807	11.8054	13.2293	12.8336	11.0513	11.1447	11.9424	11.9346	11.4024	12.2996	14.7632	14.5627	11.5962	11.6595	12.1468	12.0535	11.7026	11.4511	15.6359	15.5879
Ola1	Obg-like ATPase 1 OS=Mus musculus GN=Ola1 PE=1 SV=1	8.31245	8.38363	8.92146	9.27647	0	0	8.9666	8.80531	9.1175	9.81955	9.11546	8.74658	0	0	9.94398	8.82203	8.6501	9.10904	9.11714	9.27911	0	10.2745	11.5582	11.4438	9.36379	9.33542	9.57893	9.59055	0	0	12.2774	12.2255
Omg	Oligodendrocyte-myelin glycoprotein OS=Mus musculus GN=Omg PE=1 SV=1	12.2323	11.9571	10.6573	11.3483	11.3708	11.5807	11.1504	11.3995	11.8752	11.8382	11.5662	11.5284	11.7911	11.9524	10.7993	10.9837	10.9659	11.216	10.931	10.9898	11.518	12.5657	11.5703	11.6734	11.1963	11.3825	10.1482	10.5264	11.1994	10.9495	10.909	10.6859
Opa3	Optic atrophy 3 protein homolog OS=Mus musculus GN=Opa3 PE=1 SV=1	9.27692	9.3253	9.83138	11.403	8.87544	8.87207	9.77678	11.5473	9.20421	9.24625	11.4551	11.7877	9.08166	9.13117	0	11.6274	0	0	0	0	0	0	0	0	0	0	0	0	0	0	0	0
Oxr1	Oxidation resistance protein 1 OS=Mus musculus GN=Oxr1 PE=1 SV=3	10.167	9.98734	10.219	10.8025	9.95409	10.4361	10.1632	11.2802	10.0672	10.5846	10.4144	10.3457	10.347	10.7724	10.0588	11.0871	9.35423	9.68041	9.9637	9.85872	9.807	11.2249	11.7733	11.793	10.2883	10.5435	10.2608	10.2338	9.83457	9.78341	12.4513	12.295
Palm	Paralemmin-1 OS=Mus musculus GN=Palm PE=1 SV=1	8.63774	8.53555	8.73841	8.58618	0	0	8.54227	9.2869	0	0	8.85319	8.48191	0	8.3519	8.61531	8.27768	0	0	0	0	0	0	0	0	0	0	0	0	0	0	0	0
Pspc1	Paraspeckle component 1 OS=Mus musculus GN=Pspc1 PE=1 SV=1	9.98842	9.763	10.3478	11.1197	9.1939	9.25053	10.3314	10.9793	10.0322	9.85458	10.7073	10.6866	9.83528	9.94559	10.7046	10.505	9.37661	9.79772	9.70815	9.76956	9.25626	10.8396	12.0777	12.0808	10.0695	10.3674	10.0377	10.3836	9.02041	9.37428	12.7943	12.5185
Ppia	Peptidyl-prolyl cis-trans isomerase A OS=Mus musculus GN=Ppia PE=1 SV=2	14.517	14.3459	14.9755	15.3893	14.2411	14.2864	14.9917	15.1417	14.3929	14.4043	15.1903	15.2868	14.6908	14.6365	15.1398	15.0215	13.8684	13.8761	14.2695	14.2038	13.8175	14.1655	16.0319	15.8228	14.3878	14.5801	14.5753	14.4437	14.2272	13.8637	17.1994	16.5319
Ppib	Peptidyl-prolyl cis-trans isomerase B OS=Mus musculus GN=Ppib PE=1 SV=2	9.19588	9.02051	9.3302	9.42008	8.60049	9.38161	9.18842	9.61942	8.92667	9.47915	9.23719	9.65305	8.78543	9.13827	9.0993	9.16453	0	8.74619	10.0168	9.55608	0	10.1078	9.84867	9.69801	9.85641	9.80336	9.88462	10.106	0	9.57973	10.2955	10.38
Fkbp1a	Peptidyl-prolyl cis-trans isomerase FKBP1A OS=Mus musculus GN=Fkbp1a PE=1 SV=2	10.7672	10.5179	11.0076	11.3354	10.4937	10.4008	11.6826	12.1151	9.97883	10.3769	10.6665	9.77127	10.6895	10.5843	10.0533	9.12409	0	0	0	0	0	0	0	0	0	0	0	0	0	0	0	0
Fkbp8	Peptidyl-prolyl cis-trans isomerase FKBP8 OS=Mus musculus GN=Fkbp8 PE=1 SV=2	8.69119	0	8.91773	9.73728	0	0	8.93281	9.08753	0	0	9.21552	8.65111	8.29174	0	8.61427	8.83785	0	0	0	0	0	0	11.0043	10.9119	0	8.56397	0	0	0	0	11.627	11.5861
Pin1	Peptidyl-prolyl cis-trans isomerase NIMA-interacting 1 OS=Mus musculus GN=Pin1 PE=1 SV=1	9.57792	9.73362	9.29151	10.1342	0	0	8.88254	8.75407	9.37269	0	9.86431	10.0323	0	0	9.61867	9.55712	0	0	0	0	0	0	11.2475	11.4838	9.30879	8.85645	8.59094	0	9.00978	0	12.2945	12.0607
Cask	Peripheral plasma membrane protein CASK OS=Mus musculus GN=Cask PE=1 SV=2	9.1382	8.82242	9.26175	9.88891	8.5513	8.56054	9.2072	9.27294	8.83439	9.13424	9.65688	9.23468	8.49972	8.41798	9.05726	9.07429	0	8.48918	8.76208	8.90604	0	9.98396	11.4817	11.44	8.99725	9.22644	9.11493	9.41082	9.11025	0	12.2331	12.0392
Prph	Peripherin OS=Mus musculus GN=Prph PE=1 SV=2	11.6748	11.4413	13.2952	13.6917	11.4364	11.5003	12.4112	12.2162	11.4994	12.1269	12.5091	11.9531	11.6074	11.7308	12.5907	12.56	0	0	0	0	0	0	0	0	0	0	0	0	0	0	0	0
Prdx1	Peroxiredoxin-1 OS=Mus musculus GN=Prdx1 PE=1 SV=1	12.4735	12.0294	12.0861	12.4758	12.0695	11.9884	12.7228	12.9313	12.116	12.2301	12.2337	12.055	11.912	11.7634	12.8574	12.0942	11.5726	11.6863	12.2477	12.2063	12.0982	13.4342	13.4621	13.4946	12.0957	12.19	12.3125	12.2048	12.3668	12.0762	13.9954	13.8199
Prdx2	Peroxiredoxin-2 OS=Mus musculus GN=Prdx2 PE=1 SV=3	12.4997	12.167	12.246	12.6793	12.0515	12.0886	12.4884	12.8137	12.2679	12.2527	12.1807	12.2919	12.4501	12.544	12.5611	12.1911	11.5625	11.539	12.0693	11.4308	11.9952	13.1221	12.8804	12.9447	12.1559	11.9477	11.5122	11.6777	12.2105	11.916	13.4422	13.2771
Prdx4	Peroxiredoxin-4 OS=Mus musculus GN=Prdx4 PE=1 SV=1	8.78075	8.61108	8.13564	9.18029	7.01037	7.49942	7.99168	8.36338	8.126	8.44831	8.5553	8.28764	8.09897	8.25414	9.32527	8.79708	0	0	0	0	0	0	0	0	0	0	0	0	0	0	0	0
Prdx5	Peroxiredoxin-5, mitochondrial OS=Mus musculus GN=Prdx5 PE=1 SV=2	10.476	10.3664	10.5496	10.7391	10.3741	10.2638	10.365	10.5829	10.2152	10.1878	10.3582	10.4068	10.2276	10.0705	10.4107	10.3729	9.06548	9.07889	10.4843	10.5043	10.2398	11.5453	11.6901	11.7214	9.95311	10.1716	10.2784	10.2898	10.3851	10.1779	12.4994	12.307
Prdx6	Peroxiredoxin-6 OS=Mus musculus GN=Prdx6 PE=1 SV=3	12.1556	11.7667	12.716	13.0432	12.0601	12.0048	12.5541	12.674	11.8796	11.984	13.006	12.8143	12.1669	12.0761	12.7975	12.5951	9.89407	9.80548	10.9924	10.861	11.5438	12.4169	12.4788	12.2305	10.54	10.6527	11.1358	10.9083	11.6712	11.0721	13.3182	13.1219
Hsd17b4	Peroxisomal multifunctional enzyme type 2 OS=Mus musculus GN=Hsd17b4 PE=1 SV=3	9.24515	8.78603	9.6859	10.1211	8.64834	9.01709	9.55889	9.95602	8.86269	9.36739	10.1053	9.91788	8.77371	9.1901	10.2022	9.91405	0	8.78807	8.82157	9.13616	0	10.1667	11.8327	11.5292	9.0859	9.17477	9.27697	9.62388	0	0	12.3385	12.1401
Ethe1	Persulfide dioxygenase ETHE1, mitochondrial OS=Mus musculus GN=Ethe1 PE=1 SV=2	8.68967	8.34817	9.37247	10.0377	8.52622	8.90419	9.48642	9.73092	8.71776	9.09706	9.60571	9.4688	8.87233	9.05478	9.75619	9.50219	9.19185	8.7273	9.07181	8.81475	0	9.90255	11.5142	11.3181	9.05103	9.23501	9.49295	9.22713	0	0	12.0708	11.8405
Psd3	PH and SEC7 domain-containing protein 3 OS=Mus musculus GN=Psd3 PE=1 SV=2	10.3596	10.0004	10.565	10.9078	10.2727	10.5381	10.2723	10.7547	9.82249	9.83952	10.6571	10.6964	10.501	10.4768	10.1441	10.0855	9.45277	10.1408	10.4605	10.6418	9.89594	11.5699	11.3801	11.2184	9.88921	10.6572	11.1053	11.3172	10.9041	10.6596	11.4137	11.2361
Phf24	PHD finger protein 24 OS=Mus musculus GN=Phf24 PE=1 SV=2	11.3014	11.1127	11.9203	12.4779	10.8216	11.0264	11.7498	12.0016	11.1602	11.2056	12.0904	11.9958	11.0638	10.9892	11.8421	11.686	11.0684	11.3902	11.071	11.1209	10.4848	12.0347	13.147	12.9994	11.459	11.5394	11.4724	11.4676	10.6211	10.4795	13.7336	13.5533
Farsa	Phenylalanine--tRNA ligase alpha subunit OS=Mus musculus GN=Farsa PE=1 SV=1	9.08101	8.86283	9.32366	10.15	8.84019	8.86217	9.1474	9.29745	8.88977	9.31035	9.80145	9.71004	8.29696	8.68447	9.33666	9.53879	8.98296	8.98347	8.97419	8.97285	0	9.97372	11.4398	11.2596	9.40641	9.48001	9.27683	9.28645	0	0	12.0441	11.9204
Farsb	Phenylalanine--tRNA ligase beta subunit OS=Mus musculus GN=Farsb PE=1 SV=2	8.72055	8.67002	9.11922	9.59298	0	0	9.19502	9.22909	8.77617	8.89192	9.48367	9.01919	8.32025	0	9.38299	9.26474	8.77797	8.70281	8.77841	8.72432	0	0	11.2228	11.1306	9.11463	8.88045	9.13036	9.10631	0	0	12.0985	11.8865
Phactr1	Phosphatase and actin regulator 1 OS=Mus musculus GN=Phactr1 PE=1 SV=1	8.70004	8.23359	8.87576	9.58418	8.39452	8.64376	8.62447	9.00951	8.71355	9.16424	9.25225	9.42505	8.58124	8.45878	8.76617	8.88428	0	0	0	0	0	0	9.77112	9.3759	0	0	0	0	0	0	10.6782	10.4052
Slc25a3	Phosphate carrier protein, mitochondrial OS=Mus musculus GN=Slc25a3 PE=1 SV=1	13.8116	13.5358	13.8795	14.3451	13.4514	13.5187	13.9827	14.1702	13.3769	13.5408	14.2763	14.0596	13.6188	13.5723	13.9754	14.0313	13.1057	13.2355	13.3773	13.4087	13.0094	13.6301	15.235	15.0449	13.5145	13.7659	13.6699	13.6552	13.3057	13.1692	15.7709	15.5069
Cds2	Phosphatidate cytidylyltransferase 2 OS=Mus musculus GN=Cds2 PE=1 SV=1	9.99973	9.86471	9.84867	10.4224	9.83377	9.93395	10.2497	10.2973	9.78299	10.1083	10.5901	10.2572	10.2016	9.95178	10.4015	10.2877	9.76419	9.31359	10.3411	9.78914	9.85256	10.8237	11.9718	11.8802	9.94251	9.80845	9.99348	9.95315	9.9516	9.77874	12.4643	12.2572
Pebp1	Phosphatidylethanolamine-binding protein 1 OS=Mus musculus GN=Pebp1 PE=1 SV=3	11.6391	11.1056	11.9923	11.8244	11.5305	10.8695	11.797	11.5765	11.0972	10.6713	11.4464	11.2542	11.4179	10.9977	11.6155	11.2461	10.1338	9.65168	11.6664	11.2445	11.5807	12.2974	12.6745	12.592	10.7406	10.6748	11.1884	10.8255	11.6536	10.5263	13.2303	12.8657
Sacm1l	Phosphatidylinositide phosphatase SAC1 OS=Mus musculus GN=Sacm1l PE=1 SV=1	9.23597	9.27389	8.99211	9.56641	8.9096	9.36625	9.23637	9.60162	8.96648	9.74878	9.55494	9.61469	9.41124	9.11097	9.38218	9.44288	8.64363	9.06654	9.18902	9.2757	0	10.8016	11.2744	11.2195	9.26941	9.38141	9.43613	9.94193	0	0	11.8135	11.7361
Picalm	Phosphatidylinositol-binding clathrin assembly protein OS=Mus musculus GN=Picalm PE=1 SV=1	10.4813	9.93389	10.4598	10.8036	9.44347	9.80582	10.3575	10.6034	10.1385	10.29	10.6828	10.5051	10.3721	10.3498	10.3439	10.3558	9.10099	9.75915	9.12936	9.45462	9.21041	11.2309	11.7498	11.7934	10.147	10.2774	9.52963	10.1653	9.57089	9.14695	12.2738	12.3054
Pi4ka	Phosphatidylinositol 4-kinase alpha OS=Mus musculus GN=Pi4ka PE=1 SV=2	12.1292	10.9276	11.748	12.3146	8.76313	9.19874	11.6385	11.6227	11.1184	11.8407	12.2445	12.0334	10.5592	11.2036	11.4514	11.2618	10.749	12.3727	12.8243	12.9438	12.7435	13.8325	14.57	14.6359	12.7347	12.8544	12.0628	13.3421	11.8232	13.0208	15.4381	15.1738
Pip5k1c	Phosphatidylinositol 4-phosphate 5-kinase type-1 gamma OS=Mus musculus GN=Pip5k1c PE=1 SV=2	10.1962	9.81935	10.7687	11.4211	9.58628	9.58964	10.4594	10.7514	9.98229	10.0496	10.997	10.7833	10.1648	9.71507	10.6016	10.7415	9.44127	10.0754	9.70815	9.92263	9.60296	10.8299	12.2001	12.1522	10.183	10.636	10.1291	10.054	9.44181	9.02692	12.7919	12.5738
Pitpna	Phosphatidylinositol transfer protein alpha isoform OS=Mus musculus GN=Pitpna PE=1 SV=2	9.77646	9.66274	10.5898	11.601	9.47827	9.65516	10.6967	11.0797	9.21297	9.6245	11.2019	11.1784	9.69098	9.72885	11.1044	10.9768	8.99952	9.25229	10.1938	10.2734	9.57998	10.9211	12.6031	12.531	9.86348	10.0021	10.3986	10.5369	9.60025	9.67715	13.2989	13.1536
Pck2	Phosphoenolpyruvate carboxykinase [GTP], mitochondrial OS=Mus musculus GN=Pck2 PE=1 SV=1	9.22218	9.17339	9.07217	9.59895	9.10063	9.08373	9.07943	9.27561	9.13555	9.36467	9.1933	9.04052	8.80482	8.72629	8.99763	9.0366	0	8.75947	0	8.65197	0	9.99248	11.3233	11.1157	8.83616	8.89044	8.86273	9.34997	0	0	11.7247	11.5841
Pacs1	Phosphofurin acidic cluster sorting protein 1 OS=Mus musculus GN=Pacs1 PE=1 SV=2	12.3544	10.8315	9.50371	13.9048	9.92651	10.0846	9.26012	13.4711	11.9824	10.8494	9.52703	9.29599	11.4468	12.2061	13.2108	9.31099	8.8564	8.91128	0	8.57526	0	9.93087	13.5589	13.6847	9.17199	9.67698	8.79652	0	0	0	14.0499	14.0238
Pgm1	Phosphoglucomutase-1 OS=Mus musculus GN=Pgm1 PE=1 SV=4	10.3319	10.2756	10.8301	11.2419	10.4889	10.604	10.9423	11.0752	10.0186	10.3188	11.2149	11.0222	10.4378	10.5148	11.2043	11.1805	10.4452	11.1055	10.6374	11.077	11.1049	12.889	12.5439	12.3014	10.655	10.915	11.5522	12.0624	10.8659	11.0593	13.1597	12.8658
Pgk1	Phosphoglycerate kinase 1 OS=Mus musculus GN=Pgk1 PE=1 SV=4	13.8245	13.6333	14.4551	14.7543	13.638	13.7483	14.4742	14.6392	13.721	13.9286	14.6621	14.4291	13.8254	13.8096	14.6439	14.347	13.2356	13.4165	13.6463	13.698	13.2891	13.8916	15.6368	15.366	13.7934	13.9667	13.841	13.9145	13.4155	13.3219	16.347	16.1068
Pgk2	Phosphoglycerate kinase 2 OS=Mus musculus GN=Pgk2 PE=1 SV=4	8.55064	8.38856	9.14731	9.64289	0	0	0	0	8.50048	8.72117	9.41748	9.29548	8.457	8.40191	9.2237	9.00315	0	0	0	0	0	0	0	0	0	0	0	0	0	0	0	0
Pgam1	Phosphoglycerate mutase 1 OS=Mus musculus GN=Pgam1 PE=1 SV=3	11.2515	10.8601	10.846	11.6055	10.4366	10.3392	10.9927	11.5832	10.6194	10.4564	11.0154	11.4888	10.8542	10.6386	10.974	11.6759	0	0	10.3401	10.1525	10.3256	12.0169	11.3139	11.1419	9.45519	9.54592	9.20147	10.1945	10.2995	10.0077	11.6058	11.3151
Plaa	Phospholipase A-2-activating protein OS=Mus musculus GN=Plaa PE=1 SV=4	8.82591	0	9.46012	9.70425	8.23779	8.36501	8.98695	9.44741	8.55519	9.06595	9.6242	9.25264	8.67679	8.72629	9.34667	9.54111	0	8.6628	0	8.74074	0	0	11.0955	11.0571	8.68185	8.93712	8.7846	9.13905	0	0	11.9542	11.5139
Pld3	Phospholipase D3 OS=Mus musculus GN=Pld3 PE=1 SV=1	0	0	9.71619	9.6494	0	8.68463	8.8022	9.70986	0	9.37389	9.91292	0	0	0	9.88282	9.722	0	0	0	0	0	0	0	0	0	0	0	0	0	0	0	0
Atp8a1	Phospholipid-transporting ATPase IA OS=Mus musculus GN=Atp8a1 PE=1 SV=2	10.0833	9.71145	10.3079	10.943	9.68172	9.86344	10.7156	11.0251	9.83956	10.2145	10.7157	11.0209	10.292	10.443	11.5084	11.2429	9.22674	9.37612	9.41743	9.56598	9.06754	10.9049	11.8655	11.7244	9.7362	9.89647	9.86585	9.98535	9.60515	9.45673	12.9344	13.5225
Pmm1	Phosphomannomutase 1 OS=Mus musculus GN=Pmm1 PE=1 SV=1	9.23162	9.09476	9.88344	10.5531	8.40373	8.88045	9.9552	10.1661	9.18184	9.39908	10.0041	10.1659	9.40943	9.28201	10.1358	10.1121	9.09846	9.44618	9.28361	9.40042	8.76493	10.051	11.3111	11.2432	9.48689	9.51432	9.3436	9.24438	8.95838	0	11.6441	11.7514
Pmm2	Phosphomannomutase 2 OS=Mus musculus GN=Pmm2 PE=1 SV=1	0	0	8.58225	8.85144	0	0	8.15647	8.43409	0	0	8.93978	8.83085	7.15228	0	8.60329	8.25812	0	0	0	0	0	0	10.4069	10.3144	0	0	0	0	0	0	11.042	10.8598
Psat1	Phosphoserine aminotransferase OS=Mus musculus GN=Psat1 PE=1 SV=1	9.38665	9.14446	9.2824	9.8928	8.84296	9.25877	9.24039	9.81038	8.91514	9.31486	9.67222	9.63945	8.63773	8.77844	9.74615	9.73057	8.76014	8.75506	9.21289	9.23641	9.32862	10.2745	11.359	11.259	9.20158	8.91842	9.46005	9.82264	9.75914	9.52578	12.325	12.0577
Phyhipl	Phytanoyl-CoA hydroxylase-interacting protein-like OS=Mus musculus GN=Phyhipl PE=1 SV=1	10.9819	10.7368	11.5215	12.0008	10.6169	10.6384	11.6114	11.7858	10.7655	10.8653	11.864	11.5264	10.84	10.8944	11.6802	11.6851	10.4893	10.707	10.9733	10.8998	10.157	11.4889	12.8956	12.7906	10.8238	11.0583	11.1471	11.1039	10.3646	10.161	13.6153	13.147
Phyhip	Phytanoyl-CoA hydroxylase-interacting protein OS=Mus musculus GN=Phyhip PE=1 SV=1	11.7347	11.4626	12.3388	13.0074	11.2904	11.4321	12.2969	12.696	11.6322	11.6043	12.5816	12.2907	11.3235	11.3504	12.2011	12.2762	11.1031	11.3456	11.5723	11.6262	10.954	12.1725	13.5616	13.5664	11.5755	11.7205	11.9351	11.9151	11.083	10.9186	14.2256	13.9162
Pnn	Pinin OS=Mus musculus GN=Pnn PE=1 SV=4	13.2008	12.7431	11.5256	12.4323	11.8509	12.072	12.9087	13.1056	13.4483	13.6217	12.622	12.2918	12.2727	12.3742	14.3941	11.5948	0	0	0	0	0	0	0	0	0	0	0	0	0	0	0	0
Pkp1	Plakophilin-1 OS=Mus musculus GN=Pkp1 PE=1 SV=1	10.2341	9.5751	8.03918	9.20442	8.74141	9.45335	9.62167	10.7286	9.40932	10.6758	8.92564	8.70989	0	9.69344	11.8085	8.79819	0	9.76631	8.69743	10.0765	9.65791	12.87	0	9.72724	10.2358	0	8.94826	10.3114	9.5111	10.1513	9.93898	9.44803
Atp2b1	Plasma membrane calcium-transporting ATPase 1 OS=Mus musculus GN=Atp2b1 PE=1 SV=1	12.9898	12.459	12.653	13.011	11.7397	11.8673	12.4685	12.6882	12.5226	12.1088	12.8891	13.1048	12.7341	12.8216	12.9729	12.6047	11.5378	11.6563	11.7955	11.8544	11.1979	12.3478	13.6791	13.5132	11.9032	12.0786	12.1244	11.8214	11.3143	11.2158	14.2671	13.9516
Atp2b2	Plasma membrane calcium-transporting ATPase 2 OS=Mus musculus GN=Atp2b2 PE=1 SV=2	13.657	13.1947	12.7916	13.2715	12.6625	12.8827	13.4576	13.7105	13.9547	14.0656	13.3097	13.0037	13.0747	13.1042	14.7052	12.6949	12.2572	12.4113	12.7202	12.5839	12.6507	14.1133	14.0229	13.8759	12.8992	12.571	12.9179	12.9354	12.3459	12.0806	14.3267	14.1766
Atp2b4	Plasma membrane calcium-transporting ATPase 4 OS=Mus musculus GN=Atp2b4 PE=1 SV=1	11.1741	10.6694	11.6816	12.0579	10.487	10.5926	11.5389	11.7783	10.5294	10.8518	11.6486	11.265	10.9452	10.8238	11.3659	11.2462	10.3325	10.4396	10.6931	10.5771	10.1064	11.4566	12.951	12.7891	10.6722	10.7308	10.7631	10.6103	10.3154	9.99088	13.6546	13.3768
Pls3	Plastin-3 OS=Mus musculus GN=Pls3 PE=1 SV=3	9.52492	9.537	9.38239	9.88484	9.07032	9.33208	9.97571	10.3099	9.27041	9.66136	9.76143	9.61271	9.30866	9.50268	9.94219	9.71689	9.0098	8.82238	9.18803	9.27501	9.14222	10.7944	11.3824	11.2912	9.39974	9.5926	9.55802	9.83886	9.43793	9.52829	12.0958	11.9002
Pafah1b1	Platelet-activating factor acetylhydrolase IB subunit alpha OS=Mus musculus GN=Pafah1b1 PE=1 SV=2	11.4047	11.1775	11.6209	12.1102	10.976	11.0311	11.7531	12.0825	11.3013	11.2898	11.9504	11.8693	11.5376	11.3551	11.8541	11.8798	10.8592	11.2328	10.8161	10.9322	10.4445	12.1469	12.8741	12.9765	11.2335	11.5656	11.1547	11.3079	10.4	10.3976	13.5542	13.341
Pafah1b2	Platelet-activating factor acetylhydrolase IB subunit beta OS=Mus musculus GN=Pafah1b2 PE=1 SV=2	10.1543	9.3527	10.6963	10.7134	10.0037	9.78602	10.94	10.7177	10.2055	10.3975	10.7225	11.337	10.2194	10.1108	10.7722	10.8159	0	9.11173	9.88192	10.2193	9.85496	11.5652	12.3426	12.1084	10.1834	10.077	10.4687	10.0465	9.72322	0	13.2754	13.0085
Pafah1b3	Platelet-activating factor acetylhydrolase IB subunit gamma OS=Mus musculus GN=Pafah1b3 PE=1 SV=1	8.75225	8.79846	8.83767	9.32603	8.96803	9.11151	8.91431	9.44998	8.93673	9.16361	8.99787	9.55277	9.09322	8.99746	9.41703	9.18496	0	0	0	0	0	10.0468	10.9309	10.8504	8.88257	8.90318	9.0831	9.21371	0	0	11.8313	11.5225
Plec	Plectin OS=Mus musculus GN=Plec PE=1 SV=3	11.1103	10.5609	10.2166	10.741	10.2394	11.0167	11.6158	12.0039	11.3938	11.7426	10.6782	10.0958	10.6691	11.2687	12.2614	10.5217	13.7236	13.9708	14.1878	14.1013	14.3143	15.4918	14.2929	14.2794	14.5554	14.1729	14.4205	14.3627	14.0189	13.6233	14.8065	14.2935
Pcbp1	Poly(rC)-binding protein 1 OS=Mus musculus GN=Pcbp1 PE=1 SV=1	10.7948	10.5754	11.5951	11.992	10.3423	10.3071	11.3776	11.7362	10.7244	10.896	11.8864	12.0196	10.7501	10.6719	11.7551	11.7384	10.3128	10.5184	10.6721	10.6301	10.24	11.7528	13.3724	13.123	10.9223	10.8625	11.0464	11.0488	10.3654	10.0618	13.918	13.5588
Pcbp2	Poly(rC)-binding protein 2 OS=Mus musculus GN=Pcbp2 PE=1 SV=1	10.0744	9.62981	10.7442	11.1071	8.97481	8.40417	10.3711	10.6466	9.89889	10.0493	11.139	11.1896	8.60232	9.46164	10.8366	10.8842	8.9303	9.39399	9.7648	9.99967	9.21033	10.4596	12.5322	12.029	9.91519	9.91772	10.2125	10.4659	9.43185	9.07109	12.9091	12.5608
Pcbp3	Poly(rC)-binding protein 3 OS=Mus musculus GN=Pcbp3 PE=1 SV=3	7.97231	7.47068	8.63426	9.62871	7.3798	6.80916	8.14041	8.87633	7.45594	7.56129	9.11594	9.3938	7.54264	7.57587	9.07464	9.28629	0	0	0	0	8.05451	9.47606	11.5925	11.1215	0	0	0	0	8.19261	8.1643	11.7381	11.6866
Puf60	Poly(U)-binding-splicing factor PUF60 OS=Mus musculus GN=Puf60 PE=1 SV=2	11.4339	11.0714	10.8194	10.6476	11.4663	11.3107	10.5086	10.5113	11.4674	11.0243	10.7823	10.799	11.8499	11.7193	10.5744	10.1352	10.127	9.83799	9.9087	8.62077	10.7864	11.9918	11.2336	11.1527	9.10601	9.15101	10.4822	9.96427	11.4644	11.0759	11.5962	11.3974
Pabpc1	Polyadenylate-binding protein 1 OS=Mus musculus GN=Pabpc1 PE=1 SV=2	12.9999	12.452	11.39	11.8774	11.6584	11.9556	12.2428	12.5985	12.9328	13.2716	11.8065	12.1939	12.4891	13.0153	13.7877	11.4583	11.6245	11.7139	11.7798	11.7156	12.1397	13.8805	11.0766	11.0333	12.3716	11.8824	12.0935	12.2197	11.8522	11.7077	11.4792	11.2181
Atp4a	Potassium-transporting ATPase alpha chain 1 OS=Mus musculus GN=Atp4a PE=1 SV=3	10.8683	10.9624	11.3111	12.1435	10.7467	11.3951	11.2795	12.037	10.6814	11.7692	11.7737	11.9152	11.1467	11.9782	11.9513	12.0561	0	0	0	0	8.66409	10.0265	10.8381	10.74	9.52909	9.20892	8.67041	9.12671	7.00047	6.96091	10.1431	9.61699
Atp12a	Potassium-transporting ATPase alpha chain 2 OS=Mus musculus GN=Atp12a PE=1 SV=3	14.2627	14.1919	14.4517	14.7195	14.2192	14.2589	14.4081	14.7099	13.9208	14.1959	14.6421	14.6358	14.1869	14.2285	14.2577	14.4779	14.173	14.1336	14.4679	14.3623	14.1534	14.012	15.3302	15.0853	14.3655	14.5256	14.238	14.3939	14.4019	14.0617	15.8888	15.8251
Prpf19	Pre-mRNA-processing factor 19 OS=Mus musculus GN=Prpf19 PE=1 SV=1	8.8266	8.48504	8.91508	9.75842	8.33335	8.63695	9.14292	9.63924	8.88603	9.1542	9.71554	9.59756	8.82487	8.83223	9.73046	9.57199	0	0	0	8.70162	0	10.2973	11.1675	11	8.75894	8.75616	9.12501	9.11421	0	0	11.7236	11.4589
Prpf40a	Pre-mRNA-processing factor 40 homolog A OS=Mus musculus GN=Prpf40a PE=1 SV=1	10.6062	10.4217	9.44646	10.0069	10.5858	10.7291	9.9688	10.3479	10.4232	10.7224	9.84731	9.94996	10.8437	10.957	10.3195	10.2968	0	0	0	0	0	0	0	0	0	0	0	0	0	0	0	0
Dhx15	Pre-mRNA-splicing factor ATP-dependent RNA helicase DHX15 OS=Mus musculus GN=Dhx15 PE=1 SV=2	9.09459	0	9.22985	9.97161	0	9.58269	9.43852	10.0233	0	0	9.91964	9.99487	10.0454	9.48813	9.82806	9.84362	0	0	0	0	0	0	11.1096	10.9745	0	8.73583	0	0	0	0	11.5774	11.6192
Lmna	Prelamin-A/C OS=Mus musculus GN=Lmna PE=1 SV=2	11.6937	11.0825	9.91343	10.3401	9.35027	10.7614	10.9411	11.1243	11.752	11.6895	10.2484	10.2928	11.594	11.2024	10.6597	10.0441	9.13126	9.19215	9.45075	9.19891	9.11739	10.7794	11.7448	11.6294	9.75524	9.83657	9.61732	9.7303	9.4522	9.36457	12.3785	12.1071
Pcyox1	Prenylcysteine oxidase OS=Mus musculus GN=Pcyox1 PE=1 SV=1	9.14673	8.34363	9.26088	9.89507	0	0	8.07361	0	8.25151	0	9.58594	9.19053	0	0	8.79112	8.46725	0	8.52619	0	0	0	9.98147	10.9798	10.9483	0	0	0	0	0	0	11.5016	11.4203
Ddx17	Probable ATP-dependent RNA helicase DDX17 OS=Mus musculus GN=Ddx17 PE=1 SV=1	11.194	11.1335	11.4223	12.1176	10.8671	11.1773	11.6531	11.9551	11.2166	11.3013	12.0489	12.4493	11.7519	11.8178	12.1613	12.3114	10.1437	10.4336	10.7325	10.8036	10.3705	11.7804	13.1215	12.9921	11.3323	11.5402	11.3114	11.3683	10.5343	10.611	13.7632	13.4085
Ddx41	Probable ATP-dependent RNA helicase DDX41 OS=Mus musculus GN=Ddx41 PE=1 SV=2	10.2724	9.85868	8.20303	9.0867	11.4243	11.4875	0	0	10.1014	10.4749	8.82208	8.66811	11.3129	11.4863	8.19266	8.18813	8.90164	8.77489	0	0	11.243	12.3096	0	0	8.47309	0	8.7995	9.0296	11.4313	11.1555	0	0
Ddx5	Probable ATP-dependent RNA helicase DDX5 OS=Mus musculus GN=Ddx5 PE=1 SV=2	11.1488	10.9451	11.2078	11.5425	10.7848	10.6705	11.2865	11.1877	11.0256	10.9082	11.7716	11.6656	10.7629	10.5025	11.2515	11.0199	10.7599	10.5712	10.908	10.8106	10.4142	11.6094	12.4477	12.2262	11.1596	11.3932	11.1207	10.9987	10.6852	10.4311	12.9255	12.7222
Ddx6	Probable ATP-dependent RNA helicase DDX6 OS=Mus musculus GN=Ddx6 PE=1 SV=1	9.32542	9.41166	9.47156	9.84571	9.11233	9.09984	9.57039	9.8139	9.76037	9.84161	9.79982	9.64901	8.86178	8.96546	9.87959	9.62312	0	8.90849	0	8.93847	0	10.6272	11.337	11.1989	9.53251	9.37812	9.08417	9.5842	0	0	11.9412	11.5531
Gpr158	Probable G-protein coupled receptor 158 OS=Mus musculus GN=Gpr158 PE=1 SV=2	0	0	8.29735	9.11475	0	0	8.22941	8.61609	0	0	8.90921	8.91962	0	0	8.76368	8.50397	0	0	0	0	0	0	0	0	0	0	0	0	0	0	0	0
Pfn1	Profilin-1 OS=Mus musculus GN=Pfn1 PE=1 SV=2	13.1007	12.6919	13.8279	14.3017	12.5449	12.5299	13.7173	13.8831	12.9205	12.6455	14.1078	13.9696	12.9059	13.0058	14.0191	13.9598	12.4411	12.9291	12.6036	13.0544	12.0421	13.314	14.9756	14.9958	12.9101	13.3456	12.8795	13.3147	12.4664	12.7153	15.7349	15.4983
Pfn2	Profilin-2 OS=Mus musculus GN=Pfn2 PE=1 SV=3	12.3031	12.1835	12.9498	13.3253	12.1454	12.1696	12.4743	12.9675	11.9577	12.0138	13.0605	13.2451	12.7127	12.6304	13.2369	13.0499	12.2082	12.0125	12.4344	12.3215	11.409	12.4371	13.5553	13.8131	12.1249	12.1779	12.2225	12.2822	11.9513	11.6575	14.431	14.1807
Pdcd6ip	Programmed cell death 6-interacting protein OS=Mus musculus GN=Pdcd6ip PE=1 SV=3	9.75564	9.31366	10.2195	10.5884	9.14633	8.80295	10.1357	10.3265	9.49157	9.57709	10.3935	10.1758	9.04536	8.95992	10.2473	10.1134	9.73065	9.90325	9.5248	9.76502	9.39693	11.0944	11.8108	11.713	10.0388	10.3031	9.88664	10.0694	9.56172	9.20811	12.5895	12.4161
Pdcd6	Programmed cell death protein 6 OS=Mus musculus GN=Pdcd6 PE=1 SV=2	10.9268	10.9263	10.1589	10.5297	10.6576	10.8471	10.3692	10.471	11.1043	11.034	10.8289	10.5334	10.4295	10.7049	10.5742	10.4014	9.5474	9.99016	10.4364	10.5844	10.5243	12.0487	11.8753	11.7154	10.9841	11.0214	11.0511	11.0947	10.8331	11.0545	12.5779	12.4159
Phb2	Prohibitin-2 OS=Mus musculus GN=Phb2 PE=1 SV=1	11.871	11.3702	12.0801	12.4619	10.9583	11.2383	12.0311	12.1762	11.4454	11.6591	12.335	12.2876	11.0978	11.1458	12.2068	11.9534	11.1479	11.4335	11.2583	11.349	10.9221	12.3511	13.3117	13.2382	11.8928	11.7569	11.5464	11.719	11.3417	11.1381	14.1081	14.0053
Phb	Prohibitin OS=Mus musculus GN=Phb PE=1 SV=1	11.4435	11.2556	11.8308	12.2726	11.0979	11.0002	11.9441	11.9808	11.3087	11.5361	12.2625	11.9242	11.1759	11.1728	11.9926	11.8097	10.8041	11.012	11.3187	11.3771	11.1494	12.5695	13.3152	13.2111	11.4916	11.5071	11.8083	11.7837	11.2855	11.1125	14.2235	13.9716
Pa2g4	Proliferation-associated protein 2G4 OS=Mus musculus GN=Pa2g4 PE=1 SV=3	9.87884	9.55152	10.1892	10.805	9.33906	9.37064	10.3358	10.8366	9.71051	9.76797	10.676	10.5735	9.87174	9.87024	10.7897	10.6893	9.45844	9.47235	9.60359	9.41491	9.0076	10.6172	12.2089	12.1787	9.75419	9.88634	9.9727	10.2232	9.45273	9.09645	12.819	12.6979
Pcca	Propionyl-CoA carboxylase alpha chain, mitochondrial OS=Mus musculus GN=Pcca PE=1 SV=2	9.19365	8.77635	9.73204	10.3837	8.89347	9.07552	10.0049	10.3577	9.21005	9.25801	10.1431	10.0454	9.19768	9.37911	10.1871	10.1972	8.82202	8.66698	9.17138	9.08972	0	0	11.8549	11.8468	9.17696	9.34608	9.63666	9.61609	0	8.78575	12.7101	12.4467
Pccb	Propionyl-CoA carboxylase beta chain, mitochondrial OS=Mus musculus GN=Pccb PE=1 SV=2	9.04942	8.90868	9.92179	10.225	8.90841	9.02963	10.0892	10.3486	8.93357	9.21037	10.0903	9.7428	8.92542	8.91445	10.1878	10.0862	8.76887	8.57846	9.06274	8.94949	0	10.1492	11.7224	11.7184	9.3427	9.34621	9.37598	9.40008	0	0	12.2622	12.2468
Ptges3	Prostaglandin E synthase 3 OS=Mus musculus GN=Ptges3 PE=1 SV=1	9.65617	0	9.95116	10.2975	0	0	9.74167	9.94997	0	0	10.0614	10.1704	10.4758	0	9.85548	9.79922	0	0	0	0	0	0	0	0	0	0	0	0	0	0	0	0
Ptgr2	Prostaglandin reductase 2 OS=Mus musculus GN=Ptgr2 PE=1 SV=2	9.48337	0	9.37824	9.76781	0	0	8.98695	9.85724	0	0	9.79155	9.40883	0	9.57196	9.5701	9.73722	0	0	0	0	0	0	10.6917	10.9336	0	0	8.59094	0	0	0	11.4546	11.5071
Adrm1	Proteasomal ubiquitin receptor ADRM1 OS=Mus musculus GN=Adrm1 PE=1 SV=2	8.9489	8.50183	9.22399	9.79329	0	8.57985	9.11774	9.5774	9.03827	9.31599	9.65113	9.30657	8.99426	8.88617	9.1572	9.39196	0	9.02112	0	8.75207	0	10.1502	11.3192	11.3788	9.08484	8.9708	9.20091	9.32149	0	0	12.1164	12.0552
Psma5	Proteasome subunit alpha type-5 OS=Mus musculus GN=Psma5 PE=1 SV=1	10.5906	9.49848	9.97498	9.95658	9.65863	9.36501	10.0142	10.5993	10.0581	10.4949	9.54345	10.2335	9.83837	10.1521	10.3752	9.5715	9.23798	9.59858	9.72502	9.90272	9.73624	11.9626	10.9051	10.7857	9.10243	9.35577	9.84033	10.1816	9.88575	8.99651	11.4171	11.206
Tgm1	Protein-glutamine gamma-glutamyltransferase K OS=Mus musculus GN=Tgm1 PE=1 SV=2	10.2773	9.7698	8.23622	8.75397	0	0	8.66795	9.25615	0	10.2278	8.55088	8.73293	0	9.10937	9.62699	8.8944	0	0	0	0	0	0	0	0	0	0	0	0	0	0	0	0
Pcmt1	Protein-L-isoaspartate(D-aspartate) O-methyltransferase OS=Mus musculus GN=Pcmt1 PE=1 SV=3	12.482	12.1872	11.3478	11.7554	12.7915	12.6079	12.2644	12.3508	12.3292	11.9552	11.5029	11.6386	13.1851	13.08	12.3896	12.1976	11.8212	11.4719	11.1101	11.5669	12.8476	13.3935	12.4876	12.4338	12.2911	12.3682	12.0616	11.7684	12.9406	12.5091	12.7048	12.5554
Ptk2b	Protein-tyrosine kinase 2-beta OS=Mus musculus GN=Ptk2b PE=1 SV=2	9.3146	9.31035	9.82681	10.3599	8.83793	9.24942	9.62475	9.83743	8.97608	9.45806	10.0685	9.63326	9.05465	9.50227	9.87808	10.0444	9.25187	9.39505	9.07622	9.09088	8.81301	0	11.5307	11.5915	9.39487	9.47907	9.45384	9.34038	9.17729	9.24721	12.3859	12.1571
Abhd16a	Protein ABHD16A OS=Mus musculus GN=Abhd16a PE=1 SV=3	8.80977	8.5833	8.3916	9.19617	0	0	8.99378	9.40771	8.52761	8.99322	9.43973	9.15071	8.6989	8.69057	8.81054	9.28183	0	0	0	0	0	0	10.8981	11.051	8.79025	8.97533	8.81453	9.13656	0	0	11.5451	11.2167
Prmt1	Protein arginine N-methyltransferase 1 OS=Mus musculus GN=Prmt1 PE=1 SV=1	9.82971	9.48654	10.0378	10.8394	9.19285	9.37378	10.1161	10.562	9.72863	9.86256	10.4193	10.3136	9.6045	9.62576	10.4407	10.4377	8.95387	9.47115	9.45599	9.51395	9.11343	10.1864	11.6428	11.7541	9.68385	9.78321	9.76934	10.1987	9.3516	9.44577	12.3551	12.1304
Ago2	Protein argonaute-2 OS=Mus musculus GN=Ago2 PE=1 SV=3	9.19025	9.14992	8.01435	8.46861	7.55982	7.59671	7.87497	8.46124	8.56778	8.73001	8.57766	8.37767	8.40757	8.32002	0	6.74151	0	0	0	0	0	0	0	0	0	0	0	0	0	0	0	0
Ago3	Protein argonaute-3 OS=Mus musculus GN=Ago3 PE=2 SV=2	9.3494	9.0446	8.38631	9.03277	8.17026	8.63646	8.19799	8.79458	8.69808	9.33016	8.78394	8.12486	8.56959	8.52636	0	8.02254	0	0	0	0	0	0	0	0	0	0	0	0	0	0	0	0
Bsn	Protein bassoon OS=Mus musculus GN=Bsn PE=1 SV=4	10.1303	9.93318	9.72841	10.4453	9.8033	9.88122	9.7495	9.75566	10.1048	10.1482	10.1006	9.98044	10.2575	10.2326	9.91092	9.86594	10.5988	11.0153	9.95327	9.92793	9.57525	11.1477	11.5049	11.2926	11.5693	11.658	10.2841	10.4053	9.91998	9.81191	12.065	11.8262
P4hb	Protein disulfide-isomerase OS=Mus musculus GN=P4hb PE=1 SV=2	8.98935	8.91259	9.43082	9.7353	8.67441	8.81829	9.99928	10.1848	9.04344	9.11593	9.49583	9.41606	8.98277	8.82398	9.58321	9.34137	0	8.65966	8.90915	8.58769	0	0	11.7738	11.3333	8.89935	8.92312	8.99966	9.05445	9.20948	0	12.5702	12.1632
Park7	Protein DJ-1 OS=Mus musculus GN=Park7 PE=1 SV=1	11.9637	11.8525	12.6643	12.66	11.8541	11.7915	12.5423	12.6688	11.9784	11.9015	13.0256	12.9737	12.5074	12.248	12.7696	12.4186	14.1605	13.9213	14.3166	13.8945	13.9161	12.108	14.8573	14.9725	14.2575	12.2492	14.1174	14.0748	14.2897	11.0389	15.5094	15.2364
Efr3b	Protein EFR3 homolog B OS=Mus musculus GN=Efr3b PE=1 SV=2	8.99983	8.74995	9.24045	9.65753	8.65721	8.59995	9.20832	9.50958	8.85692	8.94927	9.48866	9.34725	8.81761	8.91486	9.45935	9.47245	0	8.75457	0	8.67598	0	10.2235	11.2388	10.9975	8.86657	8.9124	9.39042	9.14457	0	0	11.8332	11.5914
Fam126b	Protein FAM126B OS=Mus musculus GN=Fam126b PE=1 SV=1	9.09344	8.67452	9.40139	10.0206	8.48707	8.7247	9.54965	9.961	8.73899	9.12238	9.6577	9.45371	9.0273	9.01052	9.56957	9.69301	0	8.55496	0	8.7395	0	0	11.4522	11.3244	8.98806	9.19312	8.90989	9.11365	0	0	12.0386	11.8158
Fam49a	Protein FAM49A OS=Mus musculus GN=Fam49a PE=1 SV=1	9.52848	9.19852	9.76827	10.3088	8.67122	8.88383	9.35898	9.90421	8.84242	8.98294	9.88603	9.73689	9.06853	9.27709	9.30258	9.63369	8.32053	8.65586	8.69638	8.80943	8.35236	9.15206	11.5684	11.6521	9.15942	9.11098	8.77393	9.32955	8.74628	8.77666	12.293	12.168
Fam49b	Protein FAM49B OS=Mus musculus GN=Fam49b PE=1 SV=1	13.4289	12.4779	11.7217	12.3854	11.8001	12.1526	12.8191	13.1472	12.7465	12.7575	12	12.6199	12.8383	12.7992	12.987	11.7555	11.4794	11.6776	11.6105	11.7762	12.3352	13.9716	11.9662	11.882	12.2975	12.0584	12.2787	12.2757	12.0043	11.4763	12.4816	12.0326
Prkca	Protein kinase C alpha type OS=Mus musculus GN=Prkca PE=1 SV=3	11.7056	11.5226	11.9144	12.5577	11.3546	11.6375	11.9599	12.3104	11.0339	11.4585	12.3216	12.2949	11.6778	11.9118	11.9356	11.9437	11.1576	10.9541	11.3661	11.1655	10.927	11.8934	13.1421	13.2055	11.4575	11.4989	11.3706	11.9676	11.7621	11.6825	13.6558	13.3384
Pacsin1	Protein kinase C and casein kinase substrate in neurons protein 1 OS=Mus musculus GN=Pacsin1 PE=1 SV=1	10.9123	10.7726	10.6776	11.0799	10.4012	10.5304	10.3806	10.7564	10.4834	10.7401	10.4875	10.8264	10.6365	10.691	10.4988	10.3193	8.86695	9.18305	10.5423	10.5922	10.3211	11.5408	11.5665	11.5428	9.8857	10.0134	10.0065	9.90542	10.194	9.98499	12.0187	11.8222
Prkcb	Protein kinase C beta type OS=Mus musculus GN=Prkcb PE=1 SV=4	11.5206	11.3424	12.0036	12.285	11.4331	11.6812	11.8905	12.077	11.1449	11.3418	11.9267	11.7832	11.4865	11.5877	11.6677	11.611	11.0721	11.3151	11.2131	11.2272	11.0574	12.1986	12.7794	12.8431	11.3466	11.5301	11.4955	11.5415	12.1794	11.9853	13.3023	13.0901
Prkcd	Protein kinase C delta type OS=Mus musculus GN=Prkcd PE=1 SV=3	9.1191	8.63494	9.54944	10.2146	8.32224	8.61494	9.37351	9.70665	8.88054	8.74503	9.85018	9.63359	8.75947	8.58396	9.32067	9.47237	0	0	0	0	0	0	0	0	0	0	0	0	0	0	0	0
Prkce	Protein kinase C epsilon type OS=Mus musculus GN=Prkce PE=1 SV=1	10.1042	9.85375	10.4639	10.856	9.72463	9.75636	10.2963	10.4975	9.92143	9.87407	10.5388	10.5378	9.87534	9.83795	10.0971	10.3614	9.34087	9.68032	9.71699	9.5772	9.40452	10.5767	11.904	11.7019	10.017	9.94065	10.064	10.0024	9.6266	9.66757	12.4232	12.3228
Prkcg	Protein kinase C gamma type OS=Mus musculus GN=Prkcg PE=1 SV=1	12.1817	11.8347	12.1564	12.7369	12.1307	12.2883	12.4668	12.73	11.7905	11.7833	12.3537	12.434	12.4033	12.4497	12.4211	12.3422	11.0679	11.3186	11.6381	11.6024	11.8238	12.4965	13.5527	13.3277	11.864	11.8146	12.0513	12.0206	13.2392	13.0304	13.5171	13.5051
Ndrg1	Protein NDRG1 OS=Mus musculus GN=Ndrg1 PE=1 SV=1	9.71121	9.55617	10.5485	10.8369	10.054	10.1588	10.7872	11.3079	9.5738	9.85354	10.718	10.6537	10.2785	10.3191	11.0455	10.9847	9.27283	9.58271	9.92368	9.81263	9.56904	11.2081	12.6167	12.6216	9.9962	10.1517	10.3432	10.4279	9.79533	9.85067	13.2096	13.0015
Ndrg2	Protein NDRG2 OS=Mus musculus GN=Ndrg2 PE=1 SV=1	10.5543	9.79876	10.8838	11.5844	9.91231	9.97819	11.2897	11.7418	9.94634	10.1613	11.5437	11.4793	9.88202	10.519	11.7745	11.6359	9.70039	9.66803	10.6132	10.6395	10.4145	11.5955	13.0738	13.0024	9.98328	9.94125	10.4965	10.6544	10.7656	10.9031	13.8652	13.7514
Ndrg3	Protein NDRG3 OS=Mus musculus GN=Ndrg3 PE=1 SV=1	10.1391	10.2119	10.6041	10.9246	10.0299	10.3039	10.5598	10.9116	10.0451	10.3343	11.0191	10.8181	9.97581	10.0786	10.7076	10.5717	9.66843	9.73777	10.4142	10.3079	9.72228	11.334	12.1288	12.1037	9.89634	10.0499	10.3698	10.4679	9.89592	9.6086	12.8342	12.4765
Ndrg4	Protein NDRG4 OS=Mus musculus GN=Ndrg4 PE=1 SV=1	8.75042	8.37069	9.66574	10.06	8.8891	9.13587	9.47026	9.64528	8.55362	9.22123	9.94229	9.65305	8.85973	8.78851	9.97872	9.88636	0	8.50181	9.44797	9.60056	0	0	11.7591	11.7647	8.77674	8.99182	9.30332	9.09209	9.03438	9.47004	12.8065	12.5408
Nipsnap1	Protein NipSnap homolog 1 OS=Mus musculus GN=Nipsnap1 PE=1 SV=1	10.3331	9.97386	14.9324	15.1589	10.5571	10.4793	11.5718	11.644	10.016	9.64084	15.1442	15.0452	10.1398	9.69356	10.5889	11.2155	10.12	10.0995	10.8322	10.9657	10.0321	10.951	11.9135	11.8829	10.5443	10.5551	10.7894	10.827	10.7471	10.6286	12.7363	12.5159
Nipsnap2	Protein NipSnap homolog 2 OS=Mus musculus GN=Nipsnap2 PE=1 SV=1	8.34085	9.88532	13.6971	14.1753	8.56657	10.3728	10.3002	10.7022	0	11.8386	14.2898	14.1843	8.60929	10.289	9.39751	9.88037	9.81505	0	8.90825	8.93465	0	10.2582	11.3235	11.3575	8.83724	9.544	9.0991	9.18479	0	9.9434	11.8471	11.7908
Ppm1a	Protein phosphatase 1A OS=Mus musculus GN=Ppm1a PE=1 SV=1	9.26964	8.97917	10.3903	10.7155	8.89508	8.91849	10.0019	10.3095	9.13797	9.44811	10.5138	10.451	9.35227	9.32216	10.1866	10.1475	8.97433	9.42787	9.52539	9.3325	8.80126	10.0439	11.9628	11.8178	9.34851	9.75801	9.72819	9.65973	9.3221	9.11955	12.7097	12.3818
Ppm1b	Protein phosphatase 1B OS=Mus musculus GN=Ppm1b PE=1 SV=1	0	7.2569	8.2761	8.83239	6.72505	6.9014	8.00129	8.42383	7.44357	7.65217	8.50885	8.4842	7.73563	7.51863	8.57746	8.36581	0	0	0	0	0	0	11.085	11.0188	7.69294	7.74498	8.41385	8.14441	0	0	11.6484	11.3376
Ppme1	Protein phosphatase methylesterase 1 OS=Mus musculus GN=Ppme1 PE=1 SV=5	10.4832	9.90653	10.8428	11.2714	9.81613	9.88898	10.7424	11.0457	10.1308	10.2247	10.9677	10.838	9.66796	9.82322	10.9101	10.8875	9.36691	9.81549	9.72186	9.82342	9.53358	11.2894	12.0961	12.1147	10.2287	10.1692	10.2496	10.5284	9.43285	9.45751	12.8482	12.5795
Pptc7	Protein phosphatase PTC7 homolog OS=Mus musculus GN=Pptc7 PE=1 SV=1	0	0	8.62293	9.74107	0	8.75929	8.52037	9.52508	0	0	9.05451	9.33817	8.21281	8.5185	8.94837	9.19633	0	0	0	0	0	0	11.0739	11.2476	0	0	0	0	0	0	11.6435	11.4426
Pof1b	Protein POF1B OS=Mus musculus GN=Pof1b PE=2 SV=3	9.5955	0	0	0	0	0	9.64995	10.3832	9.19237	10.0023	0	0	0	0	10.2034	0	0	0	0	0	0	0	0	0	0	0	0	0	0	0	0	0
Rogdi	Protein rogdi homolog OS=Mus musculus GN=Rogdi PE=1 SV=2	9.64365	8.9435	9.77566	10.1715	8.9648	9.02737	9.42615	9.87561	9.02026	9.40014	9.92264	9.45186	9.17451	9.1561	9.15732	9.48109	9.25728	9.90609	9.95178	9.79145	10.1129	11.8387	12.1314	12.2497	10.0219	10.0954	10.2584	10.3419	10.168	10.1573	12.787	12.7176
Rufy3	Protein RUFY3 OS=Mus musculus GN=Rufy3 PE=1 SV=1	10.2828	9.91872	10.3281	11.0065	10.0094	10.3117	10.4713	10.9936	9.98785	10.3016	10.6481	10.7188	10.2071	10.0029	10.8699	10.7992	9.67244	10.0817	9.82896	9.72648	9.54827	11.073	12.0721	12.0281	10.4364	10.3224	10.1109	10.1492	9.62613	9.48044	13.0366	12.6366
Scai	Protein SCAI OS=Mus musculus GN=Scai PE=1 SV=2	9.9125	9.55439	9.63943	10.1968	9.48214	9.16694	9.68386	9.86102	9.31641	9.29711	10.1679	10.1397	9.24622	9.39839	9.93295	9.71059	0	0	0	0	0	0	0	0	0	0	0	0	0	0	0	0
Sugt1	Protein SGT1 homolog OS=Mus musculus GN=Sugt1 PE=1 SV=3	8.95186	8.99148	9.94162	10.6994	8.79822	9.32828	9.73741	10.2514	9.05426	9.5057	10.159	10.203	9.2755	9.4634	10.1712	10.1108	9.80452	9.88721	10.0546	10.2449	10.3005	11.2043	12.1055	12.0735	10.0707	10.2351	10.3853	10.5481	9.79242	9.93471	12.764	12.4736
Son	Protein SON OS=Mus musculus GN=Son PE=1 SV=2	10.2326	9.99509	9.37247	10.0415	10.0802	10.3388	9.77917	10.1049	9.83946	10.2222	9.911	9.82472	10.1706	10.3036	9.93364	9.90239	0	0	0	0	0	0	0	0	0	0	0	0	0	0	0	0
Sec23a	Protein transport protein Sec23A OS=Mus musculus GN=Sec23a PE=1 SV=2	9.89928	9.07429	10.1307	10.5109	8.83499	8.96854	10.0376	10.224	9.527	9.50833	10.2701	10.2248	9.10337	9.08379	10.0665	10.029	8.88763	9.51183	9.06079	8.99859	0	10.5039	11.9233	11.7679	9.6234	9.87741	9.44725	9.50069	0	8.85356	12.3577	12.2907
Sec31a	Protein transport protein Sec31A OS=Mus musculus GN=Sec31a PE=1 SV=2	8.88184	8.80509	9.6393	10.0863	8.53835	8.56126	9.09916	9.44129	8.71712	8.60283	9.76066	9.46256	0	8.32954	9.51477	9.42043	0	8.54562	0	0	0	0	11.594	11.6208	8.98109	8.97767	9.11785	9.11027	0	0	12.2972	12.2832
Eipr1	Protein TSSC1 OS=Mus musculus GN=Eipr1 PE=1 SV=2	9.15924	8.60452	9.52582	10.1577	8.37557	8.92866	9.47368	10.1848	9.16863	9.55071	9.8463	9.80536	9.14824	9.3848	10.0345	9.87074	8.7805	8.80738	9.04198	9.03489	0	10.1748	11.4336	11.4182	8.98871	9.21457	9.26648	9.50427	0	8.88217	12.287	11.9061
Wiz	Protein Wiz OS=Mus musculus GN=Wiz PE=1 SV=2	10.7836	10.5038	10.8696	11.279	10.2246	10.5444	10.929	11.273	10.6853	10.6943	11.0913	11.0974	10.7641	10.5794	11.1854	11.1211	0	0	0	0	0	0	0	0	0	0	0	0	0	0	0	0
Pcbd2	Pterin-4-alpha-carbinolamine dehydratase 2 OS=Mus musculus GN=Pcbd2 PE=1 SV=2	0	0	9.53014	10.0316	9.65892	9.62289	9.36049	0	9.18887	8.91736	9.55459	9.42363	9.23386	9.58223	9.65058	9.65902	0	0	0	0	0	0	0	0	0	0	0	0	0	0	0	0
Pcbd1	Pterin-4-alpha-carbinolamine dehydratase OS=Mus musculus GN=Pcbd1 PE=1 SV=2	11.6894	11.3978	10.9864	11.2266	11.4402	11.3582	11.0963	11.3637	11.3071	11.0354	11.0716	10.8199	11.6663	11.514	10.4496	9.24155	11.5568	11.6182	11.4755	11.5345	11.6032	12.5006	12.0559	11.6814	11.4371	11.4557	11.3038	11.7399	12.213	11.2173	12.9847	12.6439
Pnp	Purine nucleoside phosphorylase OS=Mus musculus GN=Pnp PE=1 SV=2	0	0	8.78871	9.53748	0	0	8.93022	9.44544	0	0	8.95449	8.67637	0	0	9.57437	9.31524	0	0	0	0	0	0	10.8736	10.7557	0	0	0	0	0	0	11.685	11.6921
Npepps	Puromycin-sensitive aminopeptidase OS=Mus musculus GN=Npepps PE=1 SV=2	9.91141	9.34955	10.0132	10.5145	9.23486	9.71114	10.0085	10.3325	9.5054	9.87229	10.205	10.1375	9.38645	9.36736	10.2717	10.0889	0	8.66202	9.15618	9.18249	9.17308	11.3963	11.5501	11.6535	9.0191	8.90247	9.32855	9.49982	9.36016	8.95111	12.2866	12.0901
Ahcyl2	Putative adenosylhomocysteinase 3 OS=Mus musculus GN=Ahcyl2 PE=1 SV=1	10.8867	10.6281	10.9587	10.5138	10.2576	10.4604	11.081	10.2534	10.6208	9.4382	11.411	11.1187	10.4156	10.5429	11.2419	11.2302	9.69992	9.91021	10.1836	10.2302	10.1253	10.8444	12.3538	11.5016	10.5987	10.8331	10.4112	10.4667	10.2618	10.2016	12.7469	12.6428
Rbbp9	Putative hydrolase RBBP9 OS=Mus musculus GN=Rbbp9 PE=1 SV=2	9.3617	9.01272	9.9616	10.5493	8.64115	8.91634	10.0717	10.3478	9.26384	9.09138	10.3538	10.1946	9.06813	9.67165	9.89963	10.2277	8.91013	8.6523	8.96341	9.15985	0	0	11.688	11.6731	8.6546	9.39011	9.11358	9.30876	0	0	12.4893	12.2291
Glyr1	Putative oxidoreductase GLYR1 OS=Mus musculus GN=Glyr1 PE=1 SV=1	11.1066	11.0746	9.63301	10.1428	11.175	11.2835	10.6023	10.9355	10.7144	10.9087	11.111	10.8758	10.8315	11.0619	10.9306	10.7888	0	0	0	0	0	0	0	0	0	0	0	0	0	0	0	0
Plbd2	Putative phospholipase B-like 2 OS=Mus musculus GN=Plbd2 PE=1 SV=2	10.738	10.4862	0	9.07189	9.64824	10.1965	8.11595	9.70788	10.5167	11.2858	0	8.97633	9.7401	10.2862	8.47483	9.07543	10.3369	10.7022	0	9.20538	10.2291	11.9532	11.1297	10.8429	10.6441	10.5578	9.13857	10.4623	10.4006	10.5323	12.226	11.9553
Luc7l2	Putative RNA-binding protein Luc7-like 2 OS=Mus musculus GN=Luc7l2 PE=1 SV=1	10.4945	10.1566	8.16238	8.53229	10.3476	10.6012	8.57126	9.17555	10.0148	10.262	8.97226	8.97091	10.6277	10.7142	0	8.5715	9.09818	9.84654	0	0	10.4791	11.4811	9.37751	9.40151	10.4367	10.2832	9.16226	9.46523	10.7934	10.7312	10.1808	9.59476
Dnajc6	Putative tyrosine-protein phosphatase auxilin OS=Mus musculus GN=Dnajc6 PE=1 SV=2	10.7297	10.733	11.4033	11.6571	10.4739	10.5762	11.0925	11.2643	10.5086	10.7658	11.2128	11.1234	10.6981	10.6066	11.0975	11.094	10.5813	10.5847	10.6754	10.6502	10.3622	11.4527	12.6054	12.3842	10.9201	10.8806	10.9283	10.9034	10.6586	10.4223	13.1932	13.3578
Pdxk	Pyridoxal kinase OS=Mus musculus GN=Pdxk PE=1 SV=1	10.267	10.0588	9.63221	10.403	10.0041	10.2399	9.6483	10.1807	9.80466	10.5358	9.93609	9.73765	10.0348	9.99441	9.66931	9.66335	10.2331	10.2231	10.5561	10.3593	10.6354	11.0695	10.7348	11.0116	10.8781	10.0963	10.4336	10.3225	10.5738	10.5514	11.1941	10.7062
Pdxp	Pyridoxal phosphate phosphatase OS=Mus musculus GN=Pdxp PE=1 SV=1	11.0677	11.0383	11.5677	11.996	10.906	10.9822	11.5993	11.6772	11.1515	11.1002	11.9105	11.696	11.0101	10.929	11.6296	11.3839	10.8833	11.1689	11.0959	11.0968	10.8658	11.9922	13.0685	12.8499	11.2809	11.417	11.4597	11.3532	11.0434	10.9281	13.5934	13.3676
Pc	Pyruvate carboxylase, mitochondrial OS=Mus musculus GN=Pc PE=1 SV=1	12.5084	12.5987	13.2576	13.6509	12.301	12.4679	13.0611	13.2349	12.448	12.7298	13.3847	13.5296	12.706	12.6495	13.2718	13.3102	10.2962	10.4189	10.4912	10.5418	10.2049	11.5788	12.8415	12.7456	10.8272	11.1157	10.9425	10.9817	10.2443	10.23	13.3677	13.1568
Pdha1	Pyruvate dehydrogenase E1 component subunit alpha, somatic form, mitochondrial OS=Mus musculus GN=Pdha1 PE=1 SV=1	13.1992	13.0443	13.7196	14.2068	12.9837	13.0523	13.7847	14.1121	13.0695	13.0591	14.0261	14.0478	13.3057	13.1605	14.0373	13.935	12.5183	12.7765	13.017	13.0517	12.6484	13.2738	14.7571	14.8524	13.0652	13.2709	13.338	13.2867	12.7665	12.5904	15.6799	15.2701
Pdhb	Pyruvate dehydrogenase E1 component subunit beta, mitochondrial OS=Mus musculus GN=Pdhb PE=1 SV=1	13.4555	13.1923	14.0925	14.5148	13.1385	13.3126	14.1044	14.4359	13.3004	13.3723	14.3916	14.1125	13.4849	13.4732	14.0298	14.1525	12.5928	12.8484	13.0177	13.1278	12.5396	13.4247	15.2619	15.1363	13.2562	13.3986	13.4753	13.4283	12.698	12.569	15.9758	15.6375
Pdpr	Pyruvate dehydrogenase phosphatase regulatory subunit, mitochondrial OS=Mus musculus GN=Pdpr PE=1 SV=1	0	0	8.9289	9.33964	0	0	8.73392	8.99054	0	0	9.07675	8.71128	0	0	8.90076	8.90483	0	0	0	0	0	0	10.9554	10.6132	0	0	0	0	0	0	11.3817	11.366
Pdhx	Pyruvate dehydrogenase protein X component, mitochondrial OS=Mus musculus GN=Pdhx PE=1 SV=1	9.39477	8.98336	10.309	10.6666	9.23792	9.49576	10.1719	10.5364	9.63454	9.50043	10.623	10.3549	9.57719	9.34266	10.4108	10.186	8.98168	8.92109	9.93697	9.81975	9.18008	10.5809	12.0612	11.9844	9.67524	9.88688	10.22	10.126	9.21679	9.36183	12.98	12.6795
Pklr	Pyruvate kinase PKLR OS=Mus musculus GN=Pklr PE=1 SV=1	12.4832	12.0698	11.7452	12.3937	12.3989	12.4861	12.31	12.6583	12.2686	12.3998	12.2761	12.1324	12.5219	12.3621	12.5036	12.3611	0	0	0	0	8.71066	9.47746	10.2371	10.4971	0	0	0	0	9.3007	9.54343	11.4433	11.4441
Pkm	Pyruvate kinase PKM OS=Mus musculus GN=Pkm PE=1 SV=4	14.7857	14.5124	15.1626	15.4721	14.3399	14.466	15.1933	15.3966	14.3987	14.6198	15.3358	15.2528	14.741	14.6492	15.2575	15.2877	13.7109	14.053	13.9101	14.046	13.8788	14.6589	16.1074	15.9024	14.6071	14.6598	14.3824	14.3712	14.0052	13.7365	17.164	16.7217
Cryz	Quinone oxidoreductase OS=Mus musculus GN=Cryz PE=1 SV=1	9.14839	9.34962	8.96107	9.56336	10.4056	10.631	10.0478	10.282	8.55277	9.35977	9.98747	9.92736	9.47367	9.44837	10.0971	10.2177	8.83749	8.72696	10.9926	10.5061	10.6076	12.1992	11.3402	11.3645	9.61452	9.71911	11.0424	11.5032	9.58104	9.30979	12.0288	11.8281
Gdi1	Rab GDP dissociation inhibitor alpha OS=Mus musculus GN=Gdi1 PE=1 SV=3	12.1701	12.0371	12.8587	13.5943	11.8456	12.072	12.9083	13.3441	11.8309	12.1038	13.2699	13.1508	12.1541	12.2381	12.6805	13.0387	11.4874	11.5429	12.188	12.1346	11.4714	12.6323	14.105	14.0696	11.8086	12.1248	12.4416	12.1952	11.6477	11.5624	14.7004	14.5966
Gdi2	Rab GDP dissociation inhibitor beta OS=Mus musculus GN=Gdi2 PE=1 SV=1	12.3338	12.0017	12.8748	13.3004	11.9282	11.8074	12.8209	12.9443	12.2023	12.23	13.0704	12.9401	12.0295	11.7875	12.9733	12.8664	11.2112	11.9123	12.0787	12.0867	11.6265	12.6485	14.5185	14.4882	12.1246	12.2607	12.3736	12.4211	11.8448	11.4888	15.0687	15.166
Ankfy1	Rabankyrin-5 OS=Mus musculus GN=Ankfy1 PE=1 SV=2	15.2116	14.9817	14.6916	15.3507	14.6793	14.7691	14.8674	15.0961	14.8535	14.98	15.1995	15.1028	14.9189	14.795	15.1738	15.1955	14.2884	14.6144	14.3148	14.4288	14.6565	15.1359	15.2764	15.1279	14.4957	14.643	14.6058	14.541	14.9138	14.6333	15.2618	15.0769
Rph3a	Rabphilin-3A OS=Mus musculus GN=Rph3a PE=1 SV=2	10.9544	10.9036	11.4589	12.0727	10.4343	10.7994	11.369	11.5401	10.7469	11.0823	11.9209	11.6863	10.9757	10.8598	10.9652	11.0863	10.4821	10.9311	10.8401	11.0354	10.1342	11.4459	12.9362	13.2903	11.3981	11.6186	11.2569	11.4437	10.0377	9.9629	13.3618	13.0743
Ranbp1	Ran-specific GTPase-activating protein OS=Mus musculus GN=Ranbp1 PE=1 SV=2	9.33177	8.92297	9.16739	9.85903	9.02631	8.807	9.43502	9.71691	9.23365	9.12517	9.67772	9.59672	9.37881	9.33657	9.9119	9.55246	0	0	8.77891	8.63717	0	0	11.0377	10.7633	8.70122	9.02231	8.94092	0	8.94842	0	11.7839	11.3091
Rangap1	Ran GTPase-activating protein 1 OS=Mus musculus GN=Rangap1 PE=1 SV=2	15.771	15.4976	15.5535	15.9897	15.4139	15.612	15.7858	16.1891	15.4561	15.6851	15.8819	15.8115	15.7737	15.7931	15.6826	15.7851	0	0	0	0	0	0	0	0	0	0	0	0	0	0	0	0
Rap1gap	Rap1 GTPase-activating protein 1 OS=Mus musculus GN=Rap1gap PE=1 SV=2	9.127	8.95926	9.83569	10.2939	9.77895	10.064	10.0064	10.3837	8.8263	9.20208	10.0792	10.0034	9.72499	9.76422	10.0962	9.96946	8.68517	0	8.74068	8.69346	0	0	11.5516	11.7246	9.43966	9.75547	9.18271	9.42299	0	0	12.515	12.2149
Rac1	Ras-related C3 botulinum toxin substrate 1 OS=Mus musculus GN=Rac1 PE=1 SV=1	12.1653	12.1476	12.1543	12.7428	10.4476	10.7485	11.6722	11.9381	11.2491	11.4647	12.6534	12.3925	10.7129	11.0174	11.2597	11.7046	11.2056	11.5658	11.7562	11.9259	10.9616	12.1798	12.9731	12.7343	11.4187	11.6531	12.1465	12.3005	11.2485	11.2589	13.6505	13.4181
Rac3	Ras-related C3 botulinum toxin substrate 3 OS=Mus musculus GN=Rac3 PE=1 SV=1	9.13849	8.97056	8.96424	9.62942	0	0	0	0	8.27164	8.68374	9.3632	9.31468	0	0	0	0	0	0	0	0	0	0	0	0	0	0	0	0	0	0	0	0
Rras2	Ras-related protein R-Ras2 OS=Mus musculus GN=Rras2 PE=1 SV=1	8.84745	8.16686	9.14106	9.75102	0	0	0	0	8.35427	0	9.54052	9.22149	0	0	0	0	0	0	0	0	0	0	0	0	0	0	0	0	0	0	0	0
Rab10	Ras-related protein Rab-10 OS=Mus musculus GN=Rab10 PE=1 SV=1	11.9532	11.5418	12.0632	12.4757	11.2046	11.1363	12.0026	12.3531	11.4582	11.3788	12.3701	12.2193	11.419	11.4071	12.1817	12.0317	10.0219	10.329	10.6397	10.6139	10.4629	11.9399	12.9816	13.0955	10.8949	10.8104	10.9389	10.9388	10.9779	9.16791	13.6676	13.6069
Rab12	Ras-related protein Rab-12 OS=Mus musculus GN=Rab12 PE=1 SV=3	8.5524	0	8.93413	9.1022	0	0	8.31707	0	0	0	8.80649	8.93599	0	0	8.11134	8.8662	8.86278	8.8688	8.69691	0	9.35237	0	10.2006	10.5629	9.44615	9.13145	0	0	9.76947	9.02915	9.8486	9.63686
Rab14	Ras-related protein Rab-14 OS=Mus musculus GN=Rab14 PE=1 SV=3	12.0504	11.6928	11.2927	11.8249	10.7417	11.0091	11.6032	11.7621	10.9178	11.339	12.1488	11.951	10.8539	11.1588	11.3684	11.3137	9.73449	10.9683	10.7456	11.2743	10.3244	13.0639	12.4057	12.1926	11.2658	11.3314	11.244	11.6399	10.6355	10.6027	13.2643	12.9817
Rab18	Ras-related protein Rab-18 OS=Mus musculus GN=Rab18 PE=1 SV=2	9.71919	9.2453	9.06305	9.55969	8.28729	0	8.88312	8.90923	8.71927	8.92918	9.94981	9.43697	8.25908	8.36901	8.78009	8.51981	0	0	0	0	0	0	0	0	0	0	0	0	0	0	0	0
Rab1A	Ras-related protein Rab-1A OS=Mus musculus GN=Rab1A PE=1 SV=3	12.4402	11.9726	11.9368	12.3163	10.785	10.9793	11.924	12.0227	11.1529	11.5405	12.642	12.0957	10.9125	11.2384	11.2231	11.3405	9.72394	10.8712	10.6281	11.0103	10.2389	12.1119	12.8429	12.5409	11.5695	11.4844	11.1153	11.7246	10.3977	9.8661	13.7065	13.4667
Rab1b	Ras-related protein Rab-1B OS=Mus musculus GN=Rab1b PE=1 SV=1	11.5322	11.207	11.0068	11.6131	10.2623	10.4299	10.9994	11.3173	10.5395	10.8963	11.6753	11.4072	10.2656	10.5223	10.7327	10.7929	9.70918	10.7954	10.6264	11.0578	9.8446	12.137	12.3358	12.9473	10.6561	10.8311	10.7974	11.9445	10.3291	10.717	13.0833	13.0203
Rab21	Ras-related protein Rab-21 OS=Mus musculus GN=Rab21 PE=1 SV=4	9.55337	9.45368	8.94841	9.67251	8.76596	9.03948	8.89683	9.21537	8.77648	9.56	9.99073	9.90333	8.59416	0	8.89353	8.54408	0	8.50181	8.80572	8.87346	0	10.2573	10.485	10.8023	9.49528	9.16136	9.29838	9.69297	0	0	11.2264	10.9632
Rab2a	Ras-related protein Rab-2A OS=Mus musculus GN=Rab2a PE=1 SV=1	12.1436	11.8944	11.6859	12.217	10.6589	10.8918	11.4659	11.6416	11.045	11.5074	12.2783	12.0354	10.7363	11.0324	11.4519	11.4488	10.4311	10.7884	11.1467	11.2521	10.2091	11.6164	12.5713	12.737	11.1491	11.3839	11.5143	11.7893	10.7432	10.6989	13.8482	13.5358
Rab2b	Ras-related protein Rab-2B OS=Mus musculus GN=Rab2b PE=1 SV=1	0	0	0	0	0	0	0	0	7.8562	8.18009	9.01553	8.72811	8.43093	8.47881	8.99562	8.94793	0	0	0	0	7.63712	9.21433	9.91468	9.92314	0	0	0	0	7.35982	7.34761	10.0415	9.98877
Rab35	Ras-related protein Rab-35 OS=Mus musculus GN=Rab35 PE=1 SV=1	10.7055	10.3269	10.6622	11.4774	10.0351	10.0963	10.7048	10.9492	10.143	10.4035	11.3209	11.2035	10.2885	10.21	10.7687	10.7907	9.89186	10.118	10.3828	10.4474	9.91432	11.4967	12.1976	12.0057	10.3853	10.482	10.8607	10.9276	9.91936	9.93775	12.6756	12.548
Rab3a	Ras-related protein Rab-3A OS=Mus musculus GN=Rab3a PE=1 SV=1	13.7585	13.246	13.9436	14.1151	12.7594	12.8552	13.5328	13.8821	12.9959	13.0291	14.4119	13.92	13.022	13.0222	13.2924	13.3117	12.6119	12.5848	13.1248	13.0331	12.1987	12.8309	14.7738	14.7389	13.088	13.1721	13.3128	13.1085	12.5994	12.3764	15.6357	15.421
Rab3b	Ras-related protein Rab-3B OS=Mus musculus GN=Rab3b PE=1 SV=1	11.7185	11.4371	11.9782	11.9303	9.74757	9.49986	10.3914	10.8984	10.9497	10.1235	11.3176	11.3658	9.43964	9.41178	10.2214	9.05264	9.07791	9.52115	9.37827	9.38926	8.83885	9.95233	11.4553	11.5733	9.61922	9.63914	9.74279	9.40192	9.27365	9.31697	12.632	12.2896
Rab3c	Ras-related protein Rab-3C OS=Mus musculus GN=Rab3c PE=1 SV=1	12.0182	11.7449	12.1466	12.4272	10.9957	11.2037	11.7091	11.9121	11.2595	11.4193	12.5607	12.1975	11.3585	11.3794	11.3773	11.5577	10.8183	11.2103	11.4361	11.5487	10.586	11.7431	12.8277	12.9786	11.4716	11.6406	11.8253	11.8265	10.8092	10.7012	13.833	13.4546
Rab3d	Ras-related protein Rab-3D OS=Mus musculus GN=Rab3d PE=1 SV=1	9.84991	9.7363	9.82939	9.77146	8.94505	8.32619	9.65476	9.78847	9.45537	9.74112	10.3274	9.66193	9.73511	9.39803	9.42011	9.31759	0	0	0	0	0	0	0	0	0	0	0	0	0	0	0	0
Rab4a	Ras-related protein Rab-4A OS=Mus musculus GN=Rab4a PE=1 SV=2	11.2135	8.8522	11.5251	12.4949	9.43401	9.22827	11.6198	11.767	10.4605	10.009	12.2565	12.1263	9.83882	10.276	12.2194	12.1516	0	0	0	0	0	0	9.65235	9.64836	0	0	0	0	0	0	9.82787	9.83288
Rab4b	Ras-related protein Rab-4B OS=Mus musculus GN=Rab4b PE=1 SV=2	8.28752	0	8.19215	8.22175	0	0	7.66583	8.32791	0	0	8.34334	8.68858	0	0	8.47316	7.57663	0	0	0	0	0	0	10.6913	10.7682	0	0	0	9.31563	0	0	11.8819	11.7334
Rab5a	Ras-related protein Rab-5A OS=Mus musculus GN=Rab5a PE=1 SV=1	10.0104	9.60388	8.67393	9.32187	8.41833	8.53341	9.34731	8.95977	8.75351	8.61049	9.83273	9.35124	8.65986	8.60417	8.87835	8.45532	9.26432	9.72316	9.55978	9.64538	7.64008	9.96026	9.49277	9.49741	9.35372	9.50056	9.52188	9.50344	8.19267	8.17362	11.2576	11.0197
Rab5b	Ras-related protein Rab-5B OS=Mus musculus GN=Rab5b PE=1 SV=1	8.95137	8.71133	7.2111	8.20343	0	0	0	0	7.43398	8.00113	8.78693	8.29566	0	0	0	0	0	0	0	0	6.91642	8.93516	8.67331	8.97143	0	0	0	0	7.14632	7.12727	9.96839	9.72434
Rab5c	Ras-related protein Rab-5C OS=Mus musculus GN=Rab5c PE=1 SV=2	9.58248	9.18138	8.46632	8.67191	7.65191	7.8189	8.5776	8.44957	7.95153	8.0833	9.33627	8.70799	7.9999	8.02397	8.1854	8.02849	0	0	0	0	7.43887	9.45762	9.9523	9.78885	8.3016	8.52279	8.50632	8.24955	7.81108	7.79203	11.0666	10.9478
Rab6a	Ras-related protein Rab-6A OS=Mus musculus GN=Rab6a PE=1 SV=4	10.0777	9.26514	9.29899	9.73777	7.95714	8.09932	9.24484	9.54384	9.36337	8.14924	10.3551	9.96238	8.25141	7.99585	9.01843	9.02054	8.15582	8.50781	8.30892	8.36059	7.55563	8.96821	10.7618	10.7507	8.94958	9.15293	8.69255	8.81902	8.53823	8.68278	11.6329	11.4518
Rab6b	Ras-related protein Rab-6B OS=Mus musculus GN=Rab6b PE=1 SV=1	12.2318	11.9649	12.7676	12.8149	12.1302	12.2621	12.9199	13.1243	12.2031	12.2316	12.8664	12.726	12.49	12.4302	13.0306	12.8308	11.5438	11.5564	11.9876	11.8235	11.6485	12.3515	13.897	13.7608	11.9035	11.9699	12.3717	12.1991	11.893	11.4703	14.161	13.9073
Rab7a	Ras-related protein Rab-7a OS=Mus musculus GN=Rab7a PE=1 SV=2	10.8797	10.5645	9.8281	11.1018	9.01152	10.3145	10.053	11.6136	9.34912	11.1871	10.5419	10.9822	9.07119	10.9489	9.50587	11.3917	9.00644	10.2602	9.80096	10.4722	8.98852	11.4303	11.3485	11.9762	9.97865	9.93781	10.1143	11.9	9.33571	9.72418	12.1859	12.0237
Rab8b	Ras-related protein Rab-8B OS=Mus musculus GN=Rab8b PE=1 SV=1	7.71229	6.81191	8.26432	9.39765	6.0657	6.09357	7.91794	8.07571	7.03379	7.04666	9.18172	8.64207	6.89827	6.79037	8.79451	8.55809	6.52045	7.13549	6.41235	7.11089	7.71496	9.9715	10.3251	10.0386	8.20707	8.19803	7.51677	8.11244	8.39641	8.30151	11.127	10.9622
Rap1b	Ras-related protein Rap-1b OS=Mus musculus GN=Rap1b PE=1 SV=2	9.7278	10.1397	10.1161	10.738	9.01819	9.1641	9.41319	9.91936	9.86922	9.9207	10.3286	10.0127	9.53529	9.51365	9.65545	9.77562	0	0	0	0	0	0	0	0	0	0	0	0	0	0	0	0
Rap2a	Ras-related protein Rap-2a OS=Mus musculus GN=Rap2a PE=1 SV=2	9.54299	9.52015	10.5998	11.1094	9.17418	9.28079	10.1007	10.3278	9.16823	9.39744	10.6763	10.8925	9.45909	9.50783	9.67666	10.2837	9.96748	10.0615	10.2843	10.3561	9.08242	10.0235	11.933	11.9537	10.1079	10.2219	10.6192	10.5761	9.31242	9.09638	12.4206	12.3259
Rap2b	Ras-related protein Rap-2b OS=Mus musculus GN=Rap2b PE=1 SV=1	10.7149	10.2368	11.6467	11.9989	9.90214	10.0424	11.2225	11.4101	10.3297	10.545	11.6207	11.3523	10.357	10.3052	10.9307	10.9753	9.94728	10.1755	10.3505	10.1793	9.76083	11.2224	12.6969	12.7165	10.3657	10.3642	10.6823	10.766	9.7684	9.62292	13.3969	13.0708
Rap2c	Ras-related protein Rap-2c OS=Mus musculus GN=Rap2c PE=1 SV=1	7.84824	7.60364	8.83362	9.05324	6.89758	7.02649	8.14886	8.22888	7.71264	7.90868	9.14903	9.00628	7.64476	7.4443	8.49245	8.44617	0	0	0	0	7.15071	8.27064	10.0095	10.1504	0	0	0	0	7.10982	7.03045	10.6689	10.4436
Syngap1	Ras/Rap GTPase-activating protein SynGAP OS=Mus musculus GN=Syngap1 PE=1 SV=2	10.4729	10.1398	12.7669	12.8787	10.1955	10.2767	10.3596	10.6376	10.0856	10.2579	14.548	14.4918	9.97762	10.142	9.90895	10.1368	10.4557	10.5289	10.0813	10.0216	10.043	11.3972	11.6071	11.5544	10.5036	10.5666	10.2786	10.378	10.231	9.96839	13.5826	13.0788
Rasal1	RasGAP-activating-like protein 1 OS=Mus musculus GN=Rasal1 PE=1 SV=2	9.06926	0	9.97825	10.1737	8.99355	9.00762	9.81192	10.0123	9.16816	9.37929	9.72559	9.3983	9.36615	9.39473	9.36032	9.34525	0	9.15888	8.739	9.24847	9.36717	10.405	11.3009	11.1178	9.07254	8.95304	9.17461	0	9.2328	0	11.8134	11.5786
Ptprd	Receptor-type tyrosine-protein phosphatase delta OS=Mus musculus GN=Ptprd PE=1 SV=3	9.26897	8.78003	9.35408	10.064	7.79389	8.14705	9.05831	9.213	8.79488	9.15557	9.62892	9.65243	8.53525	8.69319	9.26407	9.65082	8.44191	8.95827	8.40765	8.52604	8.01154	10.128	11.1296	11.0603	9.25058	9.2585	8.98556	9.0166	0	7.82888	11.547	11.2005
Ptprs	Receptor-type tyrosine-protein phosphatase S OS=Mus musculus GN=Ptprs PE=1 SV=1	9.21812	8.87503	9.78013	10.2968	8.39673	8.75577	9.43412	9.82286	8.96848	9.24821	9.81926	9.63226	8.77269	8.99292	9.27779	9.31152	8.31005	8.93326	8.43585	8.47901	8.04986	10.1663	11.2626	11.1615	9.25787	9.33029	8.92509	9.04337	0	8.13866	11.904	11.7255
Rack1	Receptor of activated protein C kinase 1 OS=Mus musculus GN=Rack1 PE=1 SV=3	9.90246	9.71454	10.6168	11.0572	9.82004	9.88458	10.7215	11.0505	9.71992	9.86127	10.7575	10.4742	9.91356	9.65076	10.5403	10.3779	9.37242	9.57095	10.2963	10.3778	9.8249	11.0305	11.766	11.7786	10.0836	10.1047	10.6684	10.8273	9.55223	9.29	12.4026	12.2203
Fam213a	Redox-regulatory protein FAM213A OS=Mus musculus GN=Fam213a PE=1 SV=2	10.0494	10.0295	10.5322	10.4723	10.0658	10.0513	10.6769	10.5173	9.97418	9.95266	10.8836	10.3874	10.041	9.68292	10.4795	10.2896	9.3404	9.75465	10.0148	10.3325	9.59425	10.9322	12.4117	11.8935	9.98109	10.5322	10.5868	10.5494	9.81809	9.87036	12.9252	12.6123
Rims1	Regulating synaptic membrane exocytosis protein 1 OS=Mus musculus GN=Rims1 PE=1 SV=2	9.16199	8.84744	9.17348	9.87929	8.38628	8.81104	8.72899	8.77733	9.01684	9.03825	9.8599	9.6019	8.42768	8.66091	8.77546	8.92256	8.62826	8.72479	0	0	0	0	10.4828	10.3217	8.93703	9.14514	0	0	0	0	10.785	10.4809
Rgs6	Regulator of G-protein signaling 6 OS=Mus musculus GN=Rgs6 PE=1 SV=2	9.24903	9.10923	9.3868	9.97689	8.79067	9.0326	9.35133	9.76647	9.00043	9.34916	9.71941	9.68053	8.81077	8.99421	9.58222	9.40331	8.59391	8.79264	9.01117	8.98581	8.79002	10.2191	10.9625	10.9149	8.69259	8.99559	9.00256	9.24541	8.5507	8.71715	11.5418	11.3524
Rgs7	Regulator of G-protein signaling 7 OS=Mus musculus GN=Rgs7 PE=1 SV=2	9.96245	9.7346	10.1562	10.6078	9.51248	9.66161	10.097	10.4151	9.54658	9.80373	10.2901	10.3039	9.23926	9.286	10.0784	9.94605	9.53988	10.8393	9.92343	10.7299	9.46791	10.8428	11.8765	12.2738	10.7896	10.1455	10.2447	11.6526	9.91785	10.6025	12.6403	12.2594
Rtn1	Reticulon-1 OS=Mus musculus GN=Rtn1 PE=1 SV=1	10.688	10.6676	10.6918	11.673	10.4962	10.7975	10.7638	11.399	10.3586	10.6609	11.0019	11.1426	10.6604	10.8716	10.5796	10.8917	9.85139	10.2625	10.849	11.0422	10.2513	11.7957	12.415	12.2301	10.4764	10.7265	10.7578	11.0116	10.1529	10.2546	12.8076	12.7398
Aldh1a1	Retinal dehydrogenase 1 OS=Mus musculus GN=Aldh1a1 PE=1 SV=5	9.00483	8.31369	9.04329	9.4904	8.77075	8.74879	9.4148	9.66949	8.66767	7.93307	9.91279	9.63913	8.25093	8.34957	9.75979	9.79084	7.08925	8.15478	9.52069	9.53921	8.80157	10.8679	12.2273	12.1613	10.1504	10.1966	9.95455	10.5252	7.3063	7.08351	12.7304	12.5202
Rock2	Rho-associated protein kinase 2 OS=Mus musculus GN=Rock2 PE=1 SV=1	9.70971	9.44239	9.40296	9.60588	9.44098	9.45024	9.72378	9.26658	9.24568	10.1776	9.41569	9.09014	9.59734	9.02299	9.85372	9.24763	9.96892	10.2618	8.9982	9.19837	9.29031	10.4758	11.2144	11.0723	10.429	10.6212	9.37147	9.66846	9.38219	8.97746	11.6621	11.3116
Rhob	Rho-related GTP-binding protein RhoB OS=Mus musculus GN=Rhob PE=1 SV=1	11.0008	10.2534	11.7116	11.8349	9.83617	10.4493	11.3689	11.4396	10.6707	10.5634	11.8417	11.3624	10.2122	10.6254	11.2449	11.0218	10.5375	10.6461	10.8428	10.8694	10.4163	11.4518	12.0023	11.9166	10.4319	10.092	10.3714	10.5479	10.6041	10.3964	12.8068	12.4959
Rhog	Rho-related GTP-binding protein RhoG OS=Mus musculus GN=Rhog PE=1 SV=1	8.74469	8.31436	9.08535	9.65543	0	0	8.69826	8.93619	0	0	9.52542	8.94457	8.23749	0	8.79417	8.32755	0	8.88639	9.04873	8.81075	0	0	11.0868	10.7974	8.66172	8.73523	8.68482	9.01158	0	0	11.4232	11.3323
Arhgdia	Rho GDP-dissociation inhibitor 1 OS=Mus musculus GN=Arhgdia PE=1 SV=3	11.9379	11.7455	12.9631	13.2482	11.5326	11.6702	12.6644	13.058	11.6981	11.8479	13.0297	12.883	12.0311	11.9658	13.0564	12.8676	11.259	11.3165	12.1073	11.9785	11.1078	12.0687	13.1743	14.0281	11.8259	11.9108	12.3595	12.1393	11.2552	11.064	14.8727	14.4247
Arhgap1	Rho GTPase-activating protein 1 OS=Mus musculus GN=Arhgap1 PE=1 SV=1	9.54624	9.24323	10.0897	10.7152	8.79977	9.1795	10.0078	10.304	9.22228	9.44697	10.2033	10.0441	9.25625	9.49149	10.0589	10.0906	8.99281	9.06878	9.28655	9.05486	0	9.97205	11.6358	11.6366	9.77177	9.58048	9.40509	9.72601	9.4916	9.32591	12.4833	12.2887
Arhgef2	Rho guanine nucleotide exchange factor 2 OS=Mus musculus GN=Arhgef2 PE=1 SV=4	9.16089	9.48766	9.31834	9.79564	8.56718	8.98473	9.06684	9.08943	8.98193	9.5716	9.44638	9.08251	9.23386	8.92808	8.95765	8.67265	8.80224	9.52475	0	8.94435	0	10.1294	10.686	10.4661	9.05474	9.22996	9.19369	9.18774	0	0	11.1529	10.9814
Arhgef7	Rho guanine nucleotide exchange factor 7 OS=Mus musculus GN=Arhgef7 PE=1 SV=2	8.58141	0	8.57812	9.04299	0	0	8.28508	8.62971	0	8.79675	9.06715	8.65498	0	0	8.49447	8.47574	0	0	0	0	0	0	0	0	0	0	0	0	0	0	0	0
Rnh1	Ribonuclease inhibitor OS=Mus musculus GN=Rnh1 PE=1 SV=1	9.73132	9.63832	9.91541	10.6134	8.95988	9.53976	10.3179	10.6956	9.79686	10.1504	10.4022	10.3198	9.66976	10.177	10.8761	10.8758	8.98235	9.32257	9.70875	9.71251	8.94917	10.7818	11.8932	11.9503	9.5508	9.89283	10.1418	10.336	9.63914	9.76068	12.7829	12.5826
Prps1	Ribose-phosphate pyrophosphokinase 1 OS=Mus musculus GN=Prps1 PE=1 SV=4	10.1358	9.72263	10.6244	10.9721	9.58777	9.72993	10.577	10.5936	10.029	9.91687	10.712	10.3994	9.68822	9.76138	10.7014	10.4754	9.65585	10.1446	10.0381	9.84651	9.50096	11.4013	12.074	12.0686	10.1418	10.0097	10.1628	10.3086	9.79662	9.33446	12.5674	12.3995
Riox1	Ribosomal oxygenase 1 OS=Mus musculus GN=Riox1 PE=1 SV=2	0	0	10.0808	10.5647	0	0	0	0	0	0	10.4143	10.224	0	0	0	0	0	0	0	0	0	0	0	0	0	0	0	0	0	0	0	0
Rbmx	RNA-binding motif protein, X chromosome OS=Mus musculus GN=Rbmx PE=1 SV=1	12.1496	11.879	11.3698	11.6997	11.7543	11.9418	11.9223	12.1918	11.9616	12.123	12.0302	11.749	11.6909	11.6465	11.6196	11.4206	10.7237	10.8028	11.1186	11.0169	11.4041	12.0221	11.3246	11.2319	13.0408	13.1263	12.7151	12.6898	12.2377	12.2634	11.6919	11.5505
Rbm14	RNA-binding protein 14 OS=Mus musculus GN=Rbm14 PE=1 SV=1	9.65837	9.43218	9.82693	10.4044	9.04184	9.31155	9.93462	10.1445	9.55156	9.79284	10.4179	10.2557	9.59534	9.53654	10.0949	9.9991	9.04002	9.27096	9.31075	9.42377	8.88033	10.7268	11.5196	11.5185	9.89444	10.1061	9.77903	9.92106	0	8.92469	12.1083	11.9118
Rbm25	RNA-binding protein 25 OS=Mus musculus GN=Rbm25 PE=1 SV=2	11.4558	11.0979	10.4189	10.8288	11.4707	11.4964	11.05	11.3302	11.2694	11.5052	10.9862	10.6928	11.6661	11.7437	10.8245	11.1669	0	0	0	0	0	0	0	0	0	0	0	0	0	0	0	0
Rbm39	RNA-binding protein 39 OS=Mus musculus GN=Rbm39 PE=1 SV=2	9.53908	9.17308	9.09414	10.1721	9.21446	9.98258	9.20327	10.26	9.31855	10.5808	9.73665	9.81064	9.37001	9.33092	9.41565	9.82516	9.04634	9.21113	0	9.24533	9.10242	10.9401	10.9418	10.9273	10.0359	10.154	9.27724	9.77608	9.82371	9.49638	11.3471	11.285
Ewsr1	RNA-binding protein EWS OS=Mus musculus GN=Ewsr1 PE=1 SV=2	12.2233	12.0508	11.7349	11.8839	11.4126	11.6366	11.4428	11.6912	11.9374	12.183	11.914	11.8667	10.9372	10.8196	10.9461	10.7224	12.392	12.46	11.9513	11.8258	10.9458	12.135	11.2922	11.1739	13.0503	13.0838	12.4119	12.2843	11.8376	11.5367	12.0879	11.4922
Fus	RNA-binding protein FUS OS=Mus musculus GN=Fus PE=1 SV=1	15.7788	15.6566	15.5268	15.9542	15.0478	15.144	15.5184	15.7734	15.5028	15.6759	15.9874	15.8851	15.3363	15.2008	15.4941	15.2499	14.858	15.0297	14.9455	14.9663	14.8221	15.2427	15.8876	15.7492	15.6153	15.757	15.2742	15.2773	15.1878	15.0141	16.1878	15.9535
Msi2	RNA-binding protein Musashi homolog 2 OS=Mus musculus GN=Msi2 PE=1 SV=1	8.68891	0	8.52697	9.06702	0	0	8.67498	8.76567	8.56194	0	9.21508	9.07891	8.60016	0	8.96281	8.84389	0	0	9.02196	0	0	0	10.9116	10.815	8.68485	0	8.92536	0	0	0	11.1676	10.6987
Rbmxl1	RNA binding motif protein, X-linked-like-1 OS=Mus musculus GN=Rbmxl1 PE=1 SV=1	12.8939	12.6233	12.1141	12.469	12.0575	12.2449	12.2562	12.5278	12.2777	12.4268	12.3836	12.2145	12.3973	12.3528	12.3538	12.1783	11.3303	11.4093	11.7251	11.6235	12.1099	12.7459	11.8257	11.7679	13.0453	13.1672	12.7388	12.6327	12.677	12.7027	11.9505	11.81
Rbfox1	RNA binding protein fox-1 homolog 1 OS=Mus musculus GN=Rbfox1 PE=1 SV=3	9.2978	9.49662	9.61298	9.98786	8.79891	9.19457	9.38617	9.96514	9.301	9.69723	9.70066	10.2537	9.86076	9.56064	10.2421	10.0124	0	8.96534	8.84432	8.94607	0	0	10.9666	10.8648	9.54411	9.90344	9.32311	9.75926	0	0	11.333	11.286
Ruvbl1	RuvB-like 1 OS=Mus musculus GN=Ruvbl1 PE=1 SV=1	11.6027	12.2575	13.6342	14.1174	12.7137	12.7459	12.3714	12.2254	11.591	12.5646	12.3116	12.4354	11.9608	11.8546	11.3501	12.2976	0	0	0	0	0	0	11.1166	10.9685	0	0	0	0	0	0	10.7545	11.4747
Ruvbl2	RuvB-like 2 OS=Mus musculus GN=Ruvbl2 PE=1 SV=3	8.93911	8.77318	8.50781	9.269	0	0	9.13137	9.83441	8.61878	9.07129	9.41666	9.25434	8.43876	8.57209	9.09263	9.36367	0	0	0	0	0	0	11.131	11.0901	8.56117	8.64183	0	0	0	0	11.8643	11.5307
Ahcyl1	S-adenosylhomocysteine hydrolase-like protein 1 OS=Mus musculus GN=Ahcyl1 PE=1 SV=1	12.038	11.7456	12.2942	12.0018	11.7478	12.0477	12.4754	12.0853	12.0034	11.3006	12.9042	12.6903	11.9885	12.2079	12.7346	12.7646	11.5566	11.6064	11.9177	11.9079	11.2487	12.2364	13.3911	13.0209	12.2644	12.4405	12.1246	12.0724	11.4934	11.296	14.0059	13.7899
Esd	S-formylglutathione hydrolase OS=Mus musculus GN=Esd PE=1 SV=1	10.6906	10.2623	11.2942	11.3186	10.242	10.1486	11.2864	11.1048	10.4056	10.5564	11.3982	11.1228	10.5279	10.1028	11.2766	11.1093	10.3405	10.4102	10.7595	10.5851	10.363	11.4106	12.6474	12.512	10.9593	11.0173	11.0045	10.7446	10.3124	10.1843	13.2915	13.0789
Sccpdh	Saccharopine dehydrogenase-like oxidoreductase OS=Mus musculus GN=Sccpdh PE=1 SV=1	8.37249	8.68153	9.33885	10.0183	0	8.74099	9.43883	10.0526	8.44472	8.57959	9.85962	9.77594	8.50475	8.98116	9.63993	10.0321	0	8.72002	9.27421	9.20107	0	9.8593	11.5721	11.465	8.97016	9.20553	9.39673	9.78707	9.09021	9.01849	12.3062	12.0854
Atp2a1	Sarcoplasmic/endoplasmic reticulum calcium ATPase 1 OS=Mus musculus GN=Atp2a1 PE=1 SV=1	11.7652	11.5112	11.8214	12.3678	11.1305	11.3246	11.7572	11.9468	11.5052	11.7041	12.0545	12.35	12.0261	11.9177	12.1805	11.9892	0	0	0	0	0	0	0	0	0	0	0	0	0	0	0	0
Atp2a2	Sarcoplasmic/endoplasmic reticulum calcium ATPase 2 OS=Mus musculus GN=Atp2a2 PE=1 SV=2	12.6186	12.3968	12.689	13.1487	12.0122	12.1662	12.6274	12.9166	12.3967	12.5724	13.0083	13.1969	12.5587	12.5097	12.8133	12.6638	11.5341	11.8164	12.1091	12.1083	11.5769	12.6007	14.3547	14.1693	12.346	12.4418	12.3856	12.3583	11.5957	11.4922	14.7567	14.474
Atp2a3	Sarcoplasmic/endoplasmic reticulum calcium ATPase 3 OS=Mus musculus GN=Atp2a3 PE=1 SV=3	9.1459	8.71782	9.34368	9.87546	8.17078	8.31001	9.72626	9.66814	8.69442	8.7711	10.1679	9.94233	8.78915	8.65178	9.2949	9.6323	8.35703	8.64564	8.28701	8.40963	8.13524	9.52107	11.4882	11.2515	9.1595	9.06464	9.0113	9.17169	9.08528	9.1002	11.9036	11.8349
Safb	Scaffold attachment factor B1 OS=Mus musculus GN=Safb PE=1 SV=2	10.276	9.97857	10.253	10.8883	9.95471	10.1923	9.87657	10.2255	10.1285	10.4604	10.7873	10.7281	10.3208	10.2508	10.0408	10.1006	9.17976	9.10378	9.00032	9.09076	0	10.4204	11.101	10.9855	11.3146	11.4813	10.1905	10.3186	9.18771	9.01987	11.5714	11.3995
Sec14l2	SEC14-like protein 2 OS=Mus musculus GN=Sec14l2 PE=1 SV=1	9.50646	8.80749	9.93837	9.94966	8.78226	8.41046	9.67424	9.60817	9.05682	8.8373	9.76463	9.8482	8.6989	8.53135	9.88697	9.65704	9.0871	8.829	9.20887	9.08661	8.89658	0	11.5221	11.3558	9.07269	9.27087	9.26432	9.00066	9.44051	8.96311	12.2798	12.0945
Scrn1	Secernin-1 OS=Mus musculus GN=Scrn1 PE=1 SV=1	12.4382	12.0978	11.4327	12.05	10.3913	10.7916	11.3008	12.411	10.79	11.0814	11.872	11.7459	11.0114	11.2345	11.3559	11.4193	9.86807	10.2543	10.6242	10.6949	9.91488	11.9197	13.0253	13.0553	10.8892	10.9533	11.0106	11.1152	10.0145	9.80932	13.4012	13.3226
Scamp1	Secretory carrier-associated membrane protein 1 OS=Mus musculus GN=Scamp1 PE=1 SV=1	10.7493	10.4175	10.8602	11.6012	10.1846	10.35	11.0686	11.3064	10.0963	10.2147	11.2623	11.2391	10.4226	10.4602	11.0113	11.0885	9.75747	9.85726	10.4924	10.6935	9.78221	11.8124	12.9923	12.869	10.3447	10.3786	10.5432	10.6038	9.99959	9.79334	13.7624	13.5438
Scamp3	Secretory carrier-associated membrane protein 3 OS=Mus musculus GN=Scamp3 PE=1 SV=3	9.44712	9.22508	9.44936	10.0548	8.87495	8.83505	9.45306	9.76503	8.62996	9.30015	9.72293	9.55147	8.78945	9.30869	9.63151	9.60791	10.0624	9.53751	9.6341	9.73342	9.5875	11.1814	11.5902	11.6623	9.99234	9.92728	9.82804	10.2116	9.90086	9.46815	12.2862	12.1792
Scamp5	Secretory carrier-associated membrane protein 5 OS=Mus musculus GN=Scamp5 PE=1 SV=1	10.8976	10.4596	11.1348	11.4687	10.8532	10.5584	11.0633	11.1786	10.2653	9.96766	11.4789	11.0142	10.1428	10.0093	10.7256	10.6982	10.7292	10.1078	11.0499	10.5262	10.5558	11.6847	11.998	11.9334	10.3914	10.5702	10.4868	10.6284	10.7571	10.3329	12.8761	12.5139
Spr	Sepiapterin reductase OS=Mus musculus GN=Spr PE=1 SV=1	11.6765	10.8436	10.8225	11.4382	10.1682	10.4845	11.1235	11.8043	11.2194	11.5475	11.2368	11.1628	10.349	10.5141	12.8984	11.1371	9.39653	10.3345	9.98781	10.381	10.6065	13.2842	12.4658	12.508	10.8963	10.3333	10.5449	11.0563	10.3115	10.1623	13.2994	13.1361
Sept11	Septin-11 OS=Mus musculus GN=Sept11 PE=1 SV=4	11.9564	11.7809	12.571	13.1907	11.6919	11.9101	12.6421	13.0308	11.8645	11.9586	12.8337	12.7422	12.0221	12.0464	12.6488	12.6015	11.7476	11.6346	12.179	12.0482	11.3002	12.3511	13.8923	13.9615	12.0263	12.201	12.3241	12.1688	11.383	11.2928	14.6399	14.3077
Sept4	Septin-4 OS=Mus musculus GN=Sept4 PE=1 SV=1	10.0206	9.73088	9.75389	10.5635	9.54761	9.94631	10.5796	11.0182	9.91993	10.1907	11.0048	10.958	10.3912	10.4994	10.8418	10.8323	0	0	9.42991	9.38388	0	10.8774	12.1102	12.1923	9.23753	8.97331	9.50536	9.70461	0	0	12.676	12.472
Sept5	Septin-5 OS=Mus musculus GN=Sept5 PE=1 SV=2	12.5971	12.5281	13.5211	13.8677	12.4946	12.5962	13.4896	13.6714	12.7478	12.7476	13.6284	13.421	12.9101	12.7315	13.1719	13.2269	12.2443	12.4397	12.6538	12.4787	11.9801	12.8747	14.563	14.5275	12.7338	12.9419	12.9239	12.6119	11.8968	11.6845	15.2211	14.9087
Sept6	Septin-6 OS=Mus musculus GN=Sept6 PE=1 SV=4	12.6161	12.2274	11.8121	12.2169	11.6469	11.893	12.5658	12.7988	13.1469	13.0258	12.3203	12.5019	12.6428	12.6805	14.2355	12.0294	10.3116	10.6119	10.8618	10.875	10.362	11.6434	12.5875	12.411	11.1566	11.2878	11.3577	11.1315	10.0218	9.91577	13.0241	12.7278
Sept7	Septin-7 OS=Mus musculus GN=Sept7 PE=1 SV=1	13.0014	12.817	13.6979	14.2823	12.712	12.7596	13.7735	13.9865	12.8761	12.8716	14.0873	13.8614	13.1479	12.9911	13.9051	13.736	12.6972	12.72	13.0307	12.9701	12.4307	13.1479	14.9793	14.9121	12.9884	13.2154	13.2064	13.0485	12.59	12.3843	15.528	15.2655
Sept8	Septin-8 OS=Mus musculus GN=Sept8 PE=1 SV=4	10.0836	9.91584	10.359	11.1193	9.8045	10.1911	10.3676	10.8404	9.4299	9.86564	10.7177	10.5646	10.2086	10.5467	10.0924	10.5352	9.70463	9.82147	10.3263	10.2076	9.71727	10.6895	11.8541	11.799	10.2082	10.5585	10.529	10.5036	10.0292	10.0082	12.5132	12.1809
Sept9	Septin-9 OS=Mus musculus GN=Sept9 PE=1 SV=1	9.68688	9.47714	10.3449	10.8434	9.32608	9.39048	10.2716	10.6439	9.70235	9.59713	10.3162	10.1786	9.66516	9.46172	10.448	10.3772	9.46147	9.8393	9.45261	9.43798	9.20741	10.9946	12.027	12.1339	9.99218	9.81576	9.6759	9.77928	9.35022	9.02034	12.6961	12.6964
Sars	Serine--tRNA ligase, cytoplasmic OS=Mus musculus GN=Sars PE=1 SV=3	10.3993	10.2488	10.8225	11.3632	10.0343	10.3452	10.888	11.2072	10.3592	10.5808	11.1667	11.1168	10.0765	10.2767	11.0542	11.2516	9.97445	10.374	10.2931	10.3873	9.87804	11.5867	12.2076	12.1111	10.5036	10.7073	10.6999	10.8356	10.1317	9.93894	12.7375	12.4717
Strap	Serine-threonine kinase receptor-associated protein OS=Mus musculus GN=Strap PE=1 SV=2	11.0626	9.96787	10.4716	11.0306	9.78087	9.81588	10.7237	10.9201	10.2176	10.6724	10.7687	10.5642	10.0632	10.1809	11.8606	10.6602	8.8841	9.17891	9.62847	9.71007	8.97597	11.2541	11.8063	11.7552	9.69062	9.75927	10.0274	10.3898	9.06864	9.06569	12.4128	12.1931
Srr	Serine racemase OS=Mus musculus GN=Srr PE=1 SV=1	9.55783	9.43988	10.7708	11.33	9.08566	8.74257	10.2476	10.6335	9.49245	9.38037	10.8332	10.674	9.59946	9.28849	10.2493	10.2872	8.72818	9.63759	9.27177	9.51057	0	10.4251	12.1401	12.0221	9.73312	9.9265	9.9958	10.0802	0	0	12.5484	12.2539
Srsf1	Serine/arginine-rich splicing factor 1 OS=Mus musculus GN=Srsf1 PE=1 SV=3	11.3194	11.1151	11.0459	11.414	11.4778	11.6532	12.1085	12.2185	9.47901	9.46636	11.3064	11.2579	11.7952	11.8234	10.7378	11.6116	10.8384	10.1527	11.1204	11.0456	10.8288	11.242	11.4667	11.4451	13.1523	13.2231	11.4762	11.2804	10.9782	10.7277	11.9133	11.2262
Srsf10	Serine/arginine-rich splicing factor 10 OS=Mus musculus GN=Srsf10 PE=1 SV=2	9.05731	8.3658	9.04009	9.11475	9.09748	9.09868	9.5289	9.58764	0	0	9.02329	9.1785	9.18817	9.0711	9.19889	9.42688	0	0	9.21179	8.80508	0	10.4848	9.4461	9.1112	10.5142	10.7456	9.72839	9.70349	9.24098	0	0	0
Srsf3	Serine/arginine-rich splicing factor 3 OS=Mus musculus GN=Srsf3 PE=1 SV=1	10.8535	10.6377	10.4241	10.8388	10.2171	10.3477	10.5722	11.1165	10.323	10.5825	11.0979	11.1315	10.602	10.1969	10.2267	10.0543	9.18291	9.38979	9.5842	10.0045	9.63017	11.2622	11.6604	11.6687	14.0157	14.1493	11.1977	11.7754	10.3518	10.408	12.5335	12.2352
Srsf4	Serine/arginine-rich splicing factor 4 OS=Mus musculus GN=Srsf4 PE=2 SV=1	10.4457	10.2791	9.43121	9.6961	9.74195	10.2172	9.83842	10.1549	9.91777	10.3325	9.6554	9.57206	10.1201	10.3413	9.8436	9.82475	7.15885	7.8789	8.10594	8.03993	8.21879	9.76252	9.60283	9.45725	11.2444	11.5196	9.37475	0	10.3797	10.3304	10.4341	11.2987
Srsf7	Serine/arginine-rich splicing factor 7 OS=Mus musculus GN=Srsf7 PE=1 SV=1	9.41701	9.5413	8.49342	9.42255	8.74482	8.75546	8.67552	9.44612	9.18278	9.60754	9.54381	9.60674	9.2272	9.21126	8.85065	8.95785	7.43239	8.25785	8.20006	8.56393	7.56617	0	8.9742	9.4501	13.4033	13.5092	10.1681	10.7374	9.78114	9.48212	10.2531	9.62684
Srrm1	Serine/arginine repetitive matrix protein 1 OS=Mus musculus GN=Srrm1 PE=1 SV=2	9.85131	9.46095	8.79555	9.20755	9.68377	9.93987	9.95631	10.1767	9.06669	9.32869	9.48552	9.17783	9.77538	9.89645	9.6994	9.66343	0	0	0	0	0	0	0	0	0	0	0	0	0	0	0	0
Srrm2	Serine/arginine repetitive matrix protein 2 OS=Mus musculus GN=Srrm2 PE=1 SV=3	9.99675	9.90896	9.26642	9.76552	10.0762	10.3064	10.3651	10.4538	9.46428	9.80973	9.73292	9.58529	10.1525	10.2849	10.1437	10.0688	0	0	0	0	0	0	0	0	0	0	0	0	0	0	0	0
Dclk1	Serine/threonine-protein kinase DCLK1 OS=Mus musculus GN=Dclk1 PE=1 SV=1	10.8679	10.8287	11.6723	12.1568	10.398	10.3398	11.0333	11.2101	10.6862	10.7558	11.8481	11.5478	10.5411	10.6028	10.9594	10.9293	10.8225	10.9332	10.7783	10.7404	10.1696	11.5289	12.571	12.4804	10.9684	11.141	10.9359	10.922	10.476	10.3056	13.3693	13.0007
Dclk2	Serine/threonine-protein kinase DCLK2 OS=Mus musculus GN=Dclk2 PE=1 SV=1	9.1208	8.82063	8.99044	9.80548	0	8.66132	8.69614	9.19519	8.5763	8.86986	9.26543	9.41815	8.46234	8.85371	9.00871	9.3001	0	0	0	0	0	10.7278	10.6573	10.045	8.5141	0	0	9.24541	0	0	10.7823	11.0294
Mark1	Serine/threonine-protein kinase MARK1 OS=Mus musculus GN=Mark1 PE=1 SV=2	8.98409	8.85229	9.40486	9.97148	8.61319	8.74416	8.79536	9.36668	8.74281	0	9.5804	9.44044	8.71851	0	9.61767	9.04226	8.80866	9.19806	8.92435	8.99168	0	10.0495	11.2525	11.1138	9.18008	9.22933	8.87473	9.09837	0	0	11.8162	11.6096
Mark2	Serine/threonine-protein kinase MARK2 OS=Mus musculus GN=Mark2 PE=1 SV=3	8.72527	8.54037	9.39303	9.84017	8.78383	8.55007	8.98325	9.16647	8.54159	8.79028	9.6173	9.51117	8.41625	8.5189	8.82433	9.23829	8.66387	9.3663	8.98276	8.73479	0	0	11.2512	10.9813	9.17156	9.30468	9.14254	0	0	0	11.7678	11.7401
Oxsr1	Serine/threonine-protein kinase OSR1 OS=Mus musculus GN=Oxsr1 PE=1 SV=1	8.36393	0	8.80498	9.02033	0	0	8.63172	9.14157	0	0	9.03722	8.65979	0	0	8.58251	8.67657	0	0	0	0	0	0	11.0668	10.8964	0	0	0	0	0	0	11.771	11.6141
Pak1	Serine/threonine-protein kinase PAK 1 OS=Mus musculus GN=Pak1 PE=1 SV=1	9.65259	9.43769	10.1982	10.2816	9.07279	9.58032	10.008	10.2873	9.63625	9.12387	10.1604	9.78809	9.48962	9.43985	10.1382	9.8771	11.0375	11.0343	11.4007	11.1404	11.4212	13.0793	11.9691	11.9895	11.3466	11.1586	11.559	11.5782	11.0012	10.7597	12.6677	12.4589
Pak2	Serine/threonine-protein kinase PAK 2 OS=Mus musculus GN=Pak2 PE=1 SV=1	8.01176	7.12687	8.28219	8.44963	7.38655	7.31993	8.33994	8.35648	7.43012	7.92798	8.7078	8.38051	7.89309	7.45779	8.67961	8.44202	0	0	0	0	8.36568	9.31212	10.7944	10.8005	0	0	0	0	8.36826	8.07127	11.4144	11.2278
Ppp2r2a	Serine/threonine-protein phosphatase 2A 55 kDa regulatory subunit B alpha isoform OS=Mus musculus GN=Ppp2r2a PE=1 SV=1	9.12018	8.68741	9.09725	9.66267	8.45089	8.76211	9.19776	9.33504	8.81105	9.35758	9.20533	8.91086	8.82024	8.64715	8.85141	8.89729	8.72861	9.07758	9.71193	9.15076	8.79671	9.98326	11.0093	11.0397	9.31092	9.2553	9.9538	9.20343	9.36459	9.27304	11.5905	11.5188
Ppp2r2d	Serine/threonine-protein phosphatase 2A 55 kDa regulatory subunit B delta isoform OS=Mus musculus GN=Ppp2r2d PE=1 SV=1	8.05943	7.26507	8.08863	8.52738	0	0	7.93546	8.20772	7.74626	0	8.23867	8.07523	7.47608	7.2626	7.9537	7.99163	0	0	0	0	0	9.31344	10.5989	10.5851	0	0	0	0	0	0	11.2629	11.1103
Ppp2r1a	Serine/threonine-protein phosphatase 2A 65 kDa regulatory subunit A alpha isoform OS=Mus musculus GN=Ppp2r1a PE=1 SV=3	11.3745	10.6337	11.3355	11.3836	10.7888	10.9542	11.7813	12.0497	10.7683	11.1656	11.1108	11.0377	11.1689	11.7425	11.1517	11.1245	9.90435	10.3178	10.6935	10.7517	10.4087	12.182	12.484	12.5057	10.8757	10.7845	10.6769	10.9571	10.4098	10.345	13.1401	12.9499
Ptpa	Serine/threonine-protein phosphatase 2A activator OS=Mus musculus GN=Ptpa PE=1 SV=1	10.192	9.94378	10.4775	10.9333	9.76472	10.0333	10.5119	10.7967	9.99089	10.1511	10.8522	10.6499	9.92589	9.89521	10.4877	10.4567	9.35301	9.68282	10.0906	10.0213	9.6185	11.1822	11.9416	11.8956	10.1355	10.3297	10.384	10.6197	9.6448	9.55479	12.5196	12.3967
Ppp2ca	Serine/threonine-protein phosphatase 2A catalytic subunit alpha isoform OS=Mus musculus GN=Ppp2ca PE=1 SV=1	11.4009	11.3389	11.6887	12.1849	10.7938	11.0744	11.3962	11.6286	11.2664	11.2897	12.0217	11.8452	11.1831	11.2938	11.8111	11.7116	0	0	0	0	0	0	0	0	0	0	0	0	0	0	0	0
Ppp2cb	Serine/threonine-protein phosphatase 2A catalytic subunit beta isoform OS=Mus musculus GN=Ppp2cb PE=1 SV=1	11.0934	11.0314	11.3812	11.8774	10.7884	11.0418	11.3636	11.596	10.9106	10.9339	11.6658	11.4894	10.8947	10.9319	11.4492	11.3497	11.509	11.5341	11.8977	11.8643	11.3107	12.4093	13.7433	13.6701	11.5294	11.6597	12.1826	11.9689	11.253	11.2529	14.2717	14.104
Ppp3ca	Serine/threonine-protein phosphatase 2B catalytic subunit alpha isoform OS=Mus musculus GN=Ppp3ca PE=1 SV=1	13.1424	12.9675	13.7677	14.2088	12.9057	13.0207	13.698	13.9328	12.9151	12.96	13.8286	13.6822	12.799	12.908	13.2406	13.5941	12.653	12.7857	13.0176	13.0498	12.4953	13.0258	14.6372	14.4536	12.731	12.9003	13.2211	13.1978	12.6631	12.4961	15.253	14.9311
Ppp3cb	Serine/threonine-protein phosphatase 2B catalytic subunit beta isoform OS=Mus musculus GN=Ppp3cb PE=1 SV=2	10.3482	10.2309	10.9733	11.5315	10.0885	10.2948	10.8299	11.2095	10.1543	10.3103	11.0579	11.0634	10.1628	10.2107	10.7949	10.8891	10.0131	10.2387	10.2865	10.4336	9.72705	10.8358	12.1103	11.9909	10.2516	10.4434	10.6888	10.6886	10.0014	9.81493	12.679	12.5782
Ppp3cc	Serine/threonine-protein phosphatase 2B catalytic subunit gamma isoform OS=Mus musculus GN=Ppp3cc PE=1 SV=1	0	0	0	0	0	0	0	0	0	0	0	0	8.97058	9.0821	9.68304	9.87303	0	0	0	0	0	0	0	0	0	0	0	0	0	0	0	0
Ppp1ca	Serine/threonine-protein phosphatase PP1-alpha catalytic subunit OS=Mus musculus GN=Ppp1ca PE=1 SV=1	10.6593	10.4333	11.1081	11.5393	10.2149	10.2623	11.1223	11.2477	10.4331	10.6464	11.2883	10.9655	10.1215	10.2829	11.1366	10.9893	10.0696	10.1066	10.1554	10.3016	9.78881	11.3579	12.3501	11.6543	10.5185	10.2698	10.5341	10.3124	9.96076	9.72217	13.0544	12.7105
Ppp1cb	Serine/threonine-protein phosphatase PP1-beta catalytic subunit OS=Mus musculus GN=Ppp1cb PE=1 SV=3	12.4151	12.6505	11.374	12.6016	11.827	13.2488	11.4712	13.0382	11.7534	13.5171	11.7319	11.6936	11.5838	12.8678	11.3937	12.658	10.5267	10.7061	10.6646	10.6126	9.9623	11.1107	12.5787	12.5784	10.9016	11.0386	11.1068	10.964	10.421	10.1762	13.7725	13.4044
Ppp1cc	Serine/threonine-protein phosphatase PP1-gamma catalytic subunit OS=Mus musculus GN=Ppp1cc PE=1 SV=1	10.6771	10.7475	11.0513	11.4942	10.2574	10.3019	10.8283	11.0497	10.5413	10.7181	11.2721	11.1618	10.1493	10.112	10.7854	10.9183	10.3096	10.6192	10.4216	10.4668	10.0061	11.21	12.6645	12.5636	10.6059	10.7726	10.639	10.7232	10.3562	10.218	13.5549	13.0985
Serpinb5	Serpin B5 OS=Mus musculus GN=Serpinb5 PE=1 SV=1	0	0	0	0	0	0	10.039	10.5175	0	0	0	0	0	0	0	0	0	0	0	0	0	0	0	0	0	0	0	0	0	0	0	0
Serpinb6	Serpin B6 OS=Mus musculus GN=Serpinb6 PE=1 SV=1	9.56366	9.23165	9.78642	10.4031	9.0054	9.20444	10.0513	10.3644	9.16388	9.32571	10.1107	10.1242	9.24952	9.14813	10.4951	10.3574	9.3351	9.35252	9.55068	9.51733	9.27927	11.3696	11.8134	11.6761	9.50135	9.4793	9.75065	10.0075	9.6967	9.29465	12.5238	12.3588
Sgip1	SH3-containing GRB2-like protein 3-interacting protein 1 OS=Mus musculus GN=Sgip1 PE=1 SV=1	9.22603	8.89519	9.61155	10.4427	8.56819	8.76555	9.65474	10.0899	8.99865	9.38234	10.1718	10.1588	9.16152	9.18418	9.66864	9.74913	9.40894	10.6039	11.0618	11.766	11.8934	13.2522	12.0613	11.8245	11.0394	11.0414	11.7223	12.8662	11.7832	11.4751	12.8516	12.5502
Sfxn1	Sideroflexin-1 OS=Mus musculus GN=Sfxn1 PE=1 SV=3	10.2422	10.0412	10.8051	11.2269	9.97826	10.1517	10.5451	10.8795	9.9205	10.173	10.9083	10.7678	9.98106	10.0739	10.7254	10.961	10.0302	9.67583	10.0783	10.4692	9.47643	11.7314	12.2836	12.2498	10.1563	9.91929	10.178	11.6127	10.2363	10.6247	12.9927	12.676
Sfxn3	Sideroflexin-3 OS=Mus musculus GN=Sfxn3 PE=1 SV=1	12.387	12.1869	12.9516	13.2195	12.0563	12.0772	12.8812	12.9259	12.008	12.1386	12.9582	12.6475	12.0812	12.006	12.7356	12.6689	11.8582	11.985	12.0221	12.1243	11.6233	12.564	14.0589	13.8935	12.304	12.2821	12.445	12.3151	12.0355	11.954	14.5272	14.2787
Sfxn5	Sideroflexin-5 OS=Mus musculus GN=Sfxn5 PE=1 SV=2	10.6874	10.2438	10.8897	11.7151	9.78853	10.5449	11.0068	11.719	10.1035	11.0781	11.5534	11.7015	10.2008	10.7646	11.0439	12.0082	9.09615	10.1322	9.52177	10.1939	9.29408	11.4389	13.388	13.2859	10.3031	10.2556	10.449	11.5231	9.91169	10.1725	13.6864	13.1522
Ssbp1	Single-stranded DNA-binding protein, mitochondrial OS=Mus musculus GN=Ssbp1 PE=1 SV=1	9.71158	9.35681	9.98509	9.47933	9.3721	9.24517	10.0265	10.0212	9.52891	9.6198	9.73347	9.28647	9.68849	9.33856	10.3363	10.175	9.56254	8.7943	9.66957	9.86487	9.09299	10.6882	11.6233	12.0572	10.555	10.7589	10.7058	10.9765	9.33675	10.7859	13.0417	12.6395
Snrpe	Small nuclear ribonucleoprotein E OS=Mus musculus GN=Snrpe PE=1 SV=1	10.1537	9.86355	0	8.24763	9.51446	9.30376	8.32018	0	10.1503	9.929	8.54292	9.18987	9.85663	9.43162	8.62972	8.67537	0	9.58704	0	0	9.6921	11.0172	9.84763	0	12.4494	12.3145	9.62213	10.1156	9.47939	0	9.54547	0
Snrpd2	Small nuclear ribonucleoprotein Sm D2 OS=Mus musculus GN=Snrpd2 PE=1 SV=1	10.1555	9.8366	8.6917	9.36439	9.56063	9.54886	9.24694	0	9.74789	10.0413	9.20041	9.35311	10.0053	9.71871	9.39731	9.3216	9.61415	9.8248	0	0	10.4105	11.0894	0	0	12.1896	12.299	9.80936	10.8511	10.5592	10.3153	0	0
Snrpd3	Small nuclear ribonucleoprotein Sm D3 OS=Mus musculus GN=Snrpd3 PE=1 SV=1	11.9519	11.8809	10.254	10.4846	11.435	11.6487	10.4035	10.8539	11.8251	11.9178	10.7309	10.8137	11.9736	11.7963	10.4126	10.0636	10.306	10.8602	9.25771	9.31511	11.0817	12.5171	11.1774	10.9541	13.6638	13.7471	11.2307	11.48	11.2257	11.0592	11.5589	11.4883
Sumo1	Small ubiquitin-related modifier 1 OS=Mus musculus GN=Sumo1 PE=1 SV=1	15.6044	15.1306	0	15.7385	15.1059	15.3586	0	15.7636	15.2529	15.2943	8.553	15.6356	15.5458	15.499	15.7323	15.6141	0	0	0	0	0	0	0	0	0	0	0	0	0	0	0	0
Sumo2	Small ubiquitin-related modifier 2 OS=Mus musculus GN=Sumo2 PE=1 SV=1	14.2119	13.9214	13.6691	13.9547	13.9826	14.1718	14.1667	14.4427	14.0834	14.2831	14.0045	13.9287	14.5094	14.455	14.265	14.3323	0	0	0	0	0	0	0	0	0	0	0	0	0	0	0	0
Slc6a1	Sodium- and chloride-dependent GABA transporter 1 OS=Mus musculus GN=Slc6a1 PE=1 SV=2	10.8306	10.7914	11.4751	11.1316	10.8886	11.8345	10.9091	10.9042	10.1686	10.7559	10.8407	10.4786	10.7528	10.9714	10.801	11.5936	0	0	0	0	0	0	0	0	0	0	0	0	0	0	0	0
Slc6a11	Sodium- and chloride-dependent GABA transporter 3 OS=Mus musculus GN=Slc6a11 PE=1 SV=2	11.6132	11.4475	12.3076	12.7903	11.3251	11.5587	12.0563	12.3017	11.1426	11.358	12.7206	12.6227	11.644	11.63	11.7822	12.0286	10.904	11.2982	11.245	11.247	10.5222	11.3835	13.519	13.477	11.0996	11.3498	11.1781	11.4456	10.819	10.7974	13.9539	13.8897
Slc4a10	Sodium-driven chloride bicarbonate exchanger OS=Mus musculus GN=Slc4a10 PE=1 SV=2	9.59475	8.10844	9.56596	8.87929	8.29516	8.53439	9.75691	8.79635	8.77495	10.0925	9.77796	8.67097	9.17309	9.24119	8.93516	8.98969	0	0	0	0	0	0	10.9111	11.0757	8.71001	9.00419	8.30088	0	0	0	11.9846	11.8422
Slc8a2	Sodium/calcium exchanger 2 OS=Mus musculus GN=Slc8a2 PE=1 SV=1	10.8713	10.6564	11.3416	11.8376	10.4411	10.5856	11.5318	11.6194	10.5877	10.8272	11.5858	11.1855	10.9021	10.8636	11.1949	11.1054	9.73261	10.1491	10.494	10.5526	9.91026	11.2585	12.8776	12.8911	10.2592	10.549	10.9418	10.8565	10.0008	9.73307	13.6312	13.3048
Atp1a1	Sodium/potassium-transporting ATPase subunit alpha-1 OS=Mus musculus GN=Atp1a1 PE=1 SV=1	13.4404	13.2512	13.758	14.3703	13.0381	13.1979	13.8213	14.1196	13.0883	13.2478	14.2305	14.0536	13.2784	13.3381	13.7588	13.8435	12.3653	12.3995	13.0566	12.9938	12.5728	13.0827	15.005	14.9448	13.0106	13.1367	13.2689	13.1827	12.4997	12.3643	15.4523	15.1445
Atp1a2	Sodium/potassium-transporting ATPase subunit alpha-2 OS=Mus musculus GN=Atp1a2 PE=1 SV=1	13.1596	13.0162	13.3474	13.8851	12.8699	13.0732	13.5079	13.7793	12.7473	13.0945	13.7839	13.7345	13.1349	13.1388	13.7278	13.6652	12.2067	12.3103	12.9324	12.7485	12.3143	13.0114	14.8448	14.6787	12.8393	12.9627	13.0251	12.874	12.5764	12.4993	15.5879	15.4027
Atp1a3	Sodium/potassium-transporting ATPase subunit alpha-3 OS=Mus musculus GN=Atp1a3 PE=1 SV=1	14.3159	14.1366	14.606	15.0836	13.9514	14.1696	14.6112	14.8906	13.9661	14.2553	14.9729	14.9076	14.4229	14.3807	14.7062	14.7749	13.5348	13.7058	13.9094	13.8809	13.5188	14.0488	15.911	15.6664	14.1774	14.2125	14.0994	14.0692	13.823	13.6772	17.1534	16.1881
Atp1a4	Sodium/potassium-transporting ATPase subunit alpha-4 OS=Mus musculus GN=Atp1a4 PE=1 SV=3	8.95096	8.78911	9.15516	9.97513	8.05914	8.40407	8.74004	9.28627	8.53676	8.90446	9.50426	9.69681	8.82621	8.85416	9.04385	9.18585	10.1398	10.7687	10.4394	11.0483	8.89866	11.2363	11.504	11.8556	10.449	11.3132	10.3016	11.2642	8.81827	10.0691	12.1126	12.2645
Atp1b1	Sodium/potassium-transporting ATPase subunit beta-1 OS=Mus musculus GN=Atp1b1 PE=1 SV=1	14.2014	13.9542	14.6869	15.0069	13.5848	13.6945	14.5681	14.6821	13.7813	13.9339	14.9924	14.7729	14.048	14.0611	14.5799	14.5453	13.2772	13.1928	13.8196	13.7504	13.3048	13.7414	15.898	15.6225	13.7198	13.8996	13.9886	13.8591	13.4735	13.3369	16.4676	16.226
Atp1b2	Sodium/potassium-transporting ATPase subunit beta-2 OS=Mus musculus GN=Atp1b2 PE=1 SV=2	11.2002	11.0764	11.6883	12.2629	10.8621	11.0732	11.8874	12.2051	11.0168	11.2546	12.386	12.6503	11.5082	11.55	12.5405	12.5329	9.27433	9.77949	10.7422	10.7637	9.95999	11.5485	13.0777	13.1217	10.3625	10.5584	11.1223	11.1293	10.2614	9.90602	13.6571	13.1094
Slc12a5	Solute carrier family 12 member 5 OS=Mus musculus GN=Slc12a5 PE=1 SV=2	11.8844	11.6995	12.0082	12.399	11.1857	11.4799	11.9768	12.368	11.6231	11.7915	12.535	12.4369	11.7684	11.801	12.0387	12.1324	10.7563	10.9679	11.1055	11.1373	10.7056	12.135	13.4501	13.2101	11.6147	11.5251	11.5441	11.5137	10.7308	10.533	13.8978	13.557
Slc2a1	Solute carrier family 2, facilitated glucose transporter member 1 OS=Mus musculus GN=Slc2a1 PE=1 SV=4	10.505	10.3108	10.5739	11.1743	10.234	10.511	10.6936	11.2076	10.186	10.9241	11.083	10.8228	10.4959	10.4015	10.7623	10.8198	9.64825	10.2521	10.3664	10.0582	9.81515	11.7	12.5788	12.5816	10.5226	10.2589	10.4434	10.7168	10.1715	10.5154	13.0159	12.8314
Slc2a3	Solute carrier family 2, facilitated glucose transporter member 3 OS=Mus musculus GN=Slc2a3 PE=1 SV=1	11.4756	10.9914	11.6261	12.2731	10.9735	11.1602	11.8911	12.1825	10.834	11.1429	12.1717	11.7684	11.2977	11.3293	11.62	11.6184	10.2851	10.4542	10.7277	10.6529	10.1667	11.7566	13.0861	13.0504	10.7124	10.86	11.0372	11.1134	10.451	10.2573	13.796	13.4822
Samm50	Sorting and assembly machinery component 50 homolog OS=Mus musculus GN=Samm50 PE=1 SV=1	8.63721	8.77103	9.77396	10.4636	8.80527	9.03672	9.75806	9.92858	8.84718	9.18266	10.1908	10.0438	8.30909	8.81897	9.81144	10.0161	13.7962	13.8098	13.9536	13.8771	14.5954	10.4715	14.6689	14.4257	14.1601	14.2298	14.1682	14.1743	14.7227	14.4804	15.1955	14.992
Snx12	Sorting nexin-12 OS=Mus musculus GN=Snx12 PE=1 SV=1	10.0022	10.0641	10.2385	10.5974	9.83852	9.75395	10.3878	10.708	9.86571	9.70949	10.6201	10.8013	10.0942	10.0644	10.6214	10.5554	0	0	8.49969	8.79018	0	10.1443	11.3574	11.3256	8.69165	8.77851	9.18128	9.38134	0	0	12.4099	12.1901
Snx2	Sorting nexin-2 OS=Mus musculus GN=Snx2 PE=1 SV=2	9.03591	8.77246	9.41174	9.88923	8.66857	8.73334	9.43103	9.75104	8.77948	9.0454	9.73416	9.44816	8.72369	8.92747	9.63773	9.71089	8.73297	9.12033	9.31482	9.0156	8.96951	10.09	11.2909	11.1508	9.08348	9.35828	9.12821	9.17052	9.07614	9.07982	11.9862	11.656
Snx27	Sorting nexin-27 OS=Mus musculus GN=Snx27 PE=1 SV=2	9.35995	9.2032	9.91232	10.4221	8.86609	9.33741	9.92999	10.3278	9.30107	9.71405	10.0779	9.90495	9.24892	9.21239	9.8461	9.83785	9.69325	9.30031	9.53343	9.35896	9.44306	10.3784	11.5558	11.4903	9.61902	9.7253	9.5189	9.83043	9.54634	9.55588	12.2258	11.9814
Snx3	Sorting nexin-3 OS=Mus musculus GN=Snx3 PE=1 SV=3	9.08709	8.9466	9.65891	10.1877	8.5996	8.83644	9.32534	9.50284	8.72251	8.78598	9.84472	10.003	8.89415	8.82773	9.82612	9.58377	8.71589	8.85007	9.25606	9.31876	0	10.0202	11.493	11.2118	9.10138	9.51927	9.46606	9.73348	0	9.27636	12.294	12.1409
Sptan1	Spectrin alpha chain, non-erythrocytic 1 OS=Mus musculus GN=Sptan1 PE=1 SV=4	13.6307	13.4939	13.4072	14.1963	13.0681	13.3775	13.6426	13.9675	13.2168	13.6042	13.8711	13.8302	13.4621	13.5157	13.8873	13.7132	13.3782	13.5233	12.5122	12.4582	12.3393	13.8855	13.3948	13.4252	14.0448	14.2526	12.4615	12.5333	12.8884	12.7817	13.8081	13.7197
Sptbn1	Spectrin beta chain, non-erythrocytic 1 OS=Mus musculus GN=Sptbn1 PE=1 SV=2	12.3066	12.2684	11.5329	12.1407	11.7311	11.8857	11.5936	12.1077	12.4588	13.0892	11.9891	11.9668	12.2474	12.2642	12.8893	11.5209	13.0019	13.0464	11.7889	11.7407	11.837	13.9696	12.7681	12.7431	13.4565	13.5809	11.8847	11.9521	12.3748	12.1672	13.2523	12.8427
Srm	Spermidine synthase OS=Mus musculus GN=Srm PE=1 SV=1	9.7355	10.093	10.0189	10.926	9.25824	10.874	10.5769	10.8054	9.68589	11.4405	10.1695	10.7253	9.77818	10.267	10.7078	10.757	9.52411	9.99835	9.66443	10.1176	9.1149	10.9952	11.8785	11.8765	9.61347	10.2932	10.0516	10.0882	9.42509	9.47293	12.5697	12.3465
Ddx39b	Spliceosome RNA helicase Ddx39b OS=Mus musculus GN=Ddx39b PE=1 SV=1	10.5495	10.0409	10.7941	11.2019	9.97155	10.0169	10.947	11.257	10.1122	10.2004	11.3089	11.3111	10.1796	10.2544	11.2893	11.2509	9.93495	9.92102	10.4252	10.332	9.6756	11.3946	12.1345	12.1575	10.6008	10.3035	10.6934	10.7214	10.2892	9.63948	12.9246	12.6433
U2af1	Splicing factor U2AF 35 kDa subunit OS=Mus musculus GN=U2af1 PE=1 SV=4	9.86525	9.2678	9.85965	10.3621	8.72925	8.9281	9.75551	10.0701	9.53444	9.19608	10.4727	10.2821	9.47007	9.52333	9.88947	9.87684	0	8.60022	8.9248	8.69755	0	10.2584	11.5141	11.4176	10.4285	10.3828	9.65141	9.79762	0	0	11.8271	11.5305
U2af2	Splicing factor U2AF 65 kDa subunit OS=Mus musculus GN=U2af2 PE=1 SV=3	9.92979	9.76022	9.3699	10.0659	8.74893	0	9.4331	9.71363	9.79153	0	10.2336	10.2563	9.71102	10.0416	9.82523	9.99235	0	8.83133	0	0	0	10.6611	11.2434	11.1871	10.6603	10.5171	8.98021	10.2623	0	0	11.834	11.5978
Sfpq	Splicing factor, proline- and glutamine-rich OS=Mus musculus GN=Sfpq PE=1 SV=1	11.5933	11.2416	11.675	12.1885	10.8161	11.1922	11.9241	12.1612	11.5287	11.834	12.4664	12.1673	11.2891	11.2504	12.1261	11.9578	11.0057	11.2755	11.3082	11.1714	10.366	12.1611	13.0767	13.0199	11.8228	11.9916	11.6849	11.83	10.6459	10.5057	13.6421	13.3943
Srcin1	SRC kinase signaling inhibitor 1 OS=Mus musculus GN=Srcin1 PE=1 SV=2	11.0599	10.1342	9.96937	10.5787	9.20252	9.44583	12.221	12.1676	9.73333	9.97516	10.4005	10.1096	9.6923	9.67967	9.76989	9.78095	10.0104	10.1874	9.71819	9.57276	9.22698	10.2551	11.5297	11.3929	10.5273	10.6925	10.0421	9.96604	9.37781	9.33007	12.2658	12.0366
Cttn	Src substrate cortactin OS=Mus musculus GN=Cttn PE=1 SV=2	10.1266	9.99667	10.9007	10.914	9.69502	9.64738	10.2688	10.29	10.1412	10.355	10.5605	10.8096	10.2123	10.039	10.2276	9.88519	9.6444	9.58888	9.90156	9.91571	9.39793	10.492	11.8171	11.7291	10.4157	10.3574	10.1615	9.99139	9.48889	9.2632	12.4553	12.3241
Snd1	Staphylococcal nuclease domain-containing protein 1 OS=Mus musculus GN=Snd1 PE=1 SV=1	8.90432	8.51328	9.00376	9.50901	8.65835	8.47833	9.51826	9.53236	8.47186	8.69744	9.36056	9.28688	8.45183	8.47259	9.77762	9.5383	0	8.60022	0	8.66715	0	0	11.288	11.0941	9.03123	8.81548	8.90834	0	0	0	11.9113	11.7696
Stmn1	Stathmin OS=Mus musculus GN=Stmn1 PE=1 SV=2	9.5461	8.54278	9.50291	9.75075	8.81434	9.06761	8.93586	9.19507	8.7498	0	8.36277	0	8.48732	0	0	0	0	0	0	0	0	0	0	0	0	0	0	0	0	0	0	0
Stoml2	Stomatin-like protein 2, mitochondrial OS=Mus musculus GN=Stoml2 PE=1 SV=1	0	0	8.56554	9.64853	0	0	8.63879	9.25727	0	0	9.41414	9.15207	0	0	9.34209	9.34431	0	0	0	0	0	10.3962	11.3083	11.2775	9.43753	9.51213	8.94092	0	0	0	11.9267	11.9861
Hspa9	Stress-70 protein, mitochondrial OS=Mus musculus GN=Hspa9 PE=1 SV=3	11.0389	10.8319	12.2819	12.7808	10.6932	10.9441	12.3199	12.4613	11.0401	11.6573	12.5213	12.4877	11.1386	11.1886	12.2673	12.2592	10.5785	10.6835	10.9541	10.9172	10.9315	12.1923	12.8673	12.8787	11.5186	11.5538	11.2698	11.2404	11.1319	10.9665	13.6994	13.411
Strn3	Striatin-3 OS=Mus musculus GN=Strn3 PE=1 SV=1	8.9666	8.72665	9.30494	0	8.58588	8.90787	9.36199	9.86789	9.06576	9.34551	9.70638	9.57665	9.12565	9.17431	9.36996	9.65514	0	9.09824	8.84878	8.86441	0	10.2259	11.7783	11.886	9.48724	9.63145	9.21915	10.0059	0	0	12.2115	12.0771
Strn	Striatin OS=Mus musculus GN=Strn PE=1 SV=2	9.40748	8.79322	9.51757	9.94826	9.00092	9.05352	9.5402	9.72881	9.33427	9.35394	9.78097	9.70958	9.35992	9.4578	9.2083	9.48177	0	9.75236	10.0955	9.53902	0	0	11.617	11.5962	9.69633	9.61949	9.61255	10.3521	0	9.17005	12.3	12.0683
Sdf2	Stromal cell-derived factor 2 OS=Mus musculus GN=Sdf2 PE=1 SV=1	9.73058	9.31963	8.91486	8.53852	8.94718	9.13249	8.61789	8.95435	9.74853	9.5375	9.17211	8.52303	9.58315	9.27915	8.921	8.44588	9.77808	9.50824	8.61934	0	9.27339	10.6859	10.8391	10.4394	9.90159	9.64542	8.97996	0	9.53535	8.97174	11.5562	11.362
Smchd1	Structural maintenance of chromosomes flexible hinge domain-containing protein 1 OS=Mus musculus GN=Smchd1 PE=1 SV=2	11.3016	10.8887	10.3802	10.679	10.1449	10.287	10.3548	10.6578	10.9859	10.8095	10.6387	10.1218	10.7396	10.4406	10.1467	9.97937	0	0	0	0	0	0	0	0	0	0	0	0	0	0	0	0
Sucla2	Succinate--CoA ligase [ADP-forming] subunit beta, mitochondrial OS=Mus musculus GN=Sucla2 PE=1 SV=2	11.5807	11.3678	12.1993	12.5292	11.7077	11.717	12.3801	12.4489	11.5258	11.5982	12.4619	12.2994	11.7795	11.7971	12.5686	12.4621	13.1559	12.7086	13.2767	12.8691	12.6513	12.9462	13.6426	13.5834	13.325	13.139	13.523	12.9716	13.1046	12.2517	14.3795	14.1351
Suclg1	Succinate--CoA ligase [ADP/GDP-forming] subunit alpha, mitochondrial OS=Mus musculus GN=Suclg1 PE=1 SV=4	11.5158	11.2646	12.0444	12.3751	11.5068	11.3659	11.8679	12.2174	11.5335	11.5338	12.3512	12.1401	11.851	11.5261	12.3375	12.1342	11.358	11.0682	11.5535	11.2307	11.1551	12.0697	13.427	13.2009	11.5726	11.7865	11.8163	11.6249	11.4073	11.0714	13.937	13.7893
Aldh5a1	Succinate-semialdehyde dehydrogenase, mitochondrial OS=Mus musculus GN=Aldh5a1 PE=1 SV=1	11.3541	11.2401	11.9803	12.3734	11.4989	11.3227	12.2026	12.4528	11.3915	11.2271	12.4393	12.198	11.5076	11.2617	12.3935	12.2254	11.0895	11.2606	11.2912	11.4068	10.9681	12.1953	13.6762	13.5117	11.6494	11.7385	11.5432	11.7492	11.1726	10.8044	14.1496	13.9963
Sdha	Succinate dehydrogenase [ubiquinone] flavoprotein subunit, mitochondrial OS=Mus musculus GN=Sdha PE=1 SV=1	11.6077	11.3103	12.1243	12.755	11.5386	11.6968	12.3177	12.6783	11.5866	11.9047	12.5657	12.3969	11.7797	11.9329	12.5557	12.4377	11.3103	11.4608	11.9767	11.9441	11.1895	12.1499	13.5379	13.5601	11.7337	12.0247	12.1865	12.2052	11.1258	11.0445	14.2848	13.9941
Sdhb	Succinate dehydrogenase [ubiquinone] iron-sulfur subunit, mitochondrial OS=Mus musculus GN=Sdhb PE=1 SV=1	10.6535	10.1884	10.8771	11.2551	10.2501	10.3794	10.7812	11.1409	10.2733	10.2991	11.1953	11.1674	10.358	10.1066	10.9606	10.8797	9.58936	9.77812	10.4615	10.3745	10.027	11.5682	12.6154	12.4076	10.3124	10.3222	10.7697	10.8044	9.91743	9.92582	13.2055	13.0617
Oxct1	Succinyl-CoA:3-ketoacid coenzyme A transferase 1, mitochondrial OS=Mus musculus GN=Oxct1 PE=1 SV=1	12.4741	12.1243	13.171	13.6073	11.7424	11.9005	13.1101	13.2971	12.4218	12.3019	13.4404	13.3215	12.3403	12.3504	12.8501	13.0348	11.2317	11.9114	11.6693	11.9827	11.1929	12.4843	14.15	14.0784	12.5732	12.408	12.2743	12.4424	10.9731	10.7363	14.8802	14.6547
Sult4a1	Sulfotransferase 4A1 OS=Mus musculus GN=Sult4a1 PE=1 SV=1	9.90301	9.27324	10.338	11.0067	8.81587	8.82849	10.2929	10.7511	9.5436	9.56072	10.6963	10.3857	9.21695	9.3384	9.76135	10.0851	8.92545	9.12433	9.12232	9.20394	0	10.9314	12.0187	11.9298	9.77618	9.74588	9.42892	9.58379	0	0	12.3368	12.2774
Sae1	SUMO-activating enzyme subunit 1 OS=Mus musculus GN=Sae1 PE=1 SV=1	8.86036	9.23671	9.13653	9.86053	0	0	9.83577	9.70169	8.79992	9.24329	9.49436	9.68254	8.63876	8.8242	9.22444	9.7635	0	9.56788	9.17188	9.45315	0	0	11.3801	11.4708	9.58398	9.6063	9.34027	10.3009	0	8.99167	12.15	11.9663
Uba2	SUMO-activating enzyme subunit 2 OS=Mus musculus GN=Uba2 PE=1 SV=1	10.1269	9.94986	9.78703	10.5192	10.0334	10.432	10.3908	10.6862	10.1852	10.412	10.0501	10.4118	10.133	10.3102	10.6931	10.6853	0	0	0	0	0	0	0	0	0	0	0	0	0	0	0	0
Ube2i	SUMO-conjugating enzyme UBC9 OS=Mus musculus GN=Ube2i PE=1 SV=1	9.60609	9.3501	8.94345	9.88093	9.55834	9.86246	9.89753	10.4025	9.93719	10.1275	8.71113	8.77527	10.3296	10.4896	10.0892	10.1639	0	0	0	0	0	0	0	0	0	0	0	0	0	0	0	0
Sod2	Superoxide dismutase [Mn], mitochondrial OS=Mus musculus GN=Sod2 PE=1 SV=3	10.4984	10.0874	11.0887	11.6485	9.94032	10.1477	11.1632	11.5283	10.2558	10.1091	11.3829	11.3767	10.5075	10.5607	11.2047	11.2068	9.15961	9.61635	10.1681	10.373	9.40083	11.6168	12.46	12.5877	10.3026	10.2396	10.4734	10.7697	9.5577	9.58214	13.343	13.1697
Syn1	Synapsin-1 OS=Mus musculus GN=Syn1 PE=1 SV=2	14.0332	13.8073	14.682	15.1111	13.6615	13.8176	14.6408	14.9177	13.7577	13.8249	14.7503	14.9026	14.1377	13.9975	14.9615	14.8321	13.5355	13.7192	13.7936	13.7375	13.2228	13.9011	15.6985	15.568	14.0382	14.2144	14.0069	13.9402	13.4144	13.2339	16.806	16.1748
Syn2	Synapsin-2 OS=Mus musculus GN=Syn2 PE=1 SV=2	13.555	13.3109	14.3509	14.8861	13.2883	13.4436	14.3396	14.7207	13.4879	13.5927	14.5271	14.379	13.8312	13.7109	14.5341	14.4893	12.9817	13.2633	13.3477	13.2876	12.8293	13.5252	15.5243	15.8847	13.5796	13.8401	13.644	13.6987	13.0833	13.0253	16.6136	16.4081
Syn3	Synapsin-3 OS=Mus musculus GN=Syn3 PE=1 SV=2	8.40499	6.91891	9.09803	9.59835	6.86075	7.29401	9.00562	9.2805	8.0171	7.39126	9.46117	9.19695	7.8014	7.43257	8.694	9.15361	6.14676	7.52306	6.53148	6.58344	7.05261	8.51038	11.2216	11.12	8.8966	8.90494	8.51074	7.63144	7.07164	7.36727	12.0263	11.7403
Sv2a	Synaptic vesicle glycoprotein 2A OS=Mus musculus GN=Sv2a PE=1 SV=1	12.3402	12.0633	12.5536	13.2066	11.9344	12.113	12.5952	12.8937	11.8716	12.3216	12.9663	12.9589	12.1792	12.3581	12.9493	12.8144	11.6371	11.6449	11.9604	11.8966	11.3588	12.3938	14.0206	13.8883	12.1027	12.1583	12.2569	12.1513	11.5978	11.4421	14.6443	14.4363
Sv2b	Synaptic vesicle glycoprotein 2B OS=Mus musculus GN=Sv2b PE=1 SV=1	12.1161	12.0203	12.512	13.1894	11.6107	11.9604	12.4549	12.9007	11.7542	11.959	12.6881	12.5536	12.1163	12.2554	12.6008	12.692	11.4958	11.7541	12.103	12.0823	11.284	12.4215	13.936	13.8309	11.8366	12.0885	12.3797	12.2696	11.6891	11.5616	14.6576	14.4131
Sv2c	Synaptic vesicle glycoprotein 2C OS=Mus musculus GN=Sv2c PE=1 SV=2	11.6143	11.333	12.0275	12.329	10.9607	11.0576	11.8518	12.0884	11.2149	11.052	12.236	11.8758	11.4132	11.2076	12.0566	11.7535	0	0	0	0	7.97027	9.3117	10.156	10.0053	0	0	0	0	9.07712	8.82194	11.5288	11.4167
Syngr1	Synaptogyrin-1 OS=Mus musculus GN=Syngr1 PE=1 SV=2	11.1168	12.1504	12.2937	12.0082	11.4709	11.8551	12.1614	12.6968	11.6533	11.9605	12.7268	12.4722	11.8706	11.9659	12.2769	11.3448	10.9159	11.1037	11.664	11.7608	11.3012	12.4517	12.7824	12.8678	11.1621	11.7767	11.7699	11.9636	11.5475	11.7605	13.4039	14.0222
Syngr3	Synaptogyrin-3 OS=Mus musculus GN=Syngr3 PE=1 SV=1	12.1968	12.12	12.6058	13.2342	11.7011	11.8842	12.597	12.9337	11.8958	12.0939	12.9522	12.8454	12.0378	12.0868	12.7441	12.7021	11.5344	11.5173	11.9974	11.8737	11.3726	12.2434	13.8575	13.7189	11.7483	11.9506	12.2434	12.1183	11.581	11.5897	14.494	14.2952
Synj1	Synaptojanin-1 OS=Mus musculus GN=Synj1 PE=1 SV=3	12.7611	12.4118	12.7819	13.3496	11.8753	12.0868	12.8736	13.1546	12.3978	12.7044	13.0705	13.3423	12.6056	12.6387	13.2651	13.0003	11.8941	12.2774	12.1108	12.3038	12.1398	13.541	14.1894	13.9814	12.5326	12.5876	12.6018	12.6396	12.1156	11.9797	14.8627	14.6467
Syp	Synaptophysin OS=Mus musculus GN=Syp PE=1 SV=2	13.1531	12.9708	13.3943	14.2314	12.3716	12.6914	13.2631	13.7533	12.8757	13.1453	13.8016	13.6161	12.7904	12.8867	13.5515	13.4768	12.238	12.3751	12.8582	12.8213	12.6365	13.4272	14.9709	14.8108	12.6299	12.6913	13.0311	13.0533	12.3524	12.3242	15.5973	15.6136
Synpo	Synaptopodin OS=Mus musculus GN=Synpo PE=1 SV=2	9.07315	9.15401	9.41626	9.81355	8.47212	8.79339	9.03692	8.93731	9.1017	9.52709	9.53133	9.20642	9.03862	8.87802	8.80646	8.8204	0	8.63958	0	0	0	0	10.8549	10.3515	9.07665	8.96321	8.70109	0	0	0	11.2219	10.8334
Snap25	Synaptosomal-associated protein 25 OS=Mus musculus GN=Snap25 PE=1 SV=1	12.0357	11.5251	11.6215	11.7687	11.5582	11.5196	11.9957	11.9601	11.0166	11.4714	11.4566	11.2034	11.4366	11.3119	11.5239	10.9924	10.2552	10.4375	11.4881	11.4035	11.6233	12.442	12.448	12.393	11.1081	11.2755	11.2358	10.7123	11.6605	11.0679	12.6865	12.5193
Snap47	Synaptosomal-associated protein 47 OS=Mus musculus GN=Snap47 PE=1 SV=1	9.9029	10.1056	10.5012	11.0957	9.32272	10.2385	10.4556	10.7416	9.59594	10.1808	10.6028	10.8679	10.2559	10.6948	10.6284	10.9128	9.54169	9.13393	9.35036	9.57692	0	10.0463	12.018	12.0118	10.1194	10.0177	10.1193	9.5369	9.71657	0	12.6295	12.4356
Syt1	Synaptotagmin-1 OS=Mus musculus GN=Syt1 PE=1 SV=1	12.6344	12.4425	12.0812	12.5914	12.1076	12.4507	12.2161	12.5122	12.232	12.3695	12.4246	12.3497	12.2662	12.3437	11.8137	11.8972	11.4489	13.0807	11.8187	12.8436	11.8772	13.7274	12.8032	14.0731	13.3851	13.4668	12.386	13.9642	12.9363	12.9693	13.1702	12.7282
Syt2	Synaptotagmin-2 OS=Mus musculus GN=Syt2 PE=1 SV=1	10.5368	10.3275	9.2831	9.78607	10.1512	10.4931	10.764	11.2738	10.2635	10.4403	11.3709	11.3667	10.4687	10.5595	11.0101	11.0956	8.57021	8.73581	10.3526	10.5248	10.1165	11.6388	12.6428	12.7959	10.8888	10.9618	10.7481	10.9681	10.9171	10.8448	12.9156	12.8358
Syt5	Synaptotagmin-5 OS=Mus musculus GN=Syt5 PE=1 SV=1	10.753	10.2376	9.61319	9.83542	9.90951	9.88712	10.4751	10.4799	11.3275	11.2894	10.783	9.96273	10.462	10.0494	12.7681	9.38562	8.90712	9.0746	9.625	9.63799	10.452	13.0703	11.2182	10.9932	10.4922	10.1847	9.90076	10.0073	9.79323	10.0663	11.1507	10.9616
Syt7	Synaptotagmin-7 OS=Mus musculus GN=Syt7 PE=1 SV=1	11.0278	10.9319	10.3833	11.0137	11.1283	11.2098	10.4869	10.6356	10.245	10.3444	10.7859	10.6581	11.7153	11.7231	10.464	10.251	9.03314	9.36512	9.20887	9.26082	11.0183	12.2894	11.7423	11.6748	9.40071	9.45488	10.1984	10.2566	12.2705	11.9881	12.1006	11.9498
Stx1a	Syntaxin-1A OS=Mus musculus GN=Stx1a PE=1 SV=3	10.8443	10.5116	10.1523	10.6904	9.84095	9.8968	10.3269	10.5409	9.7253	9.98262	10.2488	10.1144	9.9447	9.89625	9.85912	9.76251	9.16483	9.21708	9.96456	9.93053	9.80715	11.1944	11.5378	11.4312	9.18573	9.1932	9.12462	10.2681	9.66517	8.85774	11.9764	11.7245
Stx1b	Syntaxin-1B OS=Mus musculus GN=Stx1b PE=1 SV=1	11.8254	11.6445	10.9617	11.4781	11.1681	11.236	11.318	11.649	10.7441	11.0725	11.1052	11.0974	11.1633	11.1976	11.0104	11.0686	9.79058	10.0799	11.3235	11.1357	10.9939	12.195	12.18	12.066	10.4723	10.6231	10.7208	10.7872	11.0073	10.8891	12.7873	12.428
Stxbp1	Syntaxin-binding protein 1 OS=Mus musculus GN=Stxbp1 PE=1 SV=2	14.4103	14.2916	14.7481	15.2482	14.0512	14.4154	14.8027	15.1046	14.384	14.8126	15.0517	15.003	14.347	14.4762	14.8765	14.8304	13.6197	13.789	14.0235	13.9443	13.582	14.0226	15.864	15.7231	14.1922	14.2672	14.284	14.1443	13.6477	13.5289	16.5856	16.1796
Stxbp3	Syntaxin-binding protein 3 OS=Mus musculus GN=Stxbp3 PE=1 SV=1	10.8269	10.7723	10.7391	11.1827	10.1792	10.3194	10.7194	11.0862	10.4451	10.8265	11.0536	10.952	9.86775	10.0915	10.9158	11.0044	10.5912	10.7699	9.93844	10.104	10.5844	11.8485	12.1865	12.0893	10.768	10.9723	10.4388	10.5524	10.7561	10.7403	12.6131	12.4003
Stxbp5	Syntaxin-binding protein 5 OS=Mus musculus GN=Stxbp5 PE=1 SV=3	8.57812	9.40718	9.26866	10.1375	8.94485	9.36089	9.20384	9.7331	8.47186	9.69917	9.64593	9.70873	8.87174	8.97734	9.27227	9.7771	8.86952	8.84823	8.89423	9.35282	0	0	11.1881	11.0858	9.04785	9.2488	9.38782	9.5563	0	0	12.0058	11.8501
Tcp1	T-complex protein 1 subunit alpha OS=Mus musculus GN=Tcp1 PE=1 SV=3	14.1798	14.2203	13.5644	14.1883	13.1599	13.5018	13.672	14.057	14.0284	14.3046	14.0902	14.2145	13.638	13.6863	13.8797	13.7653	13.2245	13.2915	13.0731	13.0922	13.3534	14.0309	14.3954	14.4144	14.113	14.288	13.8066	13.8478	13.7597	13.6523	14.6422	14.6617
Cct2	T-complex protein 1 subunit beta OS=Mus musculus GN=Cct2 PE=1 SV=4	10.7643	10.6863	11.0039	11.6289	10.5573	11.159	11.0755	11.6303	10.7278	11.3958	11.569	11.4345	10.9461	11.4416	11.5673	11.5286	10.5122	10.8437	10.6164	10.5869	10.2894	11.8286	12.4238	12.6727	10.8022	11.0841	10.9772	11.5541	10.3295	10.3561	13.3261	13.107
Cct4	T-complex protein 1 subunit delta OS=Mus musculus GN=Cct4 PE=1 SV=3	10.5072	10.036	10.9991	11.391	10.1039	10.1532	11.0176	11.2236	10.2365	10.3429	11.2577	11.1049	10.1168	10.2567	11.0176	10.9326	9.76114	10.158	9.99079	10.1573	9.80095	11.7937	12.6081	12.6892	10.4716	10.5305	10.4726	10.5788	10.014	9.80442	13.2501	13.1698
Cct5	T-complex protein 1 subunit epsilon OS=Mus musculus GN=Cct5 PE=1 SV=1	11.0265	10.7669	11.5273	12.2883	10.4754	10.7027	11.4855	11.8366	10.9173	11.119	11.7524	11.7761	10.9829	11.0537	11.7477	11.5829	10.0532	10.414	10.4374	10.5016	10.0883	11.7788	13.021	12.9273	10.7955	10.9946	10.8468	10.8107	10.3116	9.87868	13.745	13.7455
Cct7	T-complex protein 1 subunit eta OS=Mus musculus GN=Cct7 PE=1 SV=1	11.1954	10.9583	11.3839	11.942	10.0642	10.923	11.5286	11.844	10.3693	10.578	11.7163	11.7409	10.0077	10.9947	11.5857	11.6338	10.5047	10.954	10.6958	10.8767	9.66873	11.0432	12.9338	12.8798	10.5522	11.3903	11.0855	10.5323	10.7277	10.5	13.5467	13.3005
Cct3	T-complex protein 1 subunit gamma OS=Mus musculus GN=Cct3 PE=1 SV=1	11.6157	11.1249	11.4586	12.2966	11.0665	11.1683	11.5254	12.0636	11.3192	11.5238	11.9534	11.9156	10.7611	11.1316	11.8441	11.7397	10.3278	10.7892	10.3219	10.5196	10.3795	12.7094	12.8855	12.9003	11.4006	11.2308	10.7987	11.143	10.7086	10.5721	13.4933	13.393
Cct8	T-complex protein 1 subunit theta OS=Mus musculus GN=Cct8 PE=1 SV=3	11.8208	11.5921	12.2481	12.6901	11.7318	11.7769	12.2335	12.5074	11.6806	11.8723	12.5488	12.4107	12.0124	11.9894	12.3655	12.3356	11.7527	11.8233	11.8894	11.8182	11.4263	12.4965	13.4211	13.4312	11.9851	12.3476	11.8901	11.9025	11.6561	11.5804	14.0548	13.817
Cct6a	T-complex protein 1 subunit zeta OS=Mus musculus GN=Cct6a PE=1 SV=3	10.8813	10.902	11.2697	11.9314	10.8031	10.9571	11.3848	11.8717	10.9367	11.1769	11.5978	11.5395	10.9746	11.0129	11.5705	11.6392	10.5408	10.615	10.6661	10.7424	10.2961	11.6638	12.7298	12.684	10.9772	11.1503	10.9744	11.0704	10.5594	10.6889	13.4298	13.1675
Tardbp	TAR DNA-binding protein 43 OS=Mus musculus GN=Tardbp PE=1 SV=1	11.0567	10.8488	11.3988	11.7899	10.5506	10.6926	11.5634	11.8987	11.0735	11.0409	11.8291	11.752	11.0225	10.8111	11.4673	11.4446	10.2809	10.4532	10.8746	10.9122	10.2473	11.9636	12.9185	13.0508	11.0501	11.1689	11.3508	11.5045	10.4001	10.3042	13.5749	13.3281
Tbc1d24	TBC1 domain family member 24 OS=Mus musculus GN=Tbc1d24 PE=1 SV=2	9.1106	9.17967	9.45604	10.2995	9.31141	9.13225	9.33186	9.66084	8.78753	9.32048	9.68836	9.86171	9.10337	9.04622	9.35475	9.52834	9.14714	9.39746	9.4489	9.57081	8.92186	10.0532	11.1115	11.0604	9.31344	9.30167	9.32681	9.87374	9.1352	8.98924	11.6027	11.4123
Tecpr1	Tectonin beta-propeller repeat-containing protein 1 OS=Mus musculus GN=Tecpr1 PE=1 SV=1	8.50184	8.34114	9.0145	9.70388	8.24995	0	8.83926	9.07533	8.34115	8.83075	9.42014	9.26576	8.35534	8.2918	8.90076	9.00246	11.072	11.0812	12.3887	11.4651	11.6128	11.5629	13.1757	13.0781	11.0471	11.206	11.285	11.161	11.6968	11.7474	13.9806	13.6787
Tnr	Tenascin-R OS=Mus musculus GN=Tnr PE=1 SV=2	11.4966	11.3924	10.905	11.5217	11.4566	11.7585	11.2599	11.7389	11.4213	11.683	11.2893	11.2006	11.805	11.9001	11.4371	11.2067	12.4316	12.4343	11.3353	11.3545	11.3701	12.5986	11.7835	11.9116	12.6871	12.979	11.3178	11.4535	11.7177	11.7723	12.2331	12.0297
Prdx3	Thioredoxin-dependent peroxide reductase, mitochondrial OS=Mus musculus GN=Prdx3 PE=1 SV=1	11.1495	10.9717	10.1534	10.4865	10.5453	10.626	10.725	11.0078	11.3717	11.5651	10.3226	10.3614	11.1455	11.0155	10.8686	10.2571	9.82482	10.1338	10.5102	10.5876	10.4882	12.1902	11.7018	11.8892	10.5004	10.8299	10.7982	11.309	10.5518	10.3259	12.5427	12.4699
Txnl1	Thioredoxin-like protein 1 OS=Mus musculus GN=Txnl1 PE=1 SV=3	14.2186	11.9901	14.0224	14.6454	11.3316	10.8805	13.932	14.0403	13.6889	12.2749	14.4982	14.6165	13.2264	13.6063	14.1741	14.2261	9.86072	11.2167	10.4751	10.7305	9.58355	13.7005	14.6177	14.884	12.7307	11.7932	11.3933	12.2642	9.85167	9.79804	15.3586	15.0607
Tmx2	Thioredoxin-related transmembrane protein 2 OS=Mus musculus GN=Tmx2 PE=1 SV=1	9.98118	9.45368	9.71606	10.023	9.40168	9.51743	9.61845	9.89628	9.57654	9.8641	10.3391	9.3684	9.69417	9.35439	9.91092	9.87658	0	8.9564	9.36387	9.34828	0	10.1809	11.1356	11.166	8.44226	9.34492	10.0585	9.41173	0	0	11.5884	11.6832
Txndc17	Thioredoxin domain-containing protein 17 OS=Mus musculus GN=Txndc17 PE=1 SV=1	9.0784	8.3428	10.0853	10.0632	9.35403	8.72373	9.71358	10.0461	9.55603	0	9.74223	9.69589	9.38536	9.24356	10.2386	9.06914	9.27223	9.12812	9.59523	9.62408	9.25129	10.6894	11.4006	11.5593	9.85677	9.63856	9.47286	9.91988	9.9353	0	12.0194	11.9142
Txnrd1	Thioredoxin reductase 1, cytoplasmic OS=Mus musculus GN=Txnrd1 PE=1 SV=3	9.44937	9.10863	9.62872	10.1592	8.5399	8.6519	9.68961	9.60729	8.65035	9.37875	9.9745	9.86783	8.52122	8.81733	9.86552	9.83758	0	0	8.92835	8.79034	0	0	11.6171	11.6015	8.76405	0	9.20556	9.03852	0	0	12.1799	12.0903
Alyref	THO complex subunit 4 OS=Mus musculus GN=Alyref PE=1 SV=3	9.21743	8.92417	8.11251	8.34321	8.63276	8.77116	8.56516	9.0195	8.48334	0	8.70495	8.74748	8.41104	0	8.24711	0	0	0	8.92746	9.50243	9.21663	11.0413	9.98507	10.2303	11.198	10.9186	10.4563	11.0615	9.54123	9.32815	10.5863	10.0673
Tars	Threonine--tRNA ligase, cytoplasmic OS=Mus musculus GN=Tars PE=1 SV=2	8.93697	8.497	9.15624	9.6961	8.35215	0	9.20682	9.54338	8.93003	9.4584	9.47365	9.23919	8.79357	9.14926	9.29957	9.43473	0	0	0	0	0	0	0	0	0	0	0	0	0	0	0	0
Thy1	Thy-1 membrane glycoprotein OS=Mus musculus GN=Thy1 PE=1 SV=1	12.4498	12.2372	11.1469	11.8171	11.4439	11.7415	11.5337	11.6813	11.8597	11.9509	11.9265	11.6731	11.8825	11.9313	10.9074	11.0128	10.4782	11.0087	11.7132	11.901	11.6643	12.5635	12.0817	11.6887	11.5131	11.8689	11.2042	11.3086	11.7447	11.6814	11.7364	11.5241
Tiprl	TIP41-like protein OS=Mus musculus GN=Tiprl PE=1 SV=1	0	9.11688	9.54581	9.67232	9.01775	9.20888	9.38609	9.08512	0	0	9.78683	9.33184	9.64184	9.04808	9.19566	9.37075	0	0	0	0	0	0	11.3348	11.1397	0	0	0	0	0	0	11.9552	11.751
Tollip	Toll-interacting protein OS=Mus musculus GN=Tollip PE=1 SV=1	9.80146	10.2266	10.1786	11.2134	9.07766	10.1953	10.0916	11.0445	9.56266	10.7168	10.3515	11.0255	9.62693	10.457	10.1108	10.3096	8.96565	9.28882	9.41458	9.68988	9.2391	10.8461	11.5418	11.5099	9.69211	9.73543	9.9275	10.0755	0	8.96846	12.3049	12.0881
Taldo1	Transaldolase OS=Mus musculus GN=Taldo1 PE=1 SV=2	9.45154	9.21817	9.20663	9.27075	9.26181	9.03456	9.63019	9.809	9.02052	9.29616	9.03873	9.6304	9.11804	8.88773	9.47977	9.21156	0	0	8.79213	9.15615	0	10.1344	10.7082	10.6383	0	8.62292	8.90001	0	0	0	11.3804	11.1567
Trim28	Transcription intermediary factor 1-beta OS=Mus musculus GN=Trim28 PE=1 SV=3	11.3551	11.0441	10.1086	10.8465	11.0556	11.2094	10.7621	11.1767	11.4808	11.654	10.6718	10.5907	11.29	11.427	11.3028	11.2118	0	0	0	0	0	0	0	0	0	0	0	0	0	0	0	0
Pura	Transcriptional activator protein Pur-alpha OS=Mus musculus GN=Pura PE=1 SV=1	12.5018	12.0297	13.0967	13.5747	11.3045	11.5587	13.2165	13.4886	12.3446	12.2043	13.4681	13.2626	12.4815	12.2781	13.2848	13.1152	11.3626	11.4449	11.4522	11.4209	11.0114	12.7412	14.5075	14.1316	12.4951	12.3255	11.7381	12.0877	11.1354	11.0698	14.753	14.4308
Purb	Transcriptional activator protein Pur-beta OS=Mus musculus GN=Purb PE=1 SV=3	11.8738	11.6542	11.3793	12.1586	10.6875	11.289	11.4837	11.9334	11.3984	11.9447	11.954	11.9697	11.12	11.3023	11.4105	11.5117	10.0826	10.284	10.579	10.5787	10.0156	11.1681	12.7643	12.7944	10.5826	10.798	10.8013	10.8616	10.0411	9.97184	13.3223	12.9792
Tfrc	Transferrin receptor protein 1 OS=Mus musculus GN=Tfrc PE=1 SV=1	11.036	10.8714	8.59541	9.23899	10.101	10.3384	8.51781	8.86649	10.6619	10.8759	9.00665	8.67478	10.5409	10.5603	8.94178	9.04221	10.8732	11.1351	0	8.67753	10.7114	12.0988	9.69443	9.39333	10.8239	10.8319	9.09561	9.14429	10.9666	10.7495	9.35901	0
Tra2a	Transformer-2 protein homolog alpha OS=Mus musculus GN=Tra2a PE=1 SV=1	8.88919	8.26697	8.22666	8.81166	8.24596	7.73998	8.48777	8.43477	8.16609	7.46784	8.72434	8.57767	8.45722	8.30201	8.33675	8.54012	0	8.50006	8.82077	8.92377	8.61426	10.1561	9.88744	9.84461	10.6055	10.8812	9.69992	9.91697	9.0128	8.85653	10.5048	9.94411
Tra2b	Transformer-2 protein homolog beta OS=Mus musculus GN=Tra2b PE=1 SV=1	11.1776	10.327	10.3188	11.4641	9.79727	10.2599	11.3435	11.7479	10.1196	10.3146	11.0264	11.1896	10.4925	11.1269	10.9165	11.0945	0	0	9.24937	9.55129	9.04233	11.7121	11.0674	11.0052	11.9366	11.7326	10.0394	10.7764	9.14656	9.03947	11.2127	10.7461
Tagln3	Transgelin-3 OS=Mus musculus GN=Tagln3 PE=1 SV=1	10.3385	9.64583	9.9468	10.3466	9.82072	9.65538	9.99161	10.2724	9.91382	9.7292	10.209	9.97065	10.004	9.8777	10.1352	10.1416	0	8.45663	10.0316	9.70653	9.30587	10.6317	11.6881	11.661	9.35617	9.32586	9.82932	9.56607	9.45359	9.27481	12.3066	12.1788
Vcp	Transitional endoplasmic reticulum ATPase OS=Mus musculus GN=Vcp PE=1 SV=4	11.9349	11.819	11.5653	12.3572	11.6703	11.7858	11.7265	12.1643	11.9748	12.3595	11.8181	11.9142	11.7205	11.843	11.7392	11.7149	11.54	11.8611	11.4298	11.5706	11.7975	12.9087	12.8672	13.0552	11.9279	12.1975	11.6367	12.2247	12.0533	11.7042	13.8983	13.4968
Tkt	Transketolase OS=Mus musculus GN=Tkt PE=1 SV=1	10.561	10.3303	9.7776	10.2596	9.97925	10.1133	10.4672	10.9161	10.1542	10.4456	9.9206	9.70881	9.74404	9.7727	10.6752	9.74455	0	8.93907	9.72093	9.86017	10.1319	11.9811	11.139	11.0923	9.78756	9.61595	9.64146	9.62217	10.1953	9.98823	11.7276	11.6193
Ssr4	Translocon-associated protein subunit delta OS=Mus musculus GN=Ssr4 PE=1 SV=1	9.06848	0	9.4196	9.89846	0	8.90249	9.23216	9.60357	0	9.5824	9.82558	9.51808	8.16977	0	9.09547	9.29158	0	0	9.02113	8.98919	0	11.0124	11.5344	11.4921	0	8.64141	9.05759	9.42631	0	0	12.0594	12.0031
Hadha	Trifunctional enzyme subunit alpha, mitochondrial OS=Mus musculus GN=Hadha PE=1 SV=1	10.6294	10.4212	10.8281	11.2568	10.3154	10.3917	10.892	10.9916	10.3467	10.4443	11.2646	11.0763	10.1635	10.0009	11.4691	11.2433	9.93438	10.3594	10.1237	10.3593	10.0158	11.5876	12.5023	12.4182	10.7126	10.8207	10.6606	10.8003	10.5396	10.3738	13.3053	12.9867
Hadhb	Trifunctional enzyme subunit beta, mitochondrial OS=Mus musculus GN=Hadhb PE=1 SV=1	10.5922	10.7369	11.2226	11.595	10.5977	10.427	11.2183	11.42	10.5267	10.5001	11.5467	11.5778	10.3378	10.3003	11.7118	11.5619	9.99868	10.5244	10.5102	10.5953	10.3851	11.6057	12.7998	12.5948	10.7783	10.7983	11.0702	11.0071	10.8551	10.4637	13.5172	13.4236
Tnrc6b	Trinucleotide repeat-containing gene 6B protein OS=Mus musculus GN=Tnrc6b PE=1 SV=2	11.7915	11.561	11.2396	11.5419	10.9065	10.8946	10.7062	10.7644	11.6316	11.6594	11.4961	11.2087	11.2094	11.0404	10.6736	10.5144	11.3135	11.2181	11.351	11.2117	11.0849	12.0525	11.7406	11.6908	11.2349	11.4011	11.7122	11.6449	11.2404	10.9602	12.4327	12.1364
Tpi1	Triosephosphate isomerase OS=Mus musculus GN=Tpi1 PE=1 SV=4	13.7498	13.5754	13.9359	14.4231	13.6083	13.6503	14.0986	14.4112	13.5327	13.4866	14.2287	14.1398	13.9959	13.9031	14.1849	14.1233	12.8531	12.8297	13.6946	13.5864	12.878	13.4896	15.1506	15.1252	13.287	13.5047	13.8001	13.6723	13.11	12.9339	15.9287	15.7445
Trim2	Tripartite motif-containing protein 2 OS=Mus musculus GN=Trim2 PE=1 SV=1	9.37091	9.35517	9.72527	10.3966	8.46399	8.70562	9.85005	10.3128	9.02367	8.89343	10.1988	9.8994	8.96317	9.41914	10.2241	10.2736	8.69638	8.91641	9.62756	9.17286	9.19329	10.462	11.7469	11.6458	9.40786	9.9981	9.7151	9.83226	9.92553	9.98783	12.3933	12.1232
Trim3	Tripartite motif-containing protein 3 OS=Mus musculus GN=Trim3 PE=1 SV=1	9.2845	9.20289	9.10093	9.63058	8.60582	9.25943	9.13235	9.20689	9.28075	9.56119	9.56511	9.30585	9.20124	8.97822	9.35082	9.34714	9.06652	9.14452	9.00144	9.2661	0	10.3106	11.3738	11.2925	9.38095	9.40798	9.35049	9.56002	0	9.13683	12.1125	11.9428
Tpp1	Tripeptidyl-peptidase 1 OS=Mus musculus GN=Tpp1 PE=1 SV=2	10.4657	9.9308	0	0	9.57061	9.50589	0	0	10.4009	10.4699	0	0	9.66493	9.58704	0	8.07771	9.90525	9.89176	0	0	10.1882	11.1603	9.29238	9.11673	10.1337	10.1105	0	0	10.427	10.1534	9.99783	0
Tpp2	Tripeptidyl-peptidase 2 OS=Mus musculus GN=Tpp2 PE=1 SV=3	9.34875	9.07179	9.68874	10.4684	9.12021	9.4299	9.60124	10.0598	9.51599	9.64226	9.98369	9.90698	9.16565	9.30566	9.58674	9.795	9.14518	9.22147	9.03603	9.00849	8.80307	10.5904	11.3986	11.4682	9.43077	9.45752	9.2759	9.65646	0	0	12.1752	11.9913
Rtcb	tRNA-splicing ligase RtcB homolog OS=Mus musculus GN=Rtcb PE=1 SV=1	9.83706	9.59714	10.0754	10.6265	9.43578	9.50414	10.4159	10.6382	9.8698	10.0906	10.6449	10.4257	9.87466	9.83741	10.7313	10.4568	9.34653	9.55825	9.77167	9.7723	9.37574	10.8795	11.8878	11.7851	10.0533	10.2175	10.2744	10.232	9.75083	9.45795	12.5528	12.3304
Tmod2	Tropomodulin-2 OS=Mus musculus GN=Tmod2 PE=1 SV=2	8.92096	8.55212	8.05847	8.36719	0	0	8.41335	0	8.3766	0	8.32673	0	0	0	0	0	0	0	0	0	0	0	0	0	0	0	0	0	0	0	0	0
Tpm3	Tropomyosin alpha-3 chain OS=Mus musculus GN=Tpm3 PE=1 SV=3	9.92904	9.2487	9.32896	9.24077	9.23493	8.57309	9.57928	10.1991	9.46955	8.89343	8.50132	8.9848	9.01158	8.69201	9.79211	0	0	8.99016	9.63265	9.67105	9.89175	11.7867	9.30147	9.40559	9.54774	9.25087	9.67479	10.2646	10.2247	10.0762	0	0
Wars	Tryptophan--tRNA ligase, cytoplasmic OS=Mus musculus GN=Wars PE=1 SV=2	10.446	9.73151	10.5425	11.0397	9.00555	9.38656	10.6039	11.6261	10.0077	10.188	10.8995	10.5645	9.58872	9.83158	10.9612	10.5913	9.31629	9.43299	9.75709	9.2043	8.86651	11.3732	12.0534	11.9093	10.2659	10.2374	10.0144	10.3715	9.27071	9.37907	12.7818	12.4891
Tbcb	Tubulin-folding cofactor B OS=Mus musculus GN=Tbcb PE=1 SV=2	8.81012	8.38604	9.04966	9.17834	8.56414	8.89509	8.99896	9.10026	8.53793	9.21882	9.58749	9.4052	8.7133	9.39429	9.47806	9.25067	9.38872	9.54619	9.3727	10.0493	9.14079	10.3171	11.6178	12.0027	9.49903	9.79427	9.74519	10.2724	9.34816	9.37598	12.5836	12.4354
Tuba4a	Tubulin alpha-4A chain OS=Mus musculus GN=Tuba4a PE=1 SV=1	15.8451	15.6878	16.3132	16.9871	15.619	15.7463	16.2582	16.5109	15.6838	15.9751	16.5972	16.3406	15.9704	15.9519	16.2244	16.2953	15.2337	15.4427	15.5516	15.391	14.9162	15.5325	17.4268	17.8844	15.7242	15.8309	15.8313	15.7494	15.4599	15.27	18.0751	18.0353
Tuba8	Tubulin alpha-8 chain OS=Mus musculus GN=Tuba8 PE=1 SV=1	10.5399	10.3826	11.0079	11.6818	10.7595	10.8868	11.3986	11.6514	10.8203	11.1116	11.7337	11.4844	11.1999	11.1813	11.4539	11.5247	10.6762	10.87	10.9789	10.8279	10.8413	11.5426	13.4369	13.8945	11.1135	11.217	11.2206	11.1388	11.2641	11.0742	13.8794	13.8395
Tubal3	Tubulin alpha chain-like 3 OS=Mus musculus GN=Tubal3 PE=2 SV=2	11.5198	11.3783	12.2937	12.5129	11.2685	11.3818	11.8868	12.3287	11.3927	11.5409	12.6294	13.1439	12.2645	12.5975	13.147	13.487	10.6242	11.015	11.0762	11.0766	10.681	11.6493	13.4443	13.048	11.1944	11.2557	11.4322	11.1244	10.7722	10.2778	13.831	13.4284
Tubb2a	Tubulin beta-2A chain OS=Mus musculus GN=Tubb2a PE=1 SV=1	14.9385	14.7362	15.4562	15.8126	14.7295	14.8195	15.368	15.7084	14.6889	14.8948	15.4791	15.2918	14.8431	14.7753	15.2313	15.3333	14.2661	14.5215	14.5892	14.6423	14.4027	14.6518	16.2656	16.1895	14.863	15.0302	14.9006	14.8219	14.5581	14.2595	16.7857	16.5971
Tubb2b	Tubulin beta-2B chain OS=Mus musculus GN=Tubb2b PE=1 SV=1	13.4617	13.2565	14.0381	14.4898	12.2115	12.2992	12.9111	13.2325	13.2818	13.4281	14.1625	13.9468	12.3885	12.3265	13.0673	13.1699	12.8986	13.082	13.1389	13.197	12.1653	12.551	14.3057	14.2286	13.3796	13.5363	13.3941	13.3411	12.5214	12.2456	15.1003	14.9176
Tubb3	Tubulin beta-3 chain OS=Mus musculus GN=Tubb3 PE=1 SV=1	14.0292	13.9532	14.8431	15.3761	13.8412	14.0143	14.5972	15.0106	13.8125	14.0591	15.0438	14.9365	13.983	13.972	14.5233	14.7411	13.704	13.7718	13.9124	13.9322	13.5704	13.8331	15.9082	15.9807	14.0975	14.2996	14.1211	14.1211	13.733	13.5451	16.6979	16.3542
Tubb4a	Tubulin beta-4A chain OS=Mus musculus GN=Tubb4a PE=1 SV=3	14.5805	14.3486	15.0673	15.4674	14.215	14.433	14.8736	15.3486	14.3476	14.5879	15.3456	15.2404	14.3965	14.4159	15.0641	15.1962	13.8658	14.0436	14.1917	14.2286	13.9874	14.5132	16.3728	16.342	14.4328	14.5938	14.3462	14.4386	14.0117	13.8349	16.8436	16.6454
Tubb4b	Tubulin beta-4B chain OS=Mus musculus GN=Tubb4b PE=1 SV=1	14.6331	14.4937	15.1053	15.5948	14.5459	14.7155	15.1825	15.4734	14.3875	14.6538	15.4156	15.2823	14.6663	14.6651	15.2908	15.4238	13.7936	13.9789	14.1701	14.1939	14.0359	14.3189	16.2785	16.1107	14.5433	14.7009	14.5957	14.5729	14.2881	14.1424	17.0104	16.6578
Tubb5	Tubulin beta-5 chain OS=Mus musculus GN=Tubb5 PE=1 SV=1	14.6441	14.4395	15.2304	15.5737	14.3923	14.5421	15.159	15.4028	14.4177	14.6388	15.231	15.2724	14.5198	14.5163	15.1268	15.1355	13.7546	13.9681	14.0269	14.1368	13.758	14.0536	15.8358	15.7191	14.443	14.4935	14.4165	14.3884	13.7478	13.624	16.5	16.2001
Tubb6	Tubulin beta-6 chain OS=Mus musculus GN=Tubb6 PE=1 SV=1	10.4695	10.3634	10.9034	11.3114	11.0524	11.149	11.634	11.8872	10.3438	10.5053	11.132	11.0094	0	0	0	0	0	0	0	0	8.42575	8.76874	10.3042	10.3387	0	0	0	0	7.14035	6.89998	9.76388	9.33849
Tppp	Tubulin polymerization-promoting protein OS=Mus musculus GN=Tppp PE=1 SV=1	10.9004	10.448	10.3554	11.1727	10.7643	10.7292	10.8847	10.5877	10.2081	10.2047	10.3965	10.8375	10.6789	10.6268	10.6955	10.5367	9.75715	9.28497	10.9759	10.7804	11.0374	11.6482	12.2391	12.1368	10.3588	10.4265	10.5078	10.2216	11.0427	10.7488	12.5498	12.3938
Tinagl1	Tubulointerstitial nephritis antigen-like OS=Mus musculus GN=Tinagl1 PE=1 SV=1	9.54084	9.34652	8.76616	8.79927	8.92721	8.98687	8.57906	8.5728	9.30919	9.37902	9.12023	8.90306	9.14511	9.20772	8.94178	8.89827	0	0	0	0	0	0	0	0	0	0	0	0	0	0	0	0
Tprg1l	Tumor protein p63-regulated gene 1-like protein OS=Mus musculus GN=Tprg1l PE=1 SV=1	8.73489	8.31267	9.45452	9.94201	8.44495	8.62667	9.26587	9.48596	8.35635	8.76906	9.75944	9.53111	8.54289	8.34918	9.93406	9.64986	0	8.60431	0	8.61521	0	0	11.3548	11.2672	8.67735	8.85754	8.93303	9.34231	0	0	12.2191	11.9585
Tsg101	Tumor susceptibility gene 101 protein OS=Mus musculus GN=Tsg101 PE=1 SV=2	8.91348	8.93931	9.40108	9.59318	9.24616	8.72951	9.46949	9.31593	9.03255	9.13583	9.63273	9.20949	8.71004	8.33092	8.95901	9.38839	0	8.84362	9.16324	9.16944	0	0	11.137	11.016	9.26821	9.20209	9.33668	9.50656	0	0	11.7599	11.6065
Twf1	Twinfilin-1 OS=Mus musculus GN=Twf1 PE=1 SV=2	9.98284	9.76156	10.1288	10.7091	9.14117	9.33783	10.4586	10.7163	9.7834	9.98805	10.5733	10.4401	9.91261	9.94889	10.3625	10.4863	9.10156	9.17316	10.054	9.61629	9.54917	10.7332	11.7212	11.8321	9.92382	9.94639	9.9708	10.1004	9.45508	9.57434	12.5013	12.3176
Twf2	Twinfilin-2 OS=Mus musculus GN=Twf2 PE=1 SV=1	9.46688	9.29993	10.0567	10.685	9.54546	9.65257	9.82657	10.3013	9.13765	9.40544	10.1818	10.0531	9.27182	9.22612	9.85898	10.1394	9.50876	9.77069	9.79749	9.6467	9.37604	10.37	11.5865	11.6687	9.30373	9.4388	9.50192	9.77288	9.35228	9.11028	12.3738	12.0491
Yars	Tyrosine--tRNA ligase, cytoplasmic OS=Mus musculus GN=Yars PE=1 SV=3	8.6464	8.38604	8.85339	9.42994	0	0	8.67875	9.16383	8.37084	0	9.32011	9.12539	8.27152	8.63621	9.27914	9.17691	0	0	0	0	0	10.0277	10.5227	10.4213	0	0	0	0	0	0	11.0888	11.0142
Ptpn11	Tyrosine-protein phosphatase non-receptor type 11 OS=Mus musculus GN=Ptpn11 PE=1 SV=2	9.90356	9.75659	9.73429	10.629	9.73638	10.2822	11.8654	12.3342	9.74758	10.1724	10.2278	10.1349	9.91677	10.2425	12.0337	11.8805	8.7337	8.91846	8.93425	8.9786	0	10.2709	11.72	11.6894	9.12364	9.44547	9.32959	9.36645	0	0	12.3151	12.1963
Snrnp70	U1 small nuclear ribonucleoprotein 70 kDa OS=Mus musculus GN=Snrnp70 PE=1 SV=2	10.7814	10.602	8.82646	9.3135	10.3513	10.5086	8.57184	8.70887	10.6296	10.9284	9.78728	9.55957	10.5475	10.4571	0	8.3496	9.90609	10.2479	0	8.76405	10.4271	11.6109	9.38022	9.58757	12.7116	12.9995	10.6977	10.8205	10.4124	10.2006	9.18759	9.4092
Sart1	U4/U6.U5 tri-snRNP-associated protein 1 OS=Mus musculus GN=Sart1 PE=1 SV=1	10.4171	10.2611	9.32183	9.93101	10.2061	10.6152	9.85196	10.2894	10.2242	10.6755	9.85319	9.59068	10.6922	10.9023	10.4853	10.4508	0	0	0	0	0	0	0	0	0	0	0	0	0	0	0	0
Lsm4	U6 snRNA-associated Sm-like protein LSm4 OS=Mus musculus GN=Lsm4 PE=1 SV=1	8.49866	0	11.4446	12.6953	0	0	8.42398	8.53263	0	0	11.6315	11.584	8.61349	0	8.48431	8.33709	0	0	0	0	0	0	0	0	0	0	0	0	0	0	0	0
Ube2d2	Ubiquitin-conjugating enzyme E2 D2 OS=Mus musculus GN=Ube2d2 PE=1 SV=1	11.4523	10.7738	11.4536	11.659	10.3701	10.7085	10.9366	11.0261	10.749	10.7447	11.522	11.3936	10.3651	10.5541	11.116	10.9723	11.0349	10.9677	10.9835	10.8413	10.0342	11.3661	11.9784	11.8291	10.9431	11.0579	11.0785	10.9218	10.2877	9.76724	12.473	12.214
Ube2n	Ubiquitin-conjugating enzyme E2 N OS=Mus musculus GN=Ube2n PE=1 SV=1	9.69195	9.3564	10.381	10.7757	9.72355	9.6475	9.92331	10.0884	9.47608	9.86948	10.493	10.6628	9.26798	9.58473	10.2741	10.0838	9.31677	9.07758	9.71811	9.76891	9.95612	10.9925	12.004	11.888	9.66769	9.36654	10.0535	10.0932	10.1326	9.92384	12.7855	12.5506
Ube2v1	Ubiquitin-conjugating enzyme E2 variant 1 OS=Mus musculus GN=Ube2v1 PE=1 SV=1	11.1664	10.8539	11.8756	12.2955	10.8434	10.8324	11.7716	12.0697	11.09	10.8979	12.1239	12.0537	11.3307	11.214	12.0104	11.8162	11.1167	11.0627	11.6195	11.347	10.7438	11.8469	13.4576	13.3404	11.4114	11.4729	11.6697	11.521	10.9205	10.7011	14.337	14.1147
Ube2v2	Ubiquitin-conjugating enzyme E2 variant 2 OS=Mus musculus GN=Ube2v2 PE=1 SV=4	10.2106	9.87332	10.9126	11.2806	9.78879	9.71877	10.7244	10.9142	10.183	9.82703	11.1347	11.1066	10.2151	10.0064	10.921	10.6098	9.16379	9.14473	9.6741	9.46951	9.25454	10.4475	12.0456	11.9664	9.74789	9.8945	10.0769	9.96583	9.02678	8.73093	12.4334	12.3509
Uba1	Ubiquitin-like modifier-activating enzyme 1 OS=Mus musculus GN=Uba1 PE=1 SV=1	12.1525	11.5584	11.686	12.1243	11.395	11.5351	12.1998	12.1303	11.8737	12.0241	11.9636	11.571	11.4371	11.2335	13.0362	11.5267	10.9897	11.5065	11.6268	11.73	11.8771	13.0127	12.6887	12.6782	11.5799	11.4743	12.0829	12.0801	11.5	11.1865	13.4528	13.1045
Usp14	Ubiquitin carboxyl-terminal hydrolase 14 OS=Mus musculus GN=Usp14 PE=1 SV=3	8.67897	8.72824	9.59527	10.0572	8.78122	8.76055	9.26497	9.88277	8.54719	8.97171	9.4549	9.34964	8.50525	8.68087	9.78085	9.85907	9.17657	9.95853	9.82907	10.1326	9.52536	11.257	12.0188	11.9746	9.43528	9.48661	9.4526	10.4652	9.43566	9.99268	12.9407	12.7107
Usp5	Ubiquitin carboxyl-terminal hydrolase 5 OS=Mus musculus GN=Usp5 PE=1 SV=1	10.5116	10.1842	11.1159	11.6807	9.80158	10.4155	11.0046	11.6064	10.359	10.7333	11.3204	11.4191	10.6533	10.7809	11.2068	11.0757	9.70743	10.0752	10.3002	10.3315	9.67378	11.2523	12.4966	12.652	10.5119	10.6376	10.5402	10.8514	9.79747	9.56966	13.266	13.0448
Usp7	Ubiquitin carboxyl-terminal hydrolase 7 OS=Mus musculus GN=Usp7 PE=1 SV=1	9.56836	9.37879	9.16776	9.96307	9.16075	9.21164	9.46044	9.81176	9.36534	9.50175	9.68675	9.47482	9.1674	9.38133	9.80162	9.66267	0	0	0	8.93616	0	0	10.4543	10.7098	8.78011	8.83084	0	0	0	0	11.3921	11.2091
Uchl1	Ubiquitin carboxyl-terminal hydrolase isozyme L1 OS=Mus musculus GN=Uchl1 PE=1 SV=1	13.7007	13.4692	14.476	14.8174	13.4761	13.3317	14.3033	14.4446	13.7348	13.4885	14.5587	14.6349	13.9191	13.7253	14.649	14.3002	13.1786	13.1915	13.6476	13.5189	13.2143	13.5974	15.6253	15.3779	13.653	13.8429	13.873	13.6551	13.5059	13.1079	16.4352	16.1811
Uchl3	Ubiquitin carboxyl-terminal hydrolase isozyme L3 OS=Mus musculus GN=Uchl3 PE=1 SV=2	9.89797	9.48216	10.5108	10.6388	9.23027	8.95747	10.246	10.3434	9.98991	9.70791	10.3857	10.3868	9.74754	9.4919	10.3038	9.95924	9.56658	9.35176	9.72604	9.60627	9.76516	11.0521	11.735	11.6605	9.91704	9.84017	9.8241	10.1921	10.1654	9.63664	12.7285	12.4557
Otub1	Ubiquitin thioesterase OTUB1 OS=Mus musculus GN=Otub1 PE=1 SV=2	11.5365	11.3505	12.2764	12.8589	11.3794	11.5966	12.2706	12.7681	11.387	11.7194	12.5217	12.4523	11.6971	11.8495	12.3942	12.2779	11.2522	11.4455	11.7119	11.6887	11.0588	12.2541	13.6826	13.6423	11.5154	11.7726	11.9594	11.9237	11.0842	10.9812	14.4659	14.1709
Ubxn6	UBX domain-containing protein 6 OS=Mus musculus GN=Ubxn6 PE=1 SV=1	8.85256	8.15464	9.16015	9.74017	0	0	9.14048	9.25637	8.24344	0	9.46036	9.23897	8.21373	0	9.165	9.16731	0	0	0	0	0	0	11.4202	11.2874	8.52082	0	8.82117	0	0	0	11.9689	11.91
Ogt	UDP-N-acetylglucosamine--peptide N-acetylglucosaminyltransferase 110 kDa subunit OS=Mus musculus GN=Ogt PE=1 SV=2	9.2206	8.81686	9.87938	10.3563	8.43101	8.55802	9.84491	10.177	9.22881	8.9729	10.1586	9.7499	8.94959	8.94899	10.066	9.88259	0	8.88519	8.87457	9.15404	0	10.6423	11.6957	11.5933	9.25376	9.20045	9.49076	9.65168	0	0	12.4125	12.1615
Cmpk2	UMP-CMP kinase 2, mitochondrial OS=Mus musculus GN=Cmpk2 PE=1 SV=2	8.41271	0	8.80128	9.39457	0	0	8.23271	9.02029	8.34842	0	9.16901	8.88795	8.5316	8.7066	8.84227	9.30973	0	0	0	0	0	0	11.0071	10.7568	8.64171	8.90212	8.75806	0	0	0	11.5396	11.2754
Cmpk1	UMP-CMP kinase OS=Mus musculus GN=Cmpk1 PE=1 SV=1	10.4173	10.3677	12.1358	12.5133	10.0563	9.96447	11.5379	11.9271	10.4981	10.4552	12.1904	12.2046	10.4081	10.2474	11.935	11.2933	10.0105	10.3103	11.4066	11.1398	10.0826	11.8369	13.5939	13.5739	10.3714	10.5424	11.6803	11.5078	10.1848	10.065	14.277	14.0412
Kiaa0513	Uncharacterized protein KIAA0513 OS=Mus musculus GN=Kiaa0513 PE=1 SV=1	10.572	10.2679	10.8956	11.4031	10.103	10.4719	11.1954	11.3229	10.2601	10.5108	11.1931	11.1454	10.7526	10.6166	11.2969	11.2523	9.54227	10.045	10.3273	10.4817	9.53922	11.0087	12.3698	12.4201	10.5441	10.7847	10.7244	10.7203	9.64522	9.68666	13.1774	12.8175
Myo5a	Unconventional myosin-Va OS=Mus musculus GN=Myo5a PE=1 SV=2	11.0815	10.9565	11.3953	12.3876	10.6578	11.206	11.3684	12.1636	10.9232	11.2674	11.8924	11.8376	11.0439	11.3534	11.696	11.8446	11.0295	11.3307	10.4658	10.7554	10.3696	12.0662	12.9657	13.0972	11.4084	11.5968	10.9547	11.2992	10.7187	10.5557	13.7456	13.5098
Usmg5	Up-regulated during skeletal muscle growth protein 5 OS=Mus musculus GN=Usmg5 PE=1 SV=1	10.0222	9.88717	9.83068	10.5578	9.29739	9.63097	9.9727	10.2966	9.43293	9.50554	10.2789	10.1246	9.44439	9.29345	9.93537	10.044	8.64733	9.26959	10.0482	9.9466	9.26781	10.6096	11.6362	11.6457	8.72964	9.78498	10.0462	9.95801	9.56023	9.3984	12.2685	12.1475
Atp6v0a1	V-type proton ATPase 116 kDa subunit a isoform 1 OS=Mus musculus GN=Atp6v0a1 PE=1 SV=3	11.8227	11.5684	12.0835	12.4197	11.4927	11.6252	12.0539	12.204	11.6308	11.7279	12.2953	12.0659	11.7369	11.5732	12.2446	11.8704	11.5294	11.7215	11.6662	11.7179	11.2788	12.4347	12.7171	13.1477	11.6757	12.2327	11.6799	11.9847	11.233	11.3718	14.4923	13.6871
Atp6v1a	V-type proton ATPase catalytic subunit A OS=Mus musculus GN=Atp6v1a PE=1 SV=2	12.533	12.4269	13.3424	13.8193	12.4893	12.5854	13.3143	13.6433	12.5645	12.585	13.5447	13.3877	12.6918	12.6597	13.4413	13.4427	12.3157	12.3168	12.6381	12.7085	12.0902	12.7908	14.3844	14.3559	12.6188	12.8394	12.8733	12.6926	12.285	12.2136	15.1805	15.0531
Atp6v1b2	V-type proton ATPase subunit B, brain isoform OS=Mus musculus GN=Atp6v1b2 PE=1 SV=1	13.4412	13.2047	13.963	14.5017	13.2971	13.5388	13.9526	14.4042	13.3308	13.5259	14.1253	14.0011	13.8067	13.7048	14.143	14.2149	13.0283	13.1101	13.4546	13.4017	12.8685	13.3148	15.006	14.9104	13.3314	13.5861	13.7332	13.5977	13.0873	12.9519	15.6325	15.5619
Atp6v1c1	V-type proton ATPase subunit C 1 OS=Mus musculus GN=Atp6v1c1 PE=1 SV=4	10.3558	10.1566	9.53388	9.89053	9.25599	9.72212	9.68834	9.84449	9.14329	9.94309	10.0159	10.2721	9.3379	9.57759	9.67511	9.46603	10.8656	10.3901	11.2599	10.5199	11.4904	12.3963	11.424	11.495	10.4361	10.0223	10.9127	11.224	10.717	11.3057	12.7212	12.5193
Atp6v0d1	V-type proton ATPase subunit d 1 OS=Mus musculus GN=Atp6v0d1 PE=1 SV=2	12.1266	12.1764	12.8957	13.3636	12.0939	12.3102	12.8504	13.1805	12.046	12.4039	13.1596	12.9931	12.024	12.2166	12.7004	12.9685	12.0116	12.1185	12.2474	12.3419	11.7099	12.5604	13.5951	13.5317	12.2603	12.3543	12.6061	12.4908	11.9259	11.9259	14.2723	14.1438
Atp6v1d	V-type proton ATPase subunit D OS=Mus musculus GN=Atp6v1d PE=1 SV=1	11.1782	10.8778	12.0266	12.5655	10.8437	11.0327	11.7227	11.9804	10.7505	10.8666	12.3856	12.4427	11.1891	11.2605	11.9449	11.6594	0	9.10134	9.60415	9.6373	9.62313	10.6163	11.0631	11.1383	9.97212	9.85399	10.0414	10.36	9.88076	9.6153	11.9446	11.9054
Atp6v1e1	V-type proton ATPase subunit E 1 OS=Mus musculus GN=Atp6v1e1 PE=1 SV=2	13.8914	13.8381	13.7175	14.2499	13.8201	13.9176	13.9737	14.2839	13.5091	14.3381	14.1099	14.133	13.8243	13.9991	13.8625	14.2167	8.89309	9.15069	10.1338	9.97776	10.0209	11.3107	11.6485	11.5178	9.11025	9.47113	9.58738	9.5308	10.0392	9.88326	11.818	11.6796
Atp6v1f	V-type proton ATPase subunit F OS=Mus musculus GN=Atp6v1f PE=1 SV=2	9.61012	9.18845	10.603	10.3174	9.67657	8.96719	10.4735	10.1386	9.55059	9.13104	10.1718	9.80992	9.974	9.87645	10.5911	10.0595	0	8.90488	9.53036	9.60636	9.18369	11.5025	12.2143	11.9704	9.59012	9.33163	9.64468	9.93738	9.74387	0	13.2342	13.0666
Atp6v1h	V-type proton ATPase subunit H OS=Mus musculus GN=Atp6v1h PE=1 SV=1	12.1191	11.6222	12.36	12.8859	11.3831	11.608	12.3814	12.6226	11.6898	11.8207	12.7429	12.3477	11.9214	11.9332	12.4819	12.4034	10.922	11.1827	11.053	11.3076	10.6457	12.2233	13.9823	14.1038	11.7973	11.6583	11.5911	11.7483	10.8458	10.7065	14.7277	14.408
Vps26a	Vacuolar protein sorting-associated protein 26A OS=Mus musculus GN=Vps26a PE=1 SV=1	9.46183	9.05403	9.77214	10.0089	8.87053	8.98901	9.24893	9.70673	8.98651	9.41072	9.1899	9.26766	8.83149	8.94379	9.82239	9.56907	0	8.95768	0	8.92009	0	10.6087	11.2344	11.3628	9.51578	9.06568	8.97055	9.71095	0	0	12.1244	11.973
Vps26b	Vacuolar protein sorting-associated protein 26B OS=Mus musculus GN=Vps26b PE=1 SV=1	10.595	10.3484	10.8771	11.7401	10.01	10.2196	11.0141	11.4114	10.298	10.4976	11.5335	11.2739	10.2879	10.4663	11.025	11.2958	10.0471	10.1732	10.2909	10.177	9.67213	11.157	12.6652	12.4973	10.5043	10.5188	10.5791	10.6764	9.91115	10.1267	13.0157	12.7937
Vps29	Vacuolar protein sorting-associated protein 29 OS=Mus musculus GN=Vps29 PE=1 SV=1	9.06672	8.90775	9.47933	10.088	8.64201	8.53256	9.67431	9.76914	9.10715	9.06796	10.0505	9.81885	8.95208	8.94199	10.0729	10.0461	8.57146	8.81894	9.15093	9.14622	9.30832	10.4131	11.9796	11.8812	8.84895	9.98009	9.69839	9.79727	9.13939	8.81054	13.124	12.9089
Vps35	Vacuolar protein sorting-associated protein 35 OS=Mus musculus GN=Vps35 PE=1 SV=1	13.0852	13.0348	13.8446	14.0981	13.0035	13.0085	13.6628	13.8019	13.0129	13.0146	13.9445	13.7384	13.0695	12.7111	13.3234	13.568	10.3281	10.614	10.467	10.418	10.0059	11.6784	12.4933	12.5023	10.9032	10.9515	10.5338	10.8531	10.438	10.4825	13.2995	12.9783
Vta1	Vacuolar protein sorting-associated protein VTA1 homolog OS=Mus musculus GN=Vta1 PE=1 SV=1	9.16199	8.63122	9.36845	10.0568	8.55529	8.80194	9.54212	9.95934	8.95498	9.2583	9.78353	9.46109	8.72154	9.12057	9.79311	9.64188	0	8.89978	0	8.85804	0	9.97871	11.5178	11.5626	9.55954	9.13797	8.98144	9.26481	0	0	12.1538	11.9406
Bphl	Valacyclovir hydrolase OS=Mus musculus GN=Bphl PE=1 SV=1	12.1465	10.5634	11.023	11.857	9.87331	9.91418	12.7363	12.9196	12.409	12.5626	12.5227	11.3366	11.0553	11.5348	13.2597	11.1023	9.13895	9.81069	9.79262	9.90942	9.53404	15.032	12.7327	12.6792	12.4336	10.7526	10.2163	11.5534	9.98741	9.40099	13.424	13.1436
Vars	Valine--tRNA ligase OS=Mus musculus GN=Vars PE=1 SV=1	8.7854	8.50108	8.65654	9.34959	0	0	8.93518	9.13424	0	0	9.2708	9.60939	0	8.43632	9.01813	9.23114	0	8.77505	0	0	0	10.072	11.1742	10.8775	8.82833	8.82528	8.60957	9.15309	0	0	11.5688	11.5523
Vcan	Versican core protein OS=Mus musculus GN=Vcan PE=1 SV=2	10.9935	10.7836	9.816	10.4152	11.7494	11.92	11.3234	11.7104	10.7981	11.0535	10.4418	10.4124	12.1412	12.2153	11.3056	11.4905	11.059	11.089	10.579	10.7126	11.3658	12.2694	11.8692	11.8163	11.2018	11.7572	10.6278	10.6511	11.584	11.4669	11.8726	11.7199
Hacd3	Very-long-chain (3R)-3-hydroxyacyl-CoA dehydratase 3 OS=Mus musculus GN=Hacd3 PE=1 SV=2	10.3167	0	9.7822	11.9683	9.1044	9.07317	10.5582	10.9032	9.43884	9.35704	11.1097	11.5495	9.0603	9.79335	10.9238	11.481	0	8.98975	0	8.82459	0	11.8611	12.0091	12.1014	9.031	9.12353	8.9533	9.15692	0	0	12.5941	12.4158
Acadvl	Very long-chain specific acyl-CoA dehydrogenase, mitochondrial OS=Mus musculus GN=Acadvl PE=1 SV=3	0	8.74932	8.21274	8.7731	0	9.10313	0	8.57225	0	0	9.40088	8.52162	0	0	8.68007	8.69242	10.1375	10.3655	10.2159	10.2583	9.69063	11.4443	12.2958	12.1606	9.94788	10.0855	10.5692	10.8478	9.64802	10.5006	13.6944	13.1977
Vapa	Vesicle-associated membrane protein-associated protein A OS=Mus musculus GN=Vapa PE=1 SV=2	9.61987	9.1737	9.96724	10.7448	0	8.68727	9.26102	9.83562	8.62271	9.30242	10.5552	10.5205	8.5742	8.6141	9.30963	9.4662	0	8.9	9.79991	9.38214	0	0	11.9928	11.9852	9.30788	9.48743	9.51254	9.74455	0	0	12.7565	12.5396
Vamp2	Vesicle-associated membrane protein 2 OS=Mus musculus GN=Vamp2 PE=1 SV=2	12.232	11.1672	10.6524	10.9505	10.3693	10.425	10.795	10.9979	10.0995	10.3067	10.7282	10.6707	10.3605	10.5847	10.101	10.2826	0	0	0	0	0	0	0	0	0	0	0	0	0	0	0	0
Nsf	Vesicle-fusing ATPase OS=Mus musculus GN=Nsf PE=1 SV=2	13.3616	13.2006	13.9106	14.3586	13.1845	13.2157	13.7882	14.0716	13.1476	13.3197	13.9859	13.8708	13.372	13.3424	13.7247	13.8181	12.7989	12.9914	12.9909	12.9925	12.6376	13.3165	15.0741	14.8684	13.2603	13.3298	13.2957	13.2076	12.8498	12.8613	15.8598	15.4123
Sec22b	Vesicle-trafficking protein SEC22b OS=Mus musculus GN=Sec22b PE=1 SV=3	9.19293	9.39964	9.35665	9.84319	8.78696	8.63764	9.65693	10.0734	9.05375	9.22303	10.0496	9.91129	9.26442	9.31056	9.63654	9.64649	0	10.4627	9.43866	10.3244	0	12.2298	11.5971	11.5822	9.3204	10.2644	9.5737	10.753	0	10.3557	12.3507	12.1314
Slc17a7	Vesicular glutamate transporter 1 OS=Mus musculus GN=Slc17a7 PE=1 SV=2	12.956	12.5553	13.1532	13.5891	12.4211	12.4547	13.1675	13.4251	12.5381	12.5844	13.2556	13.1542	12.9337	12.8472	13.4247	13.3258	11.8082	12.1659	12.4478	12.4185	11.795	12.1598	14.265	14.2922	12.5091	12.6196	12.6644	12.6198	11.9988	12.0785	15.1998	14.916
Slc17a6	Vesicular glutamate transporter 2 OS=Mus musculus GN=Slc17a6 PE=1 SV=1	9.36945	9.14206	9.78498	10.3591	8.7933	8.97764	9.73896	10.1143	9.16986	9.53743	10.2831	10.166	9.21787	9.32845	9.7615	9.58085	8.6422	8.97389	9.16867	9.2679	8.69344	11.3511	11.6551	12.118	9.27837	9.28934	9.57883	9.6484	8.67269	8.77747	12.182	12.3783
Vim	Vimentin OS=Mus musculus GN=Vim PE=1 SV=3	12.0273	11.6736	11.2467	11.7748	11.4519	11.7438	11.9486	12.1277	11.711	11.8824	12.3349	12.1456	12.5584	12.4982	13.347	13.2882	11.3024	11.1671	11.5158	11.4315	11.4879	12.6234	12.8235	12.6023	11.8785	12.0409	11.7223	11.5696	12.5341	12.5027	14.2264	13.9647
Vsnl1	Visinin-like protein 1 OS=Mus musculus GN=Vsnl1 PE=1 SV=2	10.7203	10.5602	9.73066	10.1651	9.59484	9.62553	10.0043	10.2971	9.56734	9.83128	9.99346	9.66579	10.1757	9.4703	9.52178	9.38922	0	9.03372	10.2124	10.3997	10.102	11.5686	11.1521	11.0352	10.0232	10.0228	9.70169	10.5736	10.5599	10.4367	0	10.8024
Vtn	Vitronectin OS=Mus musculus GN=Vtn PE=1 SV=2	10.455	10.8382	11.1518	11.725	10.3518	10.9087	10.6851	11.3657	10.6043	11.526	11.2292	10.7769	10.6297	10.6867	11.1179	11.0354	0	0	0	0	0	0	0	0	0	0	0	0	0	0	0	0
Vdac1	Voltage-dependent anion-selective channel protein 1 OS=Mus musculus GN=Vdac1 PE=1 SV=3	12.1504	11.9236	12.3401	13.0517	11.5917	11.6326	12.8	13.0941	11.8635	11.7665	12.7765	12.4947	11.5821	11.4753	13.2775	12.4199	10.958	11.206	12.0141	12.0219	11.5819	12.53	13.7105	13.6546	11.172	11.4018	12.0485	11.9733	11.3833	11.3849	14.1444	14.067
Vdac2	Voltage-dependent anion-selective channel protein 2 OS=Mus musculus GN=Vdac2 PE=1 SV=2	11.5896	11.0859	11.4959	12.3154	11.0448	11.9399	11.9362	12.6627	10.7123	11.9483	12.401	11.9373	11.1437	11.9734	12.0648	12.6747	9.73007	10.0351	11.435	11.0645	10.1365	12.1054	12.9633	12.8988	11.0044	10.4145	11.8273	11.0893	9.75092	9.74078	13.4326	13.2257
Vdac3	Voltage-dependent anion-selective channel protein 3 OS=Mus musculus GN=Vdac3 PE=1 SV=1	12.1882	12.0339	12.6489	12.9895	11.5735	11.5656	12.7016	12.808	11.7988	12.0447	13.0866	12.7096	10.5419	10.3396	12.6913	12.6615	11.5585	11.6021	12.0405	12.0443	11.3408	12.418	13.8947	13.644	11.2129	11.3288	12.1622	12.1683	11.2982	11.1749	14.4341	14.361
Cacnb3	Voltage-dependent L-type calcium channel subunit beta-3 OS=Mus musculus GN=Cacnb3 PE=1 SV=2	7.71777	0	8.99113	9.17591	0	0	0	0	9.11011	0	8.56533	8.36147	0	0	0	0	0	0	0	0	0	0	9.88222	9.76053	0	0	0	0	0	0	10.3372	10.4039
Cacnb4	Voltage-dependent L-type calcium channel subunit beta-4 OS=Mus musculus GN=Cacnb4 PE=1 SV=2	8.18099	8.43347	8.88682	9.495	8.50641	8.61771	8.84383	9.20316	8.92106	0	9.48367	9.25583	8.55433	8.36003	9.1459	9.08837	0	8.70942	9.13852	9.03469	0	0	11.4254	11.2591	9.45179	9.24782	9.28785	9.22575	8.94022	0	12.0143	11.6929
Kcnab2	Voltage-gated potassium channel subunit beta-2 OS=Mus musculus GN=Kcnab2 PE=1 SV=1	9.61132	9.02671	9.39255	9.90635	8.68293	9.11593	9.2511	9.43433	9.06465	9.1711	9.89008	9.43529	8.81397	8.49819	9.50289	9.31002	9.21759	9.01067	9.35466	9.0831	9.45523	10.4824	11.122	10.9792	9.0762	8.92077	9.31902	9.52488	9.46295	8.96846	11.744	11.5466
Vwa1	von Willebrand factor A domain-containing protein 1 OS=Mus musculus GN=Vwa1 PE=1 SV=1	9.52336	9.66969	8.8288	9.6693	9.15335	9.55007	8.6062	8.80838	9.21801	9.46077	9.44904	9.21299	9.05636	9.22381	9.33142	9.12343	9.22442	9.3272	10.1947	9.67079	9.76749	11.2929	9.35778	9.5081	8.78738	9.13099	10.0826	10.0254	9.35503	9.24789	9.93094	9.694
Wdr1	WD repeat-containing protein 1 OS=Mus musculus GN=Wdr1 PE=1 SV=3	12.6752	12.4272	13.2501	14.1916	12.1018	12.568	13.2931	13.9081	12.6176	12.9711	13.5818	13.6766	12.6407	12.8403	13.3883	13.5735	11.6936	12.0868	12.4859	12.5974	11.5683	12.7014	14.1215	14.4131	12.4488	12.7258	12.8174	12.9387	11.5155	11.8811	15.6462	14.9404
Wdr13	WD repeat-containing protein 13 OS=Mus musculus GN=Wdr13 PE=1 SV=1	0	0	9.06185	9.22927	0	0	8.79377	8.66475	0	0	9.13726	8.6049	0	0	9.06587	8.44376	8.77586	0	0	0	0	0	11.0035	10.6246	0	8.77274	0	0	0	0	11.5228	11.3975
Wdr37	WD repeat-containing protein 37 OS=Mus musculus GN=Wdr37 PE=1 SV=1	9.646	9.60556	9.61522	10.4507	9.58708	9.53201	10.0244	10.1255	9.37331	10.1872	9.95436	9.89286	10.3134	9.53774	10.0474	9.82271	10.4507	10.5769	10.9851	10.43	10.4492	11.5779	12.7007	12.5205	10.6988	10.8686	11.2181	11.1971	10.5038	10.4906	13.4777	13.0416
Wdr7	WD repeat-containing protein 7 OS=Mus musculus GN=Wdr7 PE=1 SV=3	9.09363	8.76011	9.98614	10.2191	9.0414	8.71729	9.4811	9.29196	9.20282	8.91216	10.1843	10.1563	9.20078	9.18757	9.38441	9.37186	9.25718	9.175	9.374	8.91176	9.13449	10.4865	11.5576	11.5298	9.56062	9.94596	9.49721	9.46655	9.36096	8.83702	12.1645	12.0542
Xpnpep1	Xaa-Pro aminopeptidase 1 OS=Mus musculus GN=Xpnpep1 PE=1 SV=1	10.9105	10.6085	11.1353	11.6938	10.7032	10.7065	11.1546	11.5218	10.5786	10.7855	11.377	11.4923	10.6467	10.8051	11.1409	11.1447	10.7348	10.5036	10.8161	10.3496	10.879	11.6395	12.8362	12.7354	10.6093	10.6529	10.6815	10.8131	10.965	10.9461	13.5362	13.2161
Ybx3	Y-box-binding protein 3 OS=Mus musculus GN=Ybx3 PE=1 SV=2	9.46145	10.4905	10.0729	10.6238	7.76639	9.40124	9.31474	9.86975	11.5473	10.9356	10.9027	11.0462	9.98576	10.1076	10.258	8.60296	0	0	0	0	0	0	0	0	0	0	0	0	0	0	0	0
Zbtb20	Zinc finger and BTB domain-containing protein 20 OS=Mus musculus GN=Zbtb20 PE=1 SV=1	12.7731	12.4884	11.836	12.3905	12.2413	12.1093	12.0373	12.3704	12.4092	12.1869	12.2386	12.118	12.7621	12.573	12.6722	12.4739	0	0	0	0	0	0	0	0	0	0	0	0	0	0	0	0
Zmym4	Zinc finger MYM-type protein 4 OS=Mus musculus GN=Zmym4 PE=1 SV=1	11.8931	12.0665	12.266	13.0406	11.8686	11.7727	12.2116	12.6433	11.884	11.8969	12.8311	12.2843	11.8823	11.6342	12.3888	12.2614	0	0	0	0	0	0	0	0	0	0	0	0	0	0	0	0
Znf687	Zinc finger protein 687 OS=Mus musculus GN=Znf687 PE=1 SV=1	10.2184	9.83228	8.82047	8.7965	9.62578	9.64603	9.56647	9.21641	9.90806	10.0867	9.62972	9.4274	9.95567	9.71425	9.64484	9.73606	0	0	0	0	0	0	0	0	0	0	0	0	0	0	0	0
Znf771	Zinc finger protein 771 OS=Mus musculus GN=Znf771 PE=2 SV=1	0	0	9.47245	9.94701	0	0	8.09916	8.40862	0	0	10.1764	10.2327	0	0	0	0	0	0	0	0	0	0	0	0	0	0	0	0	0	0	0	0
Agpat1	1-acyl-sn-glycerol-3-phosphate acyltransferase alpha OS=Mus musculus GN=Agpat1 PE=1 SV=1	0	0	0	0	0	0	0	0	0	0	0	0	0	0	0	0	0	0	0	0	0	0	11.6446	11.4104	0	0	0	0	0	0	11.9374	11.8761
Psmd1	26S proteasome non-ATPase regulatory subunit 1 OS=Mus musculus GN=Psmd1 PE=1 SV=1	0	0	0	0	0	0	0	0	0	0	0	0	0	0	0	0	0	0	0	0	0	0	11.2423	11.0971	8.44721	8.54784	8.74068	9.0521	0	0	11.9427	11.7335
Psmd5	26S proteasome non-ATPase regulatory subunit 5 OS=Mus musculus GN=Psmd5 PE=1 SV=4	0	0	0	0	0	0	0	0	0	0	0	0	0	0	0	0	8.97929	9.38641	9.15908	9.54469	8.93723	0	11.4347	11.4795	9.26941	9.53186	9.26127	10.0795	9.15817	9.32815	12.2254	12.093
Psmc1	26S proteasome regulatory subunit 4 OS=Mus musculus GN=Psmc1 PE=1 SV=1	0	0	0	0	0	0	0	0	0	0	0	0	0	0	0	0	0	8.58151	0	0	0	0	11.1474	11.1276	0	8.77389	8.62481	9.12263	0	0	11.9553	11.8089
[truncated: 285 more rows]

## Sheet: all proteins post-imputation
GN	description	KI_WT.2mo.1	KI_WT.2mo.2	KI_WT.2mo.3	KI_WT.2mo.4	KI_WT.9mo.1	KI_WT.9mo.2	KI_WT.9mo.3	KI_WT.9mo.4	KI_AD.2mo.1	KI_AD.2mo.2	KI_AD.2mo.3	KI_AD.2mo.4	KI_AD.9mo.1	KI_AD.9mo.2	KI_AD.9mo.3	KI_AD.9mo.4	Ctrl_WT.2mo.1	Ctrl_WT.2mo.2	Ctrl_WT.2mo.3	Ctrl_WT.2mo.4	Ctrl_WT.9mo.1	Ctrl_WT.9mo.2	Ctrl_WT.9mo.3	Ctrl_WT.9mo.4	Ctrl_AD.2mo.1	Ctrl_AD.2mo.2	Ctrl_AD.2mo.3	Ctrl_AD.2mo.4	Ctrl_AD.9mo.1	Ctrl_AD.9mo.2	Ctrl_AD.9mo.3	Ctrl_AD.9mo.4
[truncated: 1,580 more rows]

[truncated: 4 more sheets: t-test KI vs. CTRL, enriched in KI, t-test WT vs. AD, t-test 8w vs. 36w]
