# Supplementary material for: SUMO1‐conjugation is altered during normal aging but not by increased amyloid burden
Source: Aging Cell. 2018 Apr 6;17(4):e12760. doi: 10.1111/acel.12760 (PMC6052395; doi:10.1111/acel.12760)
Supplement: Supplementary file 3 [file ACEL-17-na-s003.xlsx]

## Sheet: Enrichment Component
Pathway ID	Pathway Description	Observed Gene Count	False Discovery Rate	Matching Proteins in your Network (IDs)	Matching Proteins in your Network (labels)
GO.0070062	extracellular exosome	56	7.68e-19	ENSMUSP00000000804,ENSMUSP00000001513,ENSMUSP00000002389,ENSMUSP00000003912,ENSMUSP00000007255,ENSMUSP00000011896,ENSMUSP00000017488,ENSMUSP00000019354,ENSMUSP00000020608,ENSMUSP00000020886,ENSMUSP00000021197,ENSMUSP00000021273,ENSMUSP00000021536,ENSMUSP00000022849,ENSMUSP00000023710,ENSMUSP00000023788,ENSMUSP00000023799,ENSMUSP00000023952,ENSMUSP00000025476,ENSMUSP00000025602,ENSMUSP00000027409,…	Aldh9a1,Anxa2,Atp6v1d,Atp6v1e1,Blmh,Calml3,Calr,Car2,Cat,Cd81,Cisd1,Crym,Ddah2,Ddx3x,Des,Eno3,Fkbp1a,Gna14,Gnas,Gnb1,Gpm6a,Gsn,Hdac11,Krt6a,Krt7,Krt71,Krt79,Krt8,Nampt,Pgam1,Pklr,Ppp2ca,Prdx6,Prkcd,Prph,Ptges3,Rab18,Rab3d,Rab4a,Rap1b,Rpl14,Rpl3,Rpl34,Rpl35a,Rps13,Ruvbl1,Stmn1,Tars,Tgm1,Tinagl1,Tubb6,Txnl1,Vamp2,Vps35,Vtn,Wiz
GO.0031988	membrane-bounded vesicle	56	1.21e-14	ENSMUSP00000000804,ENSMUSP00000001513,ENSMUSP00000002389,ENSMUSP00000003345,ENSMUSP00000007255,ENSMUSP00000011896,ENSMUSP00000017488,ENSMUSP00000019354,ENSMUSP00000020608,ENSMUSP00000020886,ENSMUSP00000021197,ENSMUSP00000021536,ENSMUSP00000022849,ENSMUSP00000023710,ENSMUSP00000023788,ENSMUSP00000023799,ENSMUSP00000023952,ENSMUSP00000025476,ENSMUSP00000025602,ENSMUSP00000027409,ENSMUSP00000028004,…	Aldh9a1,Amph,Anxa2,Atp6v1d,Atp6v1e1,Blmh,Calml3,Car2,Cat,Cd81,Cisd1,Crym,Ddah2,Ddx3x,Des,Eno3,Fkbp1a,Gna14,Gnas,Gnb1,Gpm6a,Gsn,Hdac11,Krt6a,Krt7,Krt71,Krt79,Krt8,Nampt,Pgam1,Pklr,Ppp2ca,Prdx6,Prkcd,Prph,Ptges3,Rab18,Rab4a,Rap1b,Rpl14,Rpl3,Rpl34,Rpl35a,Rps13,Ruvbl1,Sept6,Stmn1,Sv2c,Tars,Tgm1,Tinagl1,Tubb6,Txnl1,Vps35,Vtn,Wiz
GO.0044421	extracellular region part	57	5.29e-14	ENSMUSP00000000804,ENSMUSP00000001513,ENSMUSP00000002389,ENSMUSP00000002412,ENSMUSP00000003912,ENSMUSP00000007255,ENSMUSP00000011896,ENSMUSP00000017488,ENSMUSP00000019354,ENSMUSP00000020608,ENSMUSP00000020886,ENSMUSP00000021197,ENSMUSP00000021273,ENSMUSP00000021536,ENSMUSP00000022849,ENSMUSP00000023710,ENSMUSP00000023788,ENSMUSP00000023799,ENSMUSP00000023952,ENSMUSP00000025476,ENSMUSP00000025602,…	Aldh9a1,Anxa2,Atp4a,Atp6v1d,Atp6v1e1,Blmh,Calml3,Calr,Cd81,Cisd1,Crym,Ddah2,Ddx3x,Des,Eno3,Fkbp1a,Gna14,Gnas,Gnb1,Gpm6a,Gsn,Hdac11,Ide,Krt6a,Krt7,Krt71,Krt79,Krt8,Nampt,Ncan,Pgam1,Pklr,Ppp2ca,Prdx6,Prkcd,Prph,Ptges3,Rab18,Rab3d,Rab4a,Rap1b,Rpl14,Rpl3,Rpl34,Rpl35a,Rps13,Ruvbl1,Stmn1,Tars,Tgm1,Tinagl1,Tubb6,Txnl1,Vamp2,Vps35,Vtn,Wiz
GO.0043227	membrane-bounded organelle	100	1.57e-13	ENSMUSP00000000804,ENSMUSP00000001513,ENSMUSP00000002389,ENSMUSP00000003345,ENSMUSP00000003912,ENSMUSP00000005705,ENSMUSP00000007255,ENSMUSP00000011896,ENSMUSP00000017488,ENSMUSP00000019354,ENSMUSP00000019482,ENSMUSP00000019854,ENSMUSP00000019911,ENSMUSP00000020608,ENSMUSP00000020886,ENSMUSP00000021197,ENSMUSP00000021381,ENSMUSP00000021536,ENSMUSP00000021958,ENSMUSP00000022849,ENSMUSP00000022954,…	Aldh9a1,Amph,Arvcf,Atp2a1,Atp6v1d,Atp6v1e1,Bcl11a,Bcl11b,Bclaf1,Blmh,Calml3,Calr,Car2,Ccdc55,Cd81,Cisd1,Crym,Csda,Ddah2,Ddx3x,Des,Eef1b2,Eno3,Fhl1,Fkbp1a,Gbas,Glyr1,Gna14,Gnas,Gpm6a,Hdac11,Hdac2,Hk3,Ide,Kctd1,Khdrbs3,Krt6a,Krt7,Krt71,Krt79,Krt8,Lsm4,Mrpl24,Mrpl41,Mrpl43,Mrpl44,Mrpl47,Mrps22,Mrps34,Nampt,Ndufb8,Opa3,Pcbd2,Pcx,Pdp1,Pgam1,Pklr,Pnn,Ppp2ca,Prdx6,Prkcd,Prpf40a,Prph,Psmc2,Ptges3,Rab18,R…
GO.0005829	cytosol	39	7.31e-13	ENSMUSP00000000804,ENSMUSP00000003912,ENSMUSP00000011896,ENSMUSP00000015100,ENSMUSP00000019354,ENSMUSP00000020608,ENSMUSP00000020886,ENSMUSP00000021049,ENSMUSP00000028004,ENSMUSP00000028239,ENSMUSP00000028610,ENSMUSP00000029078,ENSMUSP00000030636,ENSMUSP00000030769,ENSMUSP00000030940,ENSMUSP00000031866,ENSMUSP00000034131,ENSMUSP00000034756,ENSMUSP00000035417,ENSMUSP00000037206,ENSMUSP00000051215,…	Aldh9a1,Anxa2,Atp6v1e1,Calr,Car2,Cat,Cyth3,Ddx3x,Eno3,Fkbp1a,Gnas,Gnb1,Gsn,Hk3,Ide,Mtpn,Nampt,Pgam1,Pklr,Ppp1cb,Ppp2ca,Ppp3r1,Prdx6,Prkcd,Psmc2,Psmc5,Ptpn11,Rab4a,Rangap1,Rap1b,Rpl14,Rpl3,Rpl34,Rpl35a,Rps13,Rps24,Stmn1,Uba2,Vps35
GO.0030529	ribonucleoprotein complex	24	1.33e-11	ENSMUSP00000003912,ENSMUSP00000019854,ENSMUSP00000021381,ENSMUSP00000027464,ENSMUSP00000030769,ENSMUSP00000032165,ENSMUSP00000034311,ENSMUSP00000035034,ENSMUSP00000043561,ENSMUSP00000045111,ENSMUSP00000047397,ENSMUSP00000048078,ENSMUSP00000048470,ENSMUSP00000050292,ENSMUSP00000077857,ENSMUSP00000078092,ENSMUSP00000080354,ENSMUSP00000085993,ENSMUSP00000095322,ENSMUSP00000099552,ENSMUSP00000125003,…	Calr,Ccdc55,Lsm4,Mrpl24,Mrpl41,Mrpl43,Mrpl44,Mrpl47,Mrps22,Mrps34,Pnn,Psmc2,Ptges3,Rbm25,Rpl14,Rpl3,Rpl34,Rpl35a,Rps13,Rps24,Ruvbl1,Sart1,Srrm1,Srrm2
GO.0032991	macromolecular complex	59	1.94e-11	ENSMUSP00000001513,ENSMUSP00000003912,ENSMUSP00000005705,ENSMUSP00000006969,ENSMUSP00000007797,ENSMUSP00000019354,ENSMUSP00000019854,ENSMUSP00000019911,ENSMUSP00000020608,ENSMUSP00000021049,ENSMUSP00000021381,ENSMUSP00000021536,ENSMUSP00000023710,ENSMUSP00000023788,ENSMUSP00000023799,ENSMUSP00000025246,ENSMUSP00000025476,ENSMUSP00000025602,ENSMUSP00000026222,ENSMUSP00000027409,ENSMUSP00000027464,…	Anxa2,Atp6v1d,Atp6v1e1,Calr,Ccdc55,Csnk2b,Des,Eef1b2,Eno3,Gabrb2,Gna14,Gnas,Gnb1,Gsn,Hdac11,Hdac2,Kctd16,Krt23,Krt6a,Krt7,Krt71,Krt79,Lsm4,Mrpl24,Mrpl41,Mrpl43,Mrpl44,Mrpl47,Mrps22,Mrps34,Ndufb8,Pnn,Ppp2ca,Ppp3r1,Psmc2,Psmc5,Ptges3,Ptpn11,Rangap1,Rbm25,Rpl14,Rpl3,Rpl34,Rpl35a,Rps13,Rps24,Ruvbl1,Sart1,Sept6,Srrm1,Srrm2,Stmn1,Sumo1,Trim28,Tubb6,Txnl1,Uba2,Ube2i,Vps35
GO.0005576	extracellular region	57	2.22e-11	ENSMUSP00000000804,ENSMUSP00000001513,ENSMUSP00000002389,ENSMUSP00000002412,ENSMUSP00000003912,ENSMUSP00000007255,ENSMUSP00000011896,ENSMUSP00000017488,ENSMUSP00000019354,ENSMUSP00000020608,ENSMUSP00000020886,ENSMUSP00000021197,ENSMUSP00000021273,ENSMUSP00000021536,ENSMUSP00000022849,ENSMUSP00000023710,ENSMUSP00000023788,ENSMUSP00000023799,ENSMUSP00000023952,ENSMUSP00000025476,ENSMUSP00000025602,…	Aldh9a1,Anxa2,Atp4a,Atp6v1d,Atp6v1e1,Blmh,Calml3,Calr,Cd81,Cisd1,Crym,Ddah2,Ddx3x,Des,Eno3,Fkbp1a,Gna14,Gnas,Gnb1,Gpm6a,Gsn,Hdac11,Ide,Krt6a,Krt7,Krt71,Krt79,Krt8,Nampt,Ncan,Pgam1,Pklr,Ppp2ca,Prdx6,Prkcd,Prph,Ptges3,Rab18,Rab3d,Rab4a,Rap1b,Rpl14,Rpl3,Rpl34,Rpl35a,Rps13,Ruvbl1,Stmn1,Tars,Tgm1,Tinagl1,Tubb6,Txnl1,Vamp2,Vps35,Vtn,Wiz
GO.0044446	intracellular organelle part	73	2.87e-10	ENSMUSP00000000804,ENSMUSP00000001513,ENSMUSP00000003345,ENSMUSP00000003912,ENSMUSP00000005705,ENSMUSP00000006969,ENSMUSP00000007255,ENSMUSP00000019354,ENSMUSP00000019482,ENSMUSP00000019911,ENSMUSP00000020608,ENSMUSP00000021049,ENSMUSP00000021197,ENSMUSP00000021381,ENSMUSP00000022954,ENSMUSP00000023710,ENSMUSP00000023788,ENSMUSP00000023799,ENSMUSP00000025246,ENSMUSP00000026222,ENSMUSP00000027409,…	Amph,Anxa2,Arvcf,Atp2a1,Atp6v1e1,Bcl11a,Bclaf1,Blmh,Calr,Ccdc55,Cisd1,Csnk2b,Ddah2,Ddx3x,Des,Fkbp1a,Glyr1,Gnas,Gnb1,Gsn,Hdac11,Hdac2,Ide,Khdrbs3,Krt23,Krt6a,Krt7,Krt71,Krt79,Lsm4,Mrpl41,Mrpl43,Mrpl47,Mrps22,Ndufb8,Pcx,Pdp1,Pnn,Ppp2ca,Prkcd,Prpf40a,Psmc2,Psmc5,Ptges3,Rab18,Rab3d,Rab4a,Rbm25,Rpl14,Rpl3,Rpl34,Rpl35a,Rps13,Rps24,Ruvbl1,Sart1,Scai,Sept6,Slc27a4,Smchd1,Son,Srrm1,Srrm2,Stmn1,Sumo2,Sv2c,…
GO.0005840	ribosome	14	8.4e-10	ENSMUSP00000000804,ENSMUSP00000019854,ENSMUSP00000027464,ENSMUSP00000035034,ENSMUSP00000043561,ENSMUSP00000045111,ENSMUSP00000048078,ENSMUSP00000077857,ENSMUSP00000078092,ENSMUSP00000080354,ENSMUSP00000095322,ENSMUSP00000125977,ENSMUSP00000126294,ENSMUSP00000131489	Ddx3x,Mrpl24,Mrpl41,Mrpl43,Mrpl44,Mrpl47,Mrps22,Mrps34,Rpl14,Rpl3,Rpl34,Rpl35a,Rps13,Rps24
GO.0044422	organelle part	72	3.65e-09	ENSMUSP00000000804,ENSMUSP00000001513,ENSMUSP00000003345,ENSMUSP00000003912,ENSMUSP00000005705,ENSMUSP00000006969,ENSMUSP00000007255,ENSMUSP00000019354,ENSMUSP00000019482,ENSMUSP00000019911,ENSMUSP00000020608,ENSMUSP00000021049,ENSMUSP00000021197,ENSMUSP00000021381,ENSMUSP00000022954,ENSMUSP00000023710,ENSMUSP00000023788,ENSMUSP00000023799,ENSMUSP00000025246,ENSMUSP00000026222,ENSMUSP00000027409,…	Amph,Anxa2,Arvcf,Atp2a1,Atp6v1e1,Bcl11a,Bclaf1,Blmh,Calr,Ccdc55,Cisd1,Csnk2b,Ddah2,Ddx3x,Des,Fkbp1a,Glyr1,Gnas,Gsn,Hdac11,Hdac2,Ide,Khdrbs3,Krt23,Krt6a,Krt7,Krt71,Krt79,Lsm4,Mrpl41,Mrpl43,Mrpl47,Mrps22,Ndufb8,Pcx,Pdp1,Pnn,Ppp2ca,Prkcd,Prpf40a,Psmc2,Psmc5,Ptges3,Rab18,Rab3d,Rab4a,Rbm25,Rpl14,Rpl3,Rpl34,Rpl35a,Rps13,Rps24,Ruvbl1,Sart1,Scai,Sept6,Slc27a4,Smchd1,Son,Srrm1,Srrm2,Stmn1,Sumo2,Sv2c,Trim2…
GO.0044391	ribosomal subunit	11	4.08e-08	ENSMUSP00000000804,ENSMUSP00000035034,ENSMUSP00000043561,ENSMUSP00000048078,ENSMUSP00000077857,ENSMUSP00000078092,ENSMUSP00000080354,ENSMUSP00000095322,ENSMUSP00000125977,ENSMUSP00000126294,ENSMUSP00000131489	Ddx3x,Mrpl41,Mrpl43,Mrpl47,Mrps22,Rpl14,Rpl3,Rpl34,Rpl35a,Rps13,Rps24
GO.0043231	intracellular membrane-bounded organelle	84	6.22e-08	ENSMUSP00000000804,ENSMUSP00000001513,ENSMUSP00000003345,ENSMUSP00000003912,ENSMUSP00000005705,ENSMUSP00000007255,ENSMUSP00000019354,ENSMUSP00000019482,ENSMUSP00000019854,ENSMUSP00000019911,ENSMUSP00000020608,ENSMUSP00000020886,ENSMUSP00000021049,ENSMUSP00000021197,ENSMUSP00000021381,ENSMUSP00000021536,ENSMUSP00000021958,ENSMUSP00000022954,ENSMUSP00000023952,ENSMUSP00000025476,ENSMUSP00000026222,…	Aldh9a1,Amph,Arvcf,Atp2a1,Atp6v1d,Atp6v1e1,Bcl11a,Bcl11b,Bclaf1,Blmh,Calr,Ccdc55,Cisd1,Crym,Csda,Ddah2,Ddx3x,Eef1b2,Fhl1,Fkbp1a,Gbas,Glyr1,Gnas,Gnb1,Gsn,Hdac11,Hdac2,Hk3,Ide,Kctd1,Khdrbs3,Krt7,Krt8,Lsm4,Mrpl24,Mrpl41,Mrpl43,Mrpl44,Mrpl47,Mrps22,Mrps34,Mtpn,Nampt,Ndufb8,Opa3,Pcbd2,Pcx,Pdp1,Pnn,Ppp2ca,Prdx6,Prkcd,Prpf40a,Psmc2,Psmc5,Ptges3,Rab18,Rasl2-9,Rbm25,Rpl3,Rpl34,Rpl35a,Rps13,Rps24,Ruvbl1,Sa…
GO.0043226	organelle	93	6.57e-08	ENSMUSP00000001513,ENSMUSP00000002389,ENSMUSP00000003345,ENSMUSP00000003912,ENSMUSP00000005705,ENSMUSP00000006969,ENSMUSP00000007255,ENSMUSP00000011896,ENSMUSP00000017488,ENSMUSP00000019354,ENSMUSP00000019482,ENSMUSP00000019854,ENSMUSP00000019911,ENSMUSP00000020608,ENSMUSP00000020886,ENSMUSP00000021197,ENSMUSP00000021381,ENSMUSP00000021958,ENSMUSP00000022849,ENSMUSP00000022954,ENSMUSP00000023710,…	Aldh9a1,Amph,Arvcf,Atp2a1,Atp6v1e1,Bcl11a,Bcl11b,Bclaf1,Blmh,Calml3,Calr,Car2,Ccdc55,Cd81,Cisd1,Crym,Csda,Ddah2,Des,Eef1b2,Eno3,Fhl1,Fkbp1a,Gbas,Glyr1,Gna14,Gnas,Gpm6a,Hdac11,Hdac2,Hk3,Ide,Kctd1,Khdrbs3,Krt23,Krt71,Lsm4,Mrpl24,Mrpl41,Mrpl43,Mrpl44,Mrpl47,Mrps22,Mrps34,Nampt,Ndufb8,Opa3,Pcbd2,Pcx,Pdp1,Pgam1,Pklr,Pnn,Ppp2ca,Prdx6,Prkcd,Prpf40a,Psmc2,Ptges3,Rab18,Rap1b,Rasl2-9,Rbm25,Rpl14,Rpl3,Rpl34…
GO.0043229	intracellular organelle	85	1.74e-06	ENSMUSP00000001513,ENSMUSP00000003345,ENSMUSP00000003912,ENSMUSP00000005705,ENSMUSP00000006969,ENSMUSP00000007255,ENSMUSP00000019354,ENSMUSP00000019482,ENSMUSP00000019854,ENSMUSP00000019911,ENSMUSP00000020608,ENSMUSP00000020886,ENSMUSP00000021197,ENSMUSP00000021381,ENSMUSP00000021958,ENSMUSP00000022849,ENSMUSP00000022954,ENSMUSP00000023710,ENSMUSP00000023788,ENSMUSP00000023799,ENSMUSP00000025476,…	Aldh9a1,Amph,Arvcf,Atp2a1,Atp6v1e1,Bcl11a,Bcl11b,Bclaf1,Blmh,Calr,Ccdc55,Cisd1,Crym,Csda,Ddah2,Des,Eef1b2,Fhl1,Fkbp1a,Gbas,Glyr1,Gnas,Gnb1,Hdac11,Hdac2,Hk3,Ide,Kctd1,Khdrbs3,Krt23,Krt6a,Krt71,Krt79,Lsm4,Mrpl24,Mrpl41,Mrpl43,Mrpl44,Mrpl47,Mrps22,Mrps34,Nampt,Ndufb8,Opa3,Pcbd2,Pcx,Pdp1,Pnn,Ppp2ca,Prdx6,Prkcd,Prpf40a,Psmc2,Ptges3,Rab18,Rap1b,Rasl2-9,Rbm25,Rpl14,Rpl3,Rpl34,Rpl35a,Rps13,Rps24,Ruvbl1,S…
GO.0031974	membrane-enclosed lumen	43	1.94e-06	ENSMUSP00000000804,ENSMUSP00000003912,ENSMUSP00000005705,ENSMUSP00000019482,ENSMUSP00000019911,ENSMUSP00000021049,ENSMUSP00000021197,ENSMUSP00000021381,ENSMUSP00000022954,ENSMUSP00000023952,ENSMUSP00000028610,ENSMUSP00000030769,ENSMUSP00000032165,ENSMUSP00000034311,ENSMUSP00000035034,ENSMUSP00000043561,ENSMUSP00000043583,ENSMUSP00000043828,ENSMUSP00000047397,ENSMUSP00000048078,ENSMUSP00000048470,…	Arvcf,Bcl11a,Bclaf1,Blmh,Calr,Cat,Ccdc55,Ddx3x,Glyr1,Hdac11,Hdac2,Ide,Khdrbs3,Krt8,Lsm4,Mrpl41,Mrpl43,Mrpl47,Mrps22,Pcx,Pdp1,Pnn,Prkcd,Prpf40a,Psmc2,Psmc5,Ptges3,Rbm25,Rpl3,Rpl34,Rps13,Ruvbl1,Sart1,Smchd1,Son,Srrm1,Srrm2,Sumo2,Trim28,Uba2,Ube2i,Zfp687,Zmym4
GO.0005739	mitochondrion	28	2.56e-06	ENSMUSP00000000804,ENSMUSP00000003310,ENSMUSP00000007255,ENSMUSP00000019354,ENSMUSP00000019854,ENSMUSP00000021958,ENSMUSP00000026222,ENSMUSP00000027464,ENSMUSP00000028004,ENSMUSP00000032974,ENSMUSP00000033198,ENSMUSP00000035034,ENSMUSP00000043559,ENSMUSP00000043561,ENSMUSP00000045111,ENSMUSP00000048078,ENSMUSP00000051215,ENSMUSP00000058757,ENSMUSP00000063825,ENSMUSP00000069965,ENSMUSP00000071636,…	Aldh9a1,Atp2a1,Atp6v1e1,Cisd1,Crym,Ddah2,Ddx3x,Gbas,Hk3,Ide,Mrpl24,Mrpl41,Mrpl43,Mrpl44,Mrpl47,Mrps22,Mrps34,Ndufb8,Opa3,Pcbd2,Pcx,Pdp1,Prdx6,Prkcd,Ptpn11,Rab3d,Ranbp2,Rpl35a
GO.0005737	cytoplasm	80	2.71e-06	ENSMUSP00000001513,ENSMUSP00000003310,ENSMUSP00000003345,ENSMUSP00000003912,ENSMUSP00000007255,ENSMUSP00000011896,ENSMUSP00000019354,ENSMUSP00000019854,ENSMUSP00000019911,ENSMUSP00000020608,ENSMUSP00000020886,ENSMUSP00000021197,ENSMUSP00000021381,ENSMUSP00000021536,ENSMUSP00000021958,ENSMUSP00000022849,ENSMUSP00000023710,ENSMUSP00000025476,ENSMUSP00000026222,ENSMUSP00000027409,ENSMUSP00000027464,…	Aldh9a1,Amph,Arvcf,Atp2a1,Atp6v1d,Atp6v1e1,Bcl11a,Bclaf1,Blmh,Calr,Car2,Cisd1,Crym,Csda,Cyth3,Ddah2,Des,Fhl1,Fkbp1a,Gbas,Glyr1,Gnas,Hdac11,Hdac2,Hk3,Ide,Krt7,Krt71,Lsm4,Mrpl24,Mrpl41,Mrpl43,Mrpl44,Mrpl47,Mrps22,Mrps34,Mtpn,Nampt,Ndufb8,Opa3,Pcbd2,Pcx,Pdp1,Pgam1,Pklr,Pnn,Ppp2ca,Ppp3r1,Prdx6,Prkcd,Prpf40a,Prph,Psmc2,Ptges3,Rab18,Ranbp2,Rap1b,Rasl2-9,Rbm25,Rpl14,Rpl3,Rpl34,Rpl35a,Rps13,Rps24,Ruvbl1,…
GO.0016604	nuclear body	13	2.71e-06	ENSMUSP00000000804,ENSMUSP00000021381,ENSMUSP00000047397,ENSMUSP00000048470,ENSMUSP00000055714,ENSMUSP00000075655,ENSMUSP00000085993,ENSMUSP00000088935,ENSMUSP00000099552,ENSMUSP00000105140,ENSMUSP00000109671,ENSMUSP00000115044,ENSMUSP00000125003	Bcl11a,Ccdc55,Ddx3x,Pnn,Prpf40a,Rbm25,Sart1,Son,Srrm1,Srrm2,Sumo1,Sumo2,Ube2i
GO.0044445	cytosolic part	10	2.71e-06	ENSMUSP00000000804,ENSMUSP00000021049,ENSMUSP00000030769,ENSMUSP00000072620,ENSMUSP00000077857,ENSMUSP00000078092,ENSMUSP00000080354,ENSMUSP00000125977,ENSMUSP00000126294,ENSMUSP00000131489	Ddx3x,Eno3,Psmc2,Psmc5,Rpl14,Rpl3,Rpl34,Rpl35a,Rps13,Rps24
GO.0070013	intracellular organelle lumen	42	2.71e-06	ENSMUSP00000000804,ENSMUSP00000003912,ENSMUSP00000005705,ENSMUSP00000019482,ENSMUSP00000019911,ENSMUSP00000021049,ENSMUSP00000021197,ENSMUSP00000021381,ENSMUSP00000022954,ENSMUSP00000023952,ENSMUSP00000030769,ENSMUSP00000032165,ENSMUSP00000034311,ENSMUSP00000035034,ENSMUSP00000043561,ENSMUSP00000043583,ENSMUSP00000043828,ENSMUSP00000047397,ENSMUSP00000048078,ENSMUSP00000048470,ENSMUSP00000050292,…	Arvcf,Bcl11a,Bclaf1,Blmh,Calr,Ccdc55,Ddx3x,Glyr1,Hdac11,Hdac2,Ide,Khdrbs3,Krt8,Lsm4,Mrpl41,Mrpl43,Mrpl47,Mrps22,Pcx,Pdp1,Pnn,Prkcd,Prpf40a,Psmc2,Psmc5,Ptges3,Rbm25,Rpl3,Rpl34,Rps13,Ruvbl1,Sart1,Smchd1,Son,Srrm1,Srrm2,Sumo2,Trim28,Uba2,Ube2i,Zfp687,Zmym4
GO.0043232	intracellular non-membrane-bounded organelle	42	3.69e-06	ENSMUSP00000001513,ENSMUSP00000003345,ENSMUSP00000005705,ENSMUSP00000006969,ENSMUSP00000007255,ENSMUSP00000015100,ENSMUSP00000019482,ENSMUSP00000019854,ENSMUSP00000019911,ENSMUSP00000020608,ENSMUSP00000021536,ENSMUSP00000022849,ENSMUSP00000023710,ENSMUSP00000023788,ENSMUSP00000023799,ENSMUSP00000027409,ENSMUSP00000027464,ENSMUSP00000028239,ENSMUSP00000030636,ENSMUSP00000030769,ENSMUSP00000032165,…	Amph,Anxa2,Atp2a1,Atp6v1d,Bclaf1,Ddah2,Des,Fkbp1a,Gsn,Hdac2,Krt23,Krt6a,Krt7,Krt71,Krt79,Mrpl24,Mrpl41,Mrpl43,Mrpl44,Mrpl47,Mrps22,Mrps34,Ppp1cb,Ppp2ca,Psmc2,Rangap1,Rap1b,Rpl14,Rpl3,Rpl34,Rpl35a,Rps13,Rps24,Ruvbl1,Sept6,Smchd1,Stmn1,Tars,Trim28,Tubb6,Zfp687,Zmym4
GO.0044451	nucleoplasm part	17	4.86e-06	ENSMUSP00000000804,ENSMUSP00000019911,ENSMUSP00000021049,ENSMUSP00000021381,ENSMUSP00000032165,ENSMUSP00000043828,ENSMUSP00000047397,ENSMUSP00000048470,ENSMUSP00000055714,ENSMUSP00000075655,ENSMUSP00000085993,ENSMUSP00000088935,ENSMUSP00000099552,ENSMUSP00000105140,ENSMUSP00000109671,ENSMUSP00000115044,ENSMUSP00000125003	Bcl11a,Ccdc55,Ddx3x,Hdac11,Hdac2,Pnn,Prpf40a,Psmc5,Rbm25,Ruvbl1,Sart1,Son,Srrm1,Srrm2,Sumo1,Sumo2,Ube2i
GO.0044424	intracellular part	90	5.38e-06	ENSMUSP00000001513,ENSMUSP00000003345,ENSMUSP00000003912,ENSMUSP00000005705,ENSMUSP00000006969,ENSMUSP00000007255,ENSMUSP00000011896,ENSMUSP00000019354,ENSMUSP00000019482,ENSMUSP00000019854,ENSMUSP00000019911,ENSMUSP00000020608,ENSMUSP00000020886,ENSMUSP00000021197,ENSMUSP00000021381,ENSMUSP00000021958,ENSMUSP00000022849,ENSMUSP00000022954,ENSMUSP00000023710,ENSMUSP00000023788,ENSMUSP00000023799,…	Aldh9a1,Amph,Arvcf,Atp2a1,Atp6v1e1,Bcl11a,Bcl11b,Bclaf1,Blmh,Calr,Car2,Ccdc55,Cisd1,Crym,Csda,Cyth3,Ddah2,Des,Fhl1,Fkbp1a,Gbas,Glyr1,Gna14,Gnas,Hdac11,Hdac2,Hk3,Ide,Kctd1,Khdrbs3,Krt23,Krt6a,Krt71,Krt79,Lsm4,Mrpl24,Mrpl41,Mrpl43,Mrpl44,Mrpl47,Mrps22,Mrps34,Nampt,Ndufb8,Opa3,Pcbd2,Pcx,Pdp1,Pgam1,Pklr,Pnn,Ppp2ca,Ppp3r1,Prdx6,Prkcd,Prpf40a,Psmc2,Ptges3,Rab18,Rap1b,Rasl2-9,Rbm25,Rpl14,Rpl3,Rpl34,Rpl3…
GO.0005622	intracellular	90	1.86e-05	ENSMUSP00000001513,ENSMUSP00000003345,ENSMUSP00000003912,ENSMUSP00000005705,ENSMUSP00000006969,ENSMUSP00000007255,ENSMUSP00000011896,ENSMUSP00000019354,ENSMUSP00000019482,ENSMUSP00000019854,ENSMUSP00000019911,ENSMUSP00000020608,ENSMUSP00000020886,ENSMUSP00000021197,ENSMUSP00000021381,ENSMUSP00000021958,ENSMUSP00000022849,ENSMUSP00000022954,ENSMUSP00000023710,ENSMUSP00000023788,ENSMUSP00000023799,…	Aldh9a1,Amph,Arvcf,Atp2a1,Atp6v1e1,Bcl11a,Bcl11b,Bclaf1,Blmh,Calr,Car2,Ccdc55,Cisd1,Crym,Csda,Cyth3,Ddah2,Des,Fhl1,Fkbp1a,Gbas,Glyr1,Gna14,Gnas,Hdac11,Hdac2,Hk3,Ide,Kctd1,Khdrbs3,Krt23,Krt6a,Krt71,Krt79,Lsm4,Mrpl24,Mrpl41,Mrpl43,Mrpl44,Mrpl47,Mrps22,Mrps34,Nampt,Ndufb8,Opa3,Pcbd2,Pcx,Pdp1,Pgam1,Pklr,Pnn,Ppp2ca,Ppp3r1,Prdx6,Prkcd,Prpf40a,Psmc2,Ptges3,Rab18,Rap1b,Rasl2-9,Rbm25,Rpl14,Rpl3,Rpl34,Rpl3…
GO.0015934	large ribosomal subunit	7	1.86e-05	ENSMUSP00000043561,ENSMUSP00000048078,ENSMUSP00000077857,ENSMUSP00000078092,ENSMUSP00000080354,ENSMUSP00000095322,ENSMUSP00000131489	Mrpl41,Mrpl43,Mrpl47,Rpl14,Rpl3,Rpl34,Rpl35a
GO.0044464	cell part	96	1.86e-05	ENSMUSP00000001513,ENSMUSP00000002412,ENSMUSP00000003345,ENSMUSP00000003912,ENSMUSP00000005705,ENSMUSP00000006969,ENSMUSP00000007255,ENSMUSP00000011896,ENSMUSP00000019354,ENSMUSP00000019482,ENSMUSP00000019854,ENSMUSP00000019911,ENSMUSP00000020608,ENSMUSP00000020886,ENSMUSP00000021197,ENSMUSP00000021381,ENSMUSP00000021802,ENSMUSP00000021958,ENSMUSP00000022849,ENSMUSP00000022954,ENSMUSP00000023710,…	Aldh9a1,Amph,Anxa2,Arvcf,Atp2a1,Atp4a,Atp6v1e1,Bcl11a,Bcl11b,Bclaf1,Blmh,Calr,Cap2,Ccdc55,Cd81,Cisd1,Cntnap1,Crym,Csda,Cyth3,Ddah2,Des,Fhl1,Gbas,Glyr1,Gna14,Gnas,Gpm6a,Hdac11,Hdac2,Hk3,Ide,Kctd1,Kctd16,Khdrbs3,Krt23,Krt6a,Krt71,Krt79,Lsm4,Mrpl24,Mrpl41,Mrpl43,Mrpl44,Mrpl47,Mrps22,Mrps34,Nampt,Ncan,Ndufb8,Opa3,Pcbd2,Pcx,Pdp1,Pgam1,Pklr,Pnn,Ppp2ca,Ppp3r1,Prdx6,Prkcd,Prpf40a,Psmc2,Ptges3,Rab18,Rap1b…
GO.0005623	cell	96	2.06e-05	ENSMUSP00000001513,ENSMUSP00000002412,ENSMUSP00000003345,ENSMUSP00000003912,ENSMUSP00000005705,ENSMUSP00000006969,ENSMUSP00000007255,ENSMUSP00000011896,ENSMUSP00000019354,ENSMUSP00000019482,ENSMUSP00000019854,ENSMUSP00000019911,ENSMUSP00000020608,ENSMUSP00000020886,ENSMUSP00000021197,ENSMUSP00000021381,ENSMUSP00000021802,ENSMUSP00000021958,ENSMUSP00000022849,ENSMUSP00000022954,ENSMUSP00000023710,…	Aldh9a1,Amph,Anxa2,Arvcf,Atp2a1,Atp4a,Atp6v1e1,Bcl11a,Bcl11b,Bclaf1,Blmh,Calr,Cap2,Ccdc55,Cd81,Cisd1,Cntnap1,Crym,Csda,Cyth3,Ddah2,Des,Fhl1,Gbas,Glyr1,Gna14,Gnas,Gpm6a,Hdac11,Hdac2,Hk3,Ide,Kctd1,Kctd16,Khdrbs3,Krt23,Krt6a,Krt71,Krt79,Lsm4,Mrpl24,Mrpl41,Mrpl43,Mrpl44,Mrpl47,Mrps22,Mrps34,Nampt,Ncan,Ndufb8,Opa3,Pcbd2,Pcx,Pdp1,Pgam1,Pklr,Pnn,Ppp2ca,Ppp3r1,Prdx6,Prkcd,Prpf40a,Psmc2,Ptges3,Rab18,Rap1b…
GO.0022626	cytosolic ribosome	7	2.46e-05	ENSMUSP00000000804,ENSMUSP00000077857,ENSMUSP00000078092,ENSMUSP00000080354,ENSMUSP00000125977,ENSMUSP00000126294,ENSMUSP00000131489	Ddx3x,Rpl14,Rpl3,Rpl34,Rpl35a,Rps13,Rps24
GO.0016607	nuclear speck	9	3.61e-05	ENSMUSP00000000804,ENSMUSP00000021381,ENSMUSP00000048470,ENSMUSP00000075655,ENSMUSP00000085993,ENSMUSP00000088935,ENSMUSP00000099552,ENSMUSP00000109671,ENSMUSP00000125003	Ccdc55,Ddx3x,Pnn,Prpf40a,Rbm25,Son,Srrm1,Srrm2,Sumo1
GO.0005634	nucleus	56	5.74e-05	ENSMUSP00000000804,ENSMUSP00000001513,ENSMUSP00000003912,ENSMUSP00000005705,ENSMUSP00000019482,ENSMUSP00000019911,ENSMUSP00000020608,ENSMUSP00000020886,ENSMUSP00000021049,ENSMUSP00000021197,ENSMUSP00000021381,ENSMUSP00000021958,ENSMUSP00000022954,ENSMUSP00000023952,ENSMUSP00000025476,ENSMUSP00000028239,ENSMUSP00000030769,ENSMUSP00000031866,ENSMUSP00000032165,ENSMUSP00000032309,ENSMUSP00000033198,…	Anxa2,Arvcf,Bcl11a,Bcl11b,Bclaf1,Blmh,Calr,Ccdc55,Crym,Csda,Ddx3x,Fhl1,Glyr1,Gnas,Gsn,Hdac11,Hdac2,Ide,Kctd1,Khdrbs3,Krt7,Krt8,Lsm4,Mtpn,Nampt,Pcbd2,Pnn,Ppp2ca,Prkcd,Prpf40a,Psmc2,Psmc5,Ptges3,Ptpn11,Rasl2-9,Rbm25,Rpl3,Rpl34,Rps13,Rps24,Ruvbl1,Sart1,Scai,Smchd1,Son,Srrm1,Srrm2,Sumo2,Trim28,Tubb6,Txnl1,Uba2,Ube2i,Wiz,Zfp687,Zmym4
GO.0030054	cell junction	20	6.87e-05	ENSMUSP00000002389,ENSMUSP00000003345,ENSMUSP00000003912,ENSMUSP00000007797,ENSMUSP00000021273,ENSMUSP00000021381,ENSMUSP00000023952,ENSMUSP00000027409,ENSMUSP00000028239,ENSMUSP00000028610,ENSMUSP00000032309,ENSMUSP00000043768,ENSMUSP00000066238,ENSMUSP00000080354,ENSMUSP00000087562,ENSMUSP00000089547,ENSMUSP00000107827,ENSMUSP00000110417,ENSMUSP00000124473,ENSMUSP00000126294	Amph,Arvcf,Calr,Cat,Cd81,Csda,Des,Fhl1,Gabrb2,Gsn,Kctd16,Krt8,Pnn,Prkcd,Rap1b,Rpl3,Rps13,Sv2c,Tgm1,Vamp2
GO.0045095	keratin filament	5	0.0001	ENSMUSP00000023710,ENSMUSP00000023788,ENSMUSP00000023799,ENSMUSP00000023952,ENSMUSP00000069900	Krt6a,Krt7,Krt71,Krt79,Krt8
GO.0031981	nuclear lumen	35	0.000127	ENSMUSP00000000804,ENSMUSP00000005705,ENSMUSP00000019482,ENSMUSP00000019911,ENSMUSP00000021049,ENSMUSP00000021197,ENSMUSP00000021381,ENSMUSP00000022954,ENSMUSP00000023952,ENSMUSP00000030769,ENSMUSP00000032165,ENSMUSP00000034311,ENSMUSP00000043583,ENSMUSP00000043828,ENSMUSP00000047397,ENSMUSP00000048470,ENSMUSP00000050292,ENSMUSP00000055714,ENSMUSP00000075655,ENSMUSP00000078092,ENSMUSP00000080354,…	Arvcf,Bcl11a,Bclaf1,Blmh,Ccdc55,Ddx3x,Glyr1,Hdac11,Hdac2,Ide,Khdrbs3,Krt8,Lsm4,Pnn,Prkcd,Prpf40a,Psmc2,Psmc5,Ptges3,Rbm25,Rpl3,Rpl34,Rps13,Ruvbl1,Sart1,Smchd1,Son,Srrm1,Srrm2,Sumo2,Trim28,Uba2,Ube2i,Zfp687,Zmym4
GO.0005654	nucleoplasm	30	0.000166	ENSMUSP00000000804,ENSMUSP00000005705,ENSMUSP00000019911,ENSMUSP00000021049,ENSMUSP00000021197,ENSMUSP00000021381,ENSMUSP00000022954,ENSMUSP00000023952,ENSMUSP00000032165,ENSMUSP00000034311,ENSMUSP00000043583,ENSMUSP00000043828,ENSMUSP00000047397,ENSMUSP00000048470,ENSMUSP00000050292,ENSMUSP00000055714,ENSMUSP00000075655,ENSMUSP00000080354,ENSMUSP00000085993,ENSMUSP00000087562,ENSMUSP00000088935,…	Arvcf,Bcl11a,Bclaf1,Blmh,Ccdc55,Ddx3x,Glyr1,Hdac11,Hdac2,Ide,Khdrbs3,Krt8,Lsm4,Pnn,Prpf40a,Psmc5,Ptges3,Rbm25,Rpl3,Ruvbl1,Sart1,Son,Srrm1,Srrm2,Sumo1,Sumo2,Trim28,Uba2,Ube2i,Zmym4
GO.0044444	cytoplasmic part	57	0.000194	ENSMUSP00000003310,ENSMUSP00000003345,ENSMUSP00000003912,ENSMUSP00000007255,ENSMUSP00000011896,ENSMUSP00000019354,ENSMUSP00000019854,ENSMUSP00000020608,ENSMUSP00000020886,ENSMUSP00000021536,ENSMUSP00000021958,ENSMUSP00000026222,ENSMUSP00000027409,ENSMUSP00000027464,ENSMUSP00000028004,ENSMUSP00000029078,ENSMUSP00000030636,ENSMUSP00000030769,ENSMUSP00000031866,ENSMUSP00000032165,ENSMUSP00000032974,…	Aldh9a1,Amph,Atp2a1,Atp6v1d,Atp6v1e1,Calr,Car2,Cisd1,Crym,Cyth3,Ddah2,Des,Eno3,Fkbp1a,Gbas,Glyr1,Gnas,Hk3,Ide,Mrpl24,Mrpl41,Mrpl43,Mrpl44,Mrpl47,Mrps22,Mrps34,Mtpn,Nampt,Ndufb8,Opa3,Pcbd2,Pcx,Pdp1,Pgam1,Pklr,Ppp2ca,Ppp3r1,Prdx6,Prkcd,Prph,Psmc2,Rab18,Ranbp2,Rap1b,Rpl14,Rpl3,Rpl34,Rpl35a,Rps13,Rps24,Ruvbl1,Sart1,Slc27a4,Stmn1,Sv2c,Uba2,Vps35
GO.0044428	nuclear part	37	0.000196	ENSMUSP00000000804,ENSMUSP00000005705,ENSMUSP00000019482,ENSMUSP00000019911,ENSMUSP00000021049,ENSMUSP00000021197,ENSMUSP00000021381,ENSMUSP00000022954,ENSMUSP00000023952,ENSMUSP00000025246,ENSMUSP00000030769,ENSMUSP00000032165,ENSMUSP00000034311,ENSMUSP00000037194,ENSMUSP00000043583,ENSMUSP00000043828,ENSMUSP00000047397,ENSMUSP00000048470,ENSMUSP00000050292,ENSMUSP00000055714,ENSMUSP00000075655,…	Arvcf,Bcl11a,Bclaf1,Blmh,Ccdc55,Csnk2b,Ddx3x,Glyr1,Hdac11,Hdac2,Ide,Khdrbs3,Krt8,Lsm4,Pnn,Prkcd,Prpf40a,Psmc2,Psmc5,Ptges3,Rbm25,Rpl3,Rpl34,Rps13,Ruvbl1,Sart1,Scai,Smchd1,Son,Srrm1,Srrm2,Sumo2,Trim28,Uba2,Ube2i,Zfp687,Zmym4
GO.0097458	neuron part	18	0.00067	ENSMUSP00000003345,ENSMUSP00000020608,ENSMUSP00000021802,ENSMUSP00000029078,ENSMUSP00000030636,ENSMUSP00000032454,ENSMUSP00000033915,ENSMUSP00000034131,ENSMUSP00000037206,ENSMUSP00000049303,ENSMUSP00000057771,ENSMUSP00000079341,ENSMUSP00000088935,ENSMUSP00000089547,ENSMUSP00000099398,ENSMUSP00000110894,ENSMUSP00000111008,ENSMUSP00000124473	Amph,Cap2,Car2,Cntnap1,Fkbp1a,Gnas,Gpm6a,Kctd16,Ppp2ca,Prph,Rab3d,Rangap1,Sept6,Slc6a1,Stmn1,Sumo1,Sv2c,Vps35
GO.0043234	protein complex	38	0.000791	ENSMUSP00000000804,ENSMUSP00000001513,ENSMUSP00000003912,ENSMUSP00000005705,ENSMUSP00000006969,ENSMUSP00000007797,ENSMUSP00000019354,ENSMUSP00000019911,ENSMUSP00000020608,ENSMUSP00000021049,ENSMUSP00000021536,ENSMUSP00000023710,ENSMUSP00000023788,ENSMUSP00000023799,ENSMUSP00000025246,ENSMUSP00000025476,ENSMUSP00000025602,ENSMUSP00000026222,ENSMUSP00000027409,ENSMUSP00000028239,ENSMUSP00000030636,…	Anxa2,Atp6v1d,Atp6v1e1,Calr,Csnk2b,Ddx3x,Des,Eef1b2,Eno3,Gabrb2,Gna14,Gnas,Gnb1,Gsn,Hdac11,Hdac2,Kctd16,Krt23,Krt6a,Krt7,Krt71,Krt79,Ndufb8,Ppp2ca,Ppp3r1,Psmc2,Psmc5,Ptpn11,Rangap1,Ruvbl1,Sept6,Stmn1,Trim28,Tubb6,Txnl1,Uba2,Ube2i,Vps35
GO.0044614	nuclear pore cytoplasmic filaments	2	0.00112	ENSMUSP00000003310,ENSMUSP00000057771	Ranbp2,Rangap1
GO.0005882	intermediate filament	6	0.00114	ENSMUSP00000006969,ENSMUSP00000023710,ENSMUSP00000023788,ENSMUSP00000023799,ENSMUSP00000027409,ENSMUSP00000069900	Des,Krt23,Krt6a,Krt7,Krt71,Krt79
GO.0016363	nuclear matrix	5	0.00451	ENSMUSP00000023952,ENSMUSP00000032165,ENSMUSP00000075655,ENSMUSP00000107827,ENSMUSP00000125003	Krt8,Prkcd,Prpf40a,Ruvbl1,Srrm1
GO.0022625	cytosolic large ribosomal subunit	4	0.00451	ENSMUSP00000077857,ENSMUSP00000078092,ENSMUSP00000080354,ENSMUSP00000131489	Rpl14,Rpl3,Rpl34,Rpl35a
GO.0045202	synapse	12	0.00607	ENSMUSP00000003345,ENSMUSP00000007797,ENSMUSP00000020608,ENSMUSP00000021802,ENSMUSP00000027409,ENSMUSP00000033915,ENSMUSP00000034131,ENSMUSP00000088935,ENSMUSP00000089547,ENSMUSP00000110894,ENSMUSP00000111008,ENSMUSP00000124473	Amph,Cap2,Des,Gabrb2,Gpm6a,Kctd16,Ppp2ca,Rab3d,Sept6,Sumo1,Sv2c,Vps35
GO.0070161	anchoring junction	10	0.00607	ENSMUSP00000002389,ENSMUSP00000003912,ENSMUSP00000021381,ENSMUSP00000027409,ENSMUSP00000028239,ENSMUSP00000028610,ENSMUSP00000043768,ENSMUSP00000080354,ENSMUSP00000110417,ENSMUSP00000126294	Calr,Cat,Cd81,Des,Fhl1,Gsn,Pnn,Rpl3,Rps13,Tgm1
GO.0005575	cellular_component	96	0.00676	ENSMUSP00000001513,ENSMUSP00000002389,ENSMUSP00000002412,ENSMUSP00000003345,ENSMUSP00000003912,ENSMUSP00000005705,ENSMUSP00000006969,ENSMUSP00000007255,ENSMUSP00000007797,ENSMUSP00000011896,ENSMUSP00000017488,ENSMUSP00000019482,ENSMUSP00000019854,ENSMUSP00000019911,ENSMUSP00000020608,ENSMUSP00000020886,ENSMUSP00000021197,ENSMUSP00000021381,ENSMUSP00000021802,ENSMUSP00000021958,ENSMUSP00000022849,…	Aldh9a1,Amph,Anxa2,Arvcf,Atp2a1,Atp4a,Bcl11a,Bcl11b,Bclaf1,Blmh,Calml3,Calr,Cap2,Ccdc55,Cd81,Cisd1,Cntnap1,Crym,Csda,Cyth3,Ddah2,Des,Fhl1,Gabrb2,Gbas,Glyr1,Gna14,Gnas,Gpm6a,Hdac11,Hdac2,Hk3,Ide,Kctd1,Kctd16,Khdrbs3,Krt23,Krt71,Lsm4,Mrpl24,Mrpl41,Mrpl43,Mrpl44,Mrpl47,Mrps22,Mrps34,Nampt,Ncan,Ndufb8,Opa3,Pcbd2,Pcx,Pdp1,Pgam1,Pklr,Pnn,Ppp2ca,Ppp3r1,Prdx6,Prkcd,Prpf40a,Psmc2,Ptges3,Rab18,Rap1b,Rasl2-…
GO.0005681	spliceosomal complex	6	0.00676	ENSMUSP00000021381,ENSMUSP00000034311,ENSMUSP00000047397,ENSMUSP00000048470,ENSMUSP00000085993,ENSMUSP00000125003	Lsm4,Pnn,Rbm25,Sart1,Srrm1,Srrm2
GO.0045111	intermediate filament cytoskeleton	6	0.00676	ENSMUSP00000006969,ENSMUSP00000023710,ENSMUSP00000023788,ENSMUSP00000023799,ENSMUSP00000027409,ENSMUSP00000069900	Des,Krt23,Krt6a,Krt7,Krt71,Krt79
GO.0034399	nuclear periphery	5	0.00881	ENSMUSP00000023952,ENSMUSP00000032165,ENSMUSP00000075655,ENSMUSP00000107827,ENSMUSP00000125003	Krt8,Prkcd,Prpf40a,Ruvbl1,Srrm1
GO.0015935	small ribosomal subunit	4	0.00956	ENSMUSP00000000804,ENSMUSP00000035034,ENSMUSP00000125977,ENSMUSP00000126294	Ddx3x,Mrps22,Rps13,Rps24
GO.0016528	sarcoplasm	4	0.00956	ENSMUSP00000003912,ENSMUSP00000028239,ENSMUSP00000032974,ENSMUSP00000037206	Atp2a1,Calr,Fkbp1a,Gsn
GO.0071944	cell periphery	36	0.0121	ENSMUSP00000002412,ENSMUSP00000003345,ENSMUSP00000003912,ENSMUSP00000007797,ENSMUSP00000019354,ENSMUSP00000020608,ENSMUSP00000021273,ENSMUSP00000021802,ENSMUSP00000025246,ENSMUSP00000025602,ENSMUSP00000027409,ENSMUSP00000028239,ENSMUSP00000028610,ENSMUSP00000033915,ENSMUSP00000034756,ENSMUSP00000043768,ENSMUSP00000043828,ENSMUSP00000049303,ENSMUSP00000066238,ENSMUSP00000072620,ENSMUSP00000078971,…	Amph,Anxa2,Arvcf,Atp4a,Atp6v1e1,Calr,Cap2,Cat,Cd81,Cntnap1,Csnk2b,Cyth3,Des,Eno3,Fhl1,Gabrb2,Gna14,Gnas,Gpm6a,Gsn,Hdac11,Ide,Kctd16,Ncan,Ppp2ca,Ppp3r1,Prkcd,Prph,Rab18,Rab3d,Rab4a,Rap1b,Sept6,Slc27a4,Sumo1,Vamp2
GO.0044456	synapse part	10	0.0131	ENSMUSP00000003345,ENSMUSP00000007797,ENSMUSP00000020608,ENSMUSP00000021802,ENSMUSP00000033915,ENSMUSP00000034131,ENSMUSP00000089547,ENSMUSP00000110894,ENSMUSP00000111008,ENSMUSP00000124473	Amph,Cap2,Gabrb2,Gpm6a,Kctd16,Ppp2ca,Rab3d,Sept6,Sv2c,Vps35
GO.0043005	neuron projection	13	0.0151	ENSMUSP00000020608,ENSMUSP00000029078,ENSMUSP00000030636,ENSMUSP00000030940,ENSMUSP00000032454,ENSMUSP00000033915,ENSMUSP00000037206,ENSMUSP00000049303,ENSMUSP00000057771,ENSMUSP00000079341,ENSMUSP00000088935,ENSMUSP00000099398,ENSMUSP00000110894	Car2,Cntnap1,Fkbp1a,Gnas,Gnb1,Gpm6a,Ppp2ca,Prph,Rangap1,Sept6,Slc6a1,Stmn1,Sumo1
GO.0005761	mitochondrial ribosome	4	0.0153	ENSMUSP00000035034,ENSMUSP00000043561,ENSMUSP00000048078,ENSMUSP00000095322	Mrpl41,Mrpl43,Mrpl47,Mrps22
GO.0005886	plasma membrane	35	0.0155	ENSMUSP00000002412,ENSMUSP00000003345,ENSMUSP00000003912,ENSMUSP00000007797,ENSMUSP00000019354,ENSMUSP00000020608,ENSMUSP00000021273,ENSMUSP00000021802,ENSMUSP00000025246,ENSMUSP00000025602,ENSMUSP00000027409,ENSMUSP00000028239,ENSMUSP00000028610,ENSMUSP00000033915,ENSMUSP00000034756,ENSMUSP00000043768,ENSMUSP00000043828,ENSMUSP00000049303,ENSMUSP00000066238,ENSMUSP00000072620,ENSMUSP00000078971,…	Amph,Anxa2,Arvcf,Atp4a,Atp6v1e1,Calr,Cap2,Cat,Cd81,Cntnap1,Csnk2b,Cyth3,Des,Eno3,Fhl1,Gabrb2,Gna14,Gnas,Gpm6a,Gsn,Hdac11,Ide,Kctd16,Ncan,Ppp2ca,Ppp3r1,Prkcd,Prph,Rab18,Rab3d,Rab4a,Rap1b,Slc27a4,Sumo1,Vamp2
GO.0005912	adherens junction	9	0.0159	ENSMUSP00000002389,ENSMUSP00000003912,ENSMUSP00000027409,ENSMUSP00000028239,ENSMUSP00000028610,ENSMUSP00000043768,ENSMUSP00000080354,ENSMUSP00000110417,ENSMUSP00000126294	Calr,Cat,Cd81,Des,Fhl1,Gsn,Rpl3,Rps13,Tgm1
GO.0008021	synaptic vesicle	5	0.0159	ENSMUSP00000003345,ENSMUSP00000021273,ENSMUSP00000110894,ENSMUSP00000111008,ENSMUSP00000124473	Amph,Rab3d,Sept6,Sv2c,Vamp2
GO.0031595	nuclear proteasome complex	2	0.0159	ENSMUSP00000021049,ENSMUSP00000030769	Psmc2,Psmc5
GO.0042622	photoreceptor outer segment membrane	2	0.0159	ENSMUSP00000030940,ENSMUSP00000049303	Gnb1,Prph
GO.0005762	mitochondrial large ribosomal subunit	3	0.0166	ENSMUSP00000043561,ENSMUSP00000048078,ENSMUSP00000095322	Mrpl41,Mrpl43,Mrpl47
GO.0022627	cytosolic small ribosomal subunit	3	0.0166	ENSMUSP00000000804,ENSMUSP00000125977,ENSMUSP00000126294	Ddx3x,Rps13,Rps24
GO.0030424	axon	8	0.0168	ENSMUSP00000020608,ENSMUSP00000029078,ENSMUSP00000032454,ENSMUSP00000033915,ENSMUSP00000037206,ENSMUSP00000049303,ENSMUSP00000099398,ENSMUSP00000110894	Car2,Cntnap1,Fkbp1a,Gpm6a,Ppp2ca,Prph,Sept6,Slc6a1
GO.0043209	myelin sheath	6	0.0178	ENSMUSP00000011896,ENSMUSP00000028239,ENSMUSP00000029078,ENSMUSP00000030940,ENSMUSP00000034756,ENSMUSP00000099398	Anxa2,Car2,Cntnap1,Gnb1,Gsn,Pgam1
GO.0031597	cytosolic proteasome complex	2	0.0193	ENSMUSP00000021049,ENSMUSP00000030769	Psmc2,Psmc5
GO.1902494	catalytic complex	13	0.0197	ENSMUSP00000019911,ENSMUSP00000020608,ENSMUSP00000021049,ENSMUSP00000025602,ENSMUSP00000026222,ENSMUSP00000030940,ENSMUSP00000032165,ENSMUSP00000043828,ENSMUSP00000055714,ENSMUSP00000072620,ENSMUSP00000079341,ENSMUSP00000099807,ENSMUSP00000099944	Eno3,Gna14,Gnas,Gnb1,Hdac11,Hdac2,Ndufb8,Ppp2ca,Ppp3r1,Psmc5,Ruvbl1,Uba2,Ube2i
GO.0005834	heterotrimeric G-protein complex	3	0.0222	ENSMUSP00000025602,ENSMUSP00000030940,ENSMUSP00000079341	Gna14,Gnas,Gnb1
GO.0019897	extrinsic component of plasma membrane	5	0.0228	ENSMUSP00000025602,ENSMUSP00000030940,ENSMUSP00000034756,ENSMUSP00000079341,ENSMUSP00000112157	Anxa2,Cyth3,Gna14,Gnas,Gnb1
GO.0042995	cell projection	19	0.0232	ENSMUSP00000019354,ENSMUSP00000020608,ENSMUSP00000021536,ENSMUSP00000021802,ENSMUSP00000029078,ENSMUSP00000030636,ENSMUSP00000032454,ENSMUSP00000033915,ENSMUSP00000034131,ENSMUSP00000034756,ENSMUSP00000037206,ENSMUSP00000049303,ENSMUSP00000057771,ENSMUSP00000078971,ENSMUSP00000079341,ENSMUSP00000088935,ENSMUSP00000099398,ENSMUSP00000110894,ENSMUSP00000112157	Anxa2,Atp6v1d,Atp6v1e1,Cap2,Car2,Cntnap1,Cyth3,Fkbp1a,Gnas,Gpm6a,Ppp2ca,Prph,Rangap1,Sept6,Slc27a4,Slc6a1,Stmn1,Sumo1,Vps35
GO.0098793	presynapse	5	0.0232	ENSMUSP00000003345,ENSMUSP00000021273,ENSMUSP00000110894,ENSMUSP00000111008,ENSMUSP00000124473	Amph,Rab3d,Sept6,Sv2c,Vamp2
GO.0008540	proteasome regulatory particle, base subcomplex	2	0.0285	ENSMUSP00000021049,ENSMUSP00000030769	Psmc2,Psmc5
GO.0031234	extrinsic component of cytoplasmic side of plasma membrane	4	0.0434	ENSMUSP00000025602,ENSMUSP00000030940,ENSMUSP00000079341,ENSMUSP00000112157	Cyth3,Gna14,Gnas,Gnb1
GO.0033267	axon part	5	0.0441	ENSMUSP00000020608,ENSMUSP00000033915,ENSMUSP00000037206,ENSMUSP00000099398,ENSMUSP00000110894	Cntnap1,Fkbp1a,Gpm6a,Ppp2ca,Sept6
GO.0042383	sarcolemma	4	0.0457	ENSMUSP00000023952,ENSMUSP00000027409,ENSMUSP00000034756,ENSMUSP00000099944	Anxa2,Des,Krt8,Ppp3r1

## Sheet: Enrichment Function
Pathway ID	Pathway Description	Observed Gene Count	False Discovery Rate	Matching Proteins in your Network (IDs)	Matching Proteins in your Network (labels)
GO.0005198	structural molecule activity	19	1.01e-08	ENSMUSP00000001513,ENSMUSP00000006969,ENSMUSP00000019854,ENSMUSP00000023710,ENSMUSP00000023788,ENSMUSP00000023799,ENSMUSP00000023952,ENSMUSP00000027409,ENSMUSP00000035034,ENSMUSP00000043561,ENSMUSP00000048078,ENSMUSP00000049303,ENSMUSP00000069900,ENSMUSP00000077857,ENSMUSP00000078092,ENSMUSP00000080354,ENSMUSP00000095322,ENSMUSP00000126294,ENSMUSP00000131489	Des,Krt23,Krt6a,Krt7,Krt71,Krt79,Krt8,Mrpl24,Mrpl41,Mrpl43,Mrpl47,Mrps22,Prph,Rpl14,Rpl3,Rpl34,Rpl35a,Rps13,Tubb6
GO.0005488	binding	88	1.01e-08	ENSMUSP00000000804,ENSMUSP00000001513,ENSMUSP00000002389,ENSMUSP00000002412,ENSMUSP00000003310,ENSMUSP00000003345,ENSMUSP00000003912,ENSMUSP00000005705,ENSMUSP00000007255,ENSMUSP00000011896,ENSMUSP00000015100,ENSMUSP00000019354,ENSMUSP00000019482,ENSMUSP00000019911,ENSMUSP00000020608,ENSMUSP00000020886,ENSMUSP00000021049,ENSMUSP00000021381,ENSMUSP00000022849,ENSMUSP00000022954,ENSMUSP00000023799,…	Amph,Atp2a1,Atp6v1e1,Bcl11a,Bcl11b,Bclaf1,Calml3,Calr,Car2,Cat,Ccdc55,Cd81,Cisd1,Cntnap1,Crym,Csda,Csnk2b,Cyth3,Ddah2,Ddx3x,Des,Eef1b2,Eno3,Fkbp1a,Gna14,Gnas,Gnb1,Gsn,Hdac11,Hdac2,Hk3,Hspa12b,Ide,Kctd1,Khdrbs3,Krt79,Krt8,Lsm4,Mrpl41,Mrpl43,Mrpl44,Nampt,Ncan,Pcx,Pdp1,Pgam1,Pklr,Pnn,Ppp1cb,Ppp2ca,Ppp3r1,Prdx6,Prkcd,Prpf40a,Psmc2,Psmc5,Ptges3,Ptpn11,Rab18,Rab3d,Rab4a,Ranbp2,Rap1b,Rasl2-9,Rpl14,Rpl3,…
GO.0044822	poly(A) RNA binding	27	3.91e-08	ENSMUSP00000000804,ENSMUSP00000003912,ENSMUSP00000005705,ENSMUSP00000019911,ENSMUSP00000021381,ENSMUSP00000022954,ENSMUSP00000027464,ENSMUSP00000032309,ENSMUSP00000034311,ENSMUSP00000034756,ENSMUSP00000043561,ENSMUSP00000043583,ENSMUSP00000047397,ENSMUSP00000048470,ENSMUSP00000055714,ENSMUSP00000075655,ENSMUSP00000077857,ENSMUSP00000080354,ENSMUSP00000085993,ENSMUSP00000088935,ENSMUSP00000095322,…	Anxa2,Bclaf1,Calr,Ccdc55,Csda,Ddx3x,Hdac2,Khdrbs3,Lsm4,Mrpl41,Mrpl43,Mrpl44,Pnn,Prpf40a,Rbm25,Rpl14,Rpl3,Rpl35a,Rps13,Rps24,Sart1,Son,Srrm2,Sumo1,Sumo2,Trim28,Ube2i
GO.1901363	heterocyclic compound binding	59	3.91e-08	ENSMUSP00000000804,ENSMUSP00000001513,ENSMUSP00000003310,ENSMUSP00000003912,ENSMUSP00000005705,ENSMUSP00000019482,ENSMUSP00000019911,ENSMUSP00000021049,ENSMUSP00000021381,ENSMUSP00000022849,ENSMUSP00000022954,ENSMUSP00000025602,ENSMUSP00000027464,ENSMUSP00000028610,ENSMUSP00000030769,ENSMUSP00000032165,ENSMUSP00000032309,ENSMUSP00000032974,ENSMUSP00000033198,ENSMUSP00000034311,ENSMUSP00000034756,…	Anxa2,Atp2a1,Atp4a,Bcl11a,Bcl11b,Bclaf1,Calr,Cat,Ccdc55,Crym,Csda,Ddx3x,Eef1b2,Fkbp1a,Glyr1,Gna14,Gnas,Hdac2,Hk3,Hspa12b,Ide,Khdrbs3,Lsm4,Mrpl41,Mrpl43,Mrpl44,Pcx,Pklr,Pnn,Prkcd,Prpf40a,Psmc2,Psmc5,Rab18,Rab3d,Rab4a,Ranbp2,Rap1b,Rasl2-9,Rpl14,Rpl3,Rpl35a,Rps13,Ruvbl1,Sart1,Sept6,Slc27a4,Smchd1,Son,Srrm1,Srrm2,Sumo1,Sumo2,Tars,Trim28,Tubb6,Uba2,Ube2i,Zfp687
GO.0097159	organic cyclic compound binding	59	5.14e-08	ENSMUSP00000000804,ENSMUSP00000001513,ENSMUSP00000003310,ENSMUSP00000003912,ENSMUSP00000005705,ENSMUSP00000019482,ENSMUSP00000019911,ENSMUSP00000021049,ENSMUSP00000021381,ENSMUSP00000022849,ENSMUSP00000022954,ENSMUSP00000025602,ENSMUSP00000027464,ENSMUSP00000028610,ENSMUSP00000030769,ENSMUSP00000032165,ENSMUSP00000032309,ENSMUSP00000032974,ENSMUSP00000033198,ENSMUSP00000034311,ENSMUSP00000034756,…	Anxa2,Atp2a1,Atp4a,Bcl11a,Bcl11b,Bclaf1,Calr,Cat,Ccdc55,Crym,Csda,Ddx3x,Eef1b2,Fkbp1a,Glyr1,Gna14,Gnas,Hdac2,Hk3,Hspa12b,Ide,Khdrbs3,Lsm4,Mrpl41,Mrpl43,Mrpl44,Pcx,Pklr,Pnn,Prkcd,Prpf40a,Psmc2,Psmc5,Rab18,Rab3d,Rab4a,Ranbp2,Rap1b,Rasl2-9,Rpl14,Rpl3,Rpl35a,Rps13,Ruvbl1,Sart1,Sept6,Slc27a4,Smchd1,Son,Srrm1,Srrm2,Sumo1,Sumo2,Tars,Trim28,Tubb6,Uba2,Ube2i,Zfp687
GO.0003723	RNA binding	29	4.05e-07	ENSMUSP00000000804,ENSMUSP00000003310,ENSMUSP00000003912,ENSMUSP00000005705,ENSMUSP00000019911,ENSMUSP00000021381,ENSMUSP00000022954,ENSMUSP00000027464,ENSMUSP00000032309,ENSMUSP00000034311,ENSMUSP00000034756,ENSMUSP00000043561,ENSMUSP00000043583,ENSMUSP00000047397,ENSMUSP00000048470,ENSMUSP00000055714,ENSMUSP00000075655,ENSMUSP00000077857,ENSMUSP00000080354,ENSMUSP00000085993,ENSMUSP00000088935,…	Anxa2,Bclaf1,Calr,Ccdc55,Csda,Ddx3x,Eef1b2,Hdac2,Khdrbs3,Lsm4,Mrpl41,Mrpl43,Mrpl44,Pnn,Prpf40a,Ranbp2,Rbm25,Rpl14,Rpl3,Rpl35a,Rps13,Rps24,Sart1,Son,Srrm2,Sumo1,Sumo2,Trim28,Ube2i
GO.0003674	molecular_function	93	4.2e-07	ENSMUSP00000000804,ENSMUSP00000001513,ENSMUSP00000002389,ENSMUSP00000002412,ENSMUSP00000003310,ENSMUSP00000003345,ENSMUSP00000003912,ENSMUSP00000005705,ENSMUSP00000006969,ENSMUSP00000011896,ENSMUSP00000015100,ENSMUSP00000019482,ENSMUSP00000019854,ENSMUSP00000019911,ENSMUSP00000020608,ENSMUSP00000021049,ENSMUSP00000021381,ENSMUSP00000021536,ENSMUSP00000021958,ENSMUSP00000022849,ENSMUSP00000022954,…	Aldh9a1,Amph,Atp2a1,Atp6v1d,Bcl11a,Bcl11b,Bclaf1,Calml3,Calr,Car2,Cat,Ccdc55,Cd81,Cisd1,Cntnap1,Crym,Csda,Cyth3,Ddx3x,Des,Eef1b2,Fkbp1a,Gna14,Gnas,Gnb1,Gpm6a,Gsn,Hdac11,Hdac2,Hk3,Hspa12b,Ide,Kctd1,Khdrbs3,Krt23,Krt6a,Krt7,Krt71,Lsm4,Mrpl24,Mrpl41,Mrpl43,Mrpl47,Mrps22,Ncan,Ndufb8,Pcbd2,Pcx,Pdp1,Pgam1,Pnn,Ppp1cb,Ppp2ca,Ppp3r1,Prdx6,Prkcd,Prpf40a,Prph,Psmc2,Psmc5,Ptges3,Ptpn11,Rab18,Rab3d,Ranbp2,Ran…
GO.0003735	structural constituent of ribosome	10	5.15e-06	ENSMUSP00000019854,ENSMUSP00000035034,ENSMUSP00000043561,ENSMUSP00000048078,ENSMUSP00000077857,ENSMUSP00000078092,ENSMUSP00000080354,ENSMUSP00000095322,ENSMUSP00000126294,ENSMUSP00000131489	Mrpl24,Mrpl41,Mrpl43,Mrpl47,Mrps22,Rpl14,Rpl3,Rpl34,Rpl35a,Rps13
GO.0005515	protein binding	51	6.03e-05	ENSMUSP00000000804,ENSMUSP00000003912,ENSMUSP00000005705,ENSMUSP00000011896,ENSMUSP00000015100,ENSMUSP00000017488,ENSMUSP00000019354,ENSMUSP00000019911,ENSMUSP00000020608,ENSMUSP00000021049,ENSMUSP00000021273,ENSMUSP00000023799,ENSMUSP00000023952,ENSMUSP00000025246,ENSMUSP00000025602,ENSMUSP00000027409,ENSMUSP00000028239,ENSMUSP00000028610,ENSMUSP00000030560,ENSMUSP00000030636,ENSMUSP00000030769,…	Anxa2,Atp2a1,Atp4a,Atp6v1e1,Bcl11a,Calr,Cat,Cd81,Cntnap1,Crym,Csnk2b,Ddx3x,Des,Fhl1,Fkbp1a,Glyr1,Gna14,Gnas,Gnb1,Gsn,Hdac11,Hdac2,Ide,Kctd1,Krt79,Krt8,Pgam1,Ppp1cb,Ppp2ca,Ppp3r1,Prdx6,Prkcd,Prpf40a,Psmc2,Psmc5,Ptges3,Ptpn11,Rab3d,Rap1b,Rps24,Son,Stmn1,Sumo1,Sumo2,Tinagl1,Trim28,Uba2,Ube2i,Vamp2,Vtn,Wiz
GO.0000166	nucleotide binding	31	0.000208	ENSMUSP00000000804,ENSMUSP00000001513,ENSMUSP00000021049,ENSMUSP00000022849,ENSMUSP00000025602,ENSMUSP00000028610,ENSMUSP00000030769,ENSMUSP00000032165,ENSMUSP00000032974,ENSMUSP00000033198,ENSMUSP00000035417,ENSMUSP00000048470,ENSMUSP00000051215,ENSMUSP00000055714,ENSMUSP00000063825,ENSMUSP00000066238,ENSMUSP00000078971,ENSMUSP00000079341,ENSMUSP00000095285,ENSMUSP00000096950,ENSMUSP00000099807,…	Atp2a1,Atp4a,Cat,Crym,Ddx3x,Glyr1,Gna14,Gnas,Hk3,Hspa12b,Ide,Pcx,Pklr,Prkcd,Psmc2,Psmc5,Rab18,Rab3d,Rab4a,Rap1b,Rasl2-9,Rbm25,Rps24,Ruvbl1,Sept6,Slc27a4,Smchd1,Tars,Tubb6,Uba2,Ube2i
GO.0036094	small molecule binding	32	0.000574	ENSMUSP00000000804,ENSMUSP00000001513,ENSMUSP00000007255,ENSMUSP00000021049,ENSMUSP00000022849,ENSMUSP00000025602,ENSMUSP00000028610,ENSMUSP00000030769,ENSMUSP00000032165,ENSMUSP00000032974,ENSMUSP00000033198,ENSMUSP00000035417,ENSMUSP00000048470,ENSMUSP00000051215,ENSMUSP00000055714,ENSMUSP00000063825,ENSMUSP00000066238,ENSMUSP00000078971,ENSMUSP00000079341,ENSMUSP00000095285,ENSMUSP00000096950,…	Atp2a1,Atp4a,Cat,Crym,Ddah2,Ddx3x,Glyr1,Gna14,Gnas,Hk3,Hspa12b,Ide,Pcx,Pklr,Prkcd,Psmc2,Psmc5,Rab18,Rab3d,Rab4a,Rap1b,Rasl2-9,Rbm25,Rps24,Ruvbl1,Sept6,Slc27a4,Smchd1,Tars,Tubb6,Uba2,Ube2i
GO.0003924	GTPase activity	9	0.000681	ENSMUSP00000000804,ENSMUSP00000001513,ENSMUSP00000025602,ENSMUSP00000030940,ENSMUSP00000066238,ENSMUSP00000095285,ENSMUSP00000111008,ENSMUSP00000113401,ENSMUSP00000129559	Ddx3x,Gna14,Gnb1,Rab18,Rab3d,Rab4a,Rap1b,Rasl2-9,Tubb6
GO.0051428	peptide hormone receptor binding	3	0.00105	ENSMUSP00000021049,ENSMUSP00000058757,ENSMUSP00000079341	Gnas,Psmc5,Ptpn11
GO.0003824	catalytic activity	49	0.00127	ENSMUSP00000000804,ENSMUSP00000001513,ENSMUSP00000002389,ENSMUSP00000003310,ENSMUSP00000005705,ENSMUSP00000007255,ENSMUSP00000011896,ENSMUSP00000015100,ENSMUSP00000019911,ENSMUSP00000020608,ENSMUSP00000021049,ENSMUSP00000021536,ENSMUSP00000021958,ENSMUSP00000022849,ENSMUSP00000025476,ENSMUSP00000025602,ENSMUSP00000026222,ENSMUSP00000027464,ENSMUSP00000028004,ENSMUSP00000028610,ENSMUSP00000029078,…	Aldh9a1,Atp2a1,Atp6v1d,Car2,Cat,Crym,Ddah2,Ddx3x,Eno3,Fkbp1a,Glyr1,Gna14,Gnb1,Hdac11,Hdac2,Hk3,Ide,Mrpl44,Ndufb8,Pcbd2,Pcx,Pdp1,Pgam1,Pklr,Ppp1cb,Ppp2ca,Ppp3r1,Prdx6,Prkcd,Psmc2,Psmc5,Ptges3,Ptpn11,Rab18,Rab3d,Rab4a,Ranbp2,Rap1b,Rasl2-9,Slc27a4,Sumo1,Sumo2,Tars,Tgm1,Tinagl1,Trim28,Tubb6,Txnl1,Uba2
GO.0016787	hydrolase activity	28	0.00127	ENSMUSP00000000804,ENSMUSP00000001513,ENSMUSP00000007255,ENSMUSP00000011896,ENSMUSP00000015100,ENSMUSP00000019911,ENSMUSP00000020608,ENSMUSP00000021049,ENSMUSP00000021536,ENSMUSP00000025602,ENSMUSP00000027464,ENSMUSP00000028610,ENSMUSP00000029078,ENSMUSP00000030560,ENSMUSP00000030769,ENSMUSP00000030940,ENSMUSP00000032974,ENSMUSP00000043828,ENSMUSP00000058757,ENSMUSP00000066238,ENSMUSP00000071636,…	Atp2a1,Atp6v1d,Car2,Cat,Ddah2,Ddx3x,Gna14,Gnb1,Hdac11,Hdac2,Ide,Mrpl44,Pdp1,Pgam1,Ppp1cb,Ppp2ca,Ppp3r1,Prdx6,Psmc2,Psmc5,Ptpn11,Rab18,Rab3d,Rab4a,Rap1b,Rasl2-9,Tinagl1,Tubb6
GO.0032550	purine ribonucleoside binding	25	0.00127	ENSMUSP00000000804,ENSMUSP00000001513,ENSMUSP00000021049,ENSMUSP00000022849,ENSMUSP00000025602,ENSMUSP00000030769,ENSMUSP00000032165,ENSMUSP00000032974,ENSMUSP00000035417,ENSMUSP00000051215,ENSMUSP00000055714,ENSMUSP00000063825,ENSMUSP00000066238,ENSMUSP00000079341,ENSMUSP00000095285,ENSMUSP00000096950,ENSMUSP00000099807,ENSMUSP00000107827,ENSMUSP00000110894,ENSMUSP00000111008,ENSMUSP00000113401,…	Atp2a1,Atp4a,Ddx3x,Gna14,Gnas,Hk3,Hspa12b,Ide,Pcx,Pklr,Prkcd,Psmc2,Psmc5,Rab18,Rab3d,Rab4a,Rap1b,Rasl2-9,Ruvbl1,Sept6,Smchd1,Tars,Tubb6,Uba2,Ube2i
GO.0035639	purine ribonucleoside triphosphate binding	25	0.00127	ENSMUSP00000000804,ENSMUSP00000001513,ENSMUSP00000021049,ENSMUSP00000022849,ENSMUSP00000025602,ENSMUSP00000030769,ENSMUSP00000032165,ENSMUSP00000032974,ENSMUSP00000035417,ENSMUSP00000051215,ENSMUSP00000055714,ENSMUSP00000063825,ENSMUSP00000066238,ENSMUSP00000079341,ENSMUSP00000095285,ENSMUSP00000096950,ENSMUSP00000099807,ENSMUSP00000107827,ENSMUSP00000110894,ENSMUSP00000111008,ENSMUSP00000113401,…	Atp2a1,Atp4a,Ddx3x,Gna14,Gnas,Hk3,Hspa12b,Ide,Pcx,Pklr,Prkcd,Psmc2,Psmc5,Rab18,Rab3d,Rab4a,Rap1b,Rasl2-9,Ruvbl1,Sept6,Smchd1,Tars,Tubb6,Uba2,Ube2i
GO.0097367	carbohydrate derivative binding	28	0.00127	ENSMUSP00000000804,ENSMUSP00000001513,ENSMUSP00000002412,ENSMUSP00000003912,ENSMUSP00000017488,ENSMUSP00000021049,ENSMUSP00000022849,ENSMUSP00000025602,ENSMUSP00000030769,ENSMUSP00000032165,ENSMUSP00000032974,ENSMUSP00000035417,ENSMUSP00000051215,ENSMUSP00000055714,ENSMUSP00000063825,ENSMUSP00000066238,ENSMUSP00000079341,ENSMUSP00000095285,ENSMUSP00000096950,ENSMUSP00000099807,ENSMUSP00000107827,…	Atp2a1,Atp4a,Calr,Ddx3x,Gna14,Gnas,Hk3,Hspa12b,Ide,Ncan,Pcx,Pklr,Prkcd,Psmc2,Psmc5,Rab18,Rab3d,Rab4a,Rap1b,Rasl2-9,Ruvbl1,Sept6,Smchd1,Tars,Tubb6,Uba2,Ube2i,Vtn
GO.0032555	purine ribonucleotide binding	25	0.00153	ENSMUSP00000000804,ENSMUSP00000001513,ENSMUSP00000021049,ENSMUSP00000022849,ENSMUSP00000025602,ENSMUSP00000030769,ENSMUSP00000032165,ENSMUSP00000032974,ENSMUSP00000035417,ENSMUSP00000051215,ENSMUSP00000055714,ENSMUSP00000063825,ENSMUSP00000066238,ENSMUSP00000079341,ENSMUSP00000095285,ENSMUSP00000096950,ENSMUSP00000099807,ENSMUSP00000107827,ENSMUSP00000110894,ENSMUSP00000111008,ENSMUSP00000113401,…	Atp2a1,Atp4a,Ddx3x,Gna14,Gnas,Hk3,Hspa12b,Ide,Pcx,Pklr,Prkcd,Psmc2,Psmc5,Rab18,Rab3d,Rab4a,Rap1b,Rasl2-9,Ruvbl1,Sept6,Smchd1,Tars,Tubb6,Uba2,Ube2i
GO.0043167	ion binding	50	0.00179	ENSMUSP00000000804,ENSMUSP00000001513,ENSMUSP00000002389,ENSMUSP00000002412,ENSMUSP00000003310,ENSMUSP00000003345,ENSMUSP00000005705,ENSMUSP00000007255,ENSMUSP00000015100,ENSMUSP00000017488,ENSMUSP00000019482,ENSMUSP00000020608,ENSMUSP00000021049,ENSMUSP00000022849,ENSMUSP00000025246,ENSMUSP00000025602,ENSMUSP00000028239,ENSMUSP00000028610,ENSMUSP00000029078,ENSMUSP00000030769,ENSMUSP00000032165,…	Amph,Atp2a1,Atp4a,Bcl11a,Bcl11b,Calml3,Car2,Cat,Cisd1,Csnk2b,Cyth3,Ddah2,Ddx3x,Eno3,Fhl1,Gna14,Gnas,Gsn,Hk3,Hspa12b,Ide,Ncan,Pcx,Pdp1,Pklr,Ppp1cb,Ppp2ca,Ppp3r1,Prkcd,Psmc2,Psmc5,Rab18,Rab3d,Rab4a,Ranbp2,Rap1b,Rasl2-9,Ruvbl1,Sept6,Smchd1,Tars,Tgm1,Trim28,Tubb6,Uba2,Ube2i,Vtn,Wiz,Zfp687,Zmym4
GO.0003676	nucleic acid binding	35	0.00229	ENSMUSP00000000804,ENSMUSP00000003310,ENSMUSP00000003912,ENSMUSP00000005705,ENSMUSP00000019482,ENSMUSP00000019911,ENSMUSP00000021381,ENSMUSP00000022954,ENSMUSP00000027464,ENSMUSP00000032309,ENSMUSP00000034311,ENSMUSP00000034756,ENSMUSP00000043561,ENSMUSP00000043583,ENSMUSP00000047397,ENSMUSP00000048470,ENSMUSP00000055714,ENSMUSP00000063825,ENSMUSP00000068258,ENSMUSP00000075655,ENSMUSP00000077857,…	Anxa2,Bcl11a,Bcl11b,Bclaf1,Calr,Ccdc55,Csda,Ddx3x,Eef1b2,Glyr1,Hdac2,Khdrbs3,Lsm4,Mrpl41,Mrpl43,Mrpl44,Pcx,Pnn,Prpf40a,Ranbp2,Rbm25,Rpl14,Rpl3,Rpl35a,Rps13,Rps24,Sart1,Son,Srrm1,Srrm2,Sumo1,Sumo2,Trim28,Ube2i,Zfp687
GO.0043168	anion binding	30	0.00277	ENSMUSP00000000804,ENSMUSP00000001513,ENSMUSP00000003345,ENSMUSP00000007255,ENSMUSP00000017488,ENSMUSP00000021049,ENSMUSP00000022849,ENSMUSP00000025602,ENSMUSP00000030769,ENSMUSP00000032165,ENSMUSP00000032974,ENSMUSP00000034756,ENSMUSP00000035417,ENSMUSP00000051215,ENSMUSP00000055714,ENSMUSP00000063825,ENSMUSP00000066238,ENSMUSP00000079341,ENSMUSP00000095285,ENSMUSP00000096950,ENSMUSP00000099807,…	Amph,Anxa2,Atp2a1,Atp4a,Cyth3,Ddah2,Ddx3x,Gna14,Gnas,Hk3,Hspa12b,Ide,Pcx,Pklr,Prkcd,Psmc2,Psmc5,Rab18,Rab3d,Rab4a,Rap1b,Rasl2-9,Ruvbl1,Sept6,Smchd1,Tars,Tubb6,Uba2,Ube2i,Vtn
GO.0017111	nucleoside-triphosphatase activity	13	0.00635	ENSMUSP00000000804,ENSMUSP00000001513,ENSMUSP00000021049,ENSMUSP00000021536,ENSMUSP00000025602,ENSMUSP00000030769,ENSMUSP00000030940,ENSMUSP00000032974,ENSMUSP00000066238,ENSMUSP00000095285,ENSMUSP00000111008,ENSMUSP00000113401,ENSMUSP00000129559	Atp2a1,Atp6v1d,Ddx3x,Gna14,Gnb1,Psmc2,Psmc5,Rab18,Rab3d,Rab4a,Rap1b,Rasl2-9,Tubb6
GO.0008134	transcription factor binding	11	0.00728	ENSMUSP00000000804,ENSMUSP00000019911,ENSMUSP00000021049,ENSMUSP00000025246,ENSMUSP00000030769,ENSMUSP00000043828,ENSMUSP00000055714,ENSMUSP00000088935,ENSMUSP00000099807,ENSMUSP00000115044,ENSMUSP00000128070	Csnk2b,Ddx3x,Hdac11,Hdac2,Kctd1,Psmc2,Psmc5,Sumo1,Sumo2,Uba2,Ube2i
GO.0003729	mRNA binding	6	0.00807	ENSMUSP00000000804,ENSMUSP00000003912,ENSMUSP00000032309,ENSMUSP00000048470,ENSMUSP00000099552,ENSMUSP00000126294	Calr,Ccdc55,Csda,Ddx3x,Rbm25,Rps13
GO.0044325	ion channel binding	5	0.0107	ENSMUSP00000020608,ENSMUSP00000021273,ENSMUSP00000037206,ENSMUSP00000088935,ENSMUSP00000110417	Fhl1,Fkbp1a,Ppp2ca,Sumo1,Vamp2
GO.0035851	Krueppel-associated box domain binding	2	0.011	ENSMUSP00000005705,ENSMUSP00000019911	Hdac2,Trim28
GO.0005525	GTP binding	9	0.0133	ENSMUSP00000001513,ENSMUSP00000025602,ENSMUSP00000066238,ENSMUSP00000079341,ENSMUSP00000095285,ENSMUSP00000110894,ENSMUSP00000111008,ENSMUSP00000113401,ENSMUSP00000129559	Gna14,Gnas,Rab18,Rab3d,Rab4a,Rap1b,Rasl2-9,Sept6,Tubb6
GO.0019904	protein domain specific binding	10	0.0205	ENSMUSP00000005705,ENSMUSP00000019911,ENSMUSP00000020608,ENSMUSP00000025246,ENSMUSP00000028239,ENSMUSP00000055714,ENSMUSP00000069443,ENSMUSP00000099398,ENSMUSP00000099944,ENSMUSP00000109671	Cntnap1,Csnk2b,Gsn,Hdac2,Ppp2ca,Ppp3r1,Son,Trim28,Ube2i,Wiz
GO.0051427	hormone receptor binding	5	0.0429	ENSMUSP00000003912,ENSMUSP00000021049,ENSMUSP00000058757,ENSMUSP00000079341,ENSMUSP00000115044	Calr,Gnas,Psmc5,Ptpn11,Sumo2
GO.0032403	protein complex binding	11	0.0465	ENSMUSP00000003912,ENSMUSP00000017488,ENSMUSP00000020608,ENSMUSP00000021273,ENSMUSP00000025602,ENSMUSP00000030940,ENSMUSP00000037206,ENSMUSP00000043768,ENSMUSP00000058757,ENSMUSP00000066238,ENSMUSP00000079341	Calr,Cd81,Fkbp1a,Gna14,Gnas,Gnb1,Ppp2ca,Ptpn11,Rap1b,Vamp2,Vtn
GO.0036402	proteasome-activating ATPase activity	2	0.0465	ENSMUSP00000021049,ENSMUSP00000030769	Psmc2,Psmc5

## Sheet: Enrichment Process
Pathway ID	Pathway Description	Observed Gene Count	False Discovery Rate	Matching Proteins in your Network (IDs)	Matching Proteins in your Network (labels)
GO.0016925	protein sumoylation	7	5.36e-07	ENSMUSP00000003310,ENSMUSP00000005705,ENSMUSP00000055714,ENSMUSP00000088935,ENSMUSP00000099807,ENSMUSP00000105140,ENSMUSP00000115044	Bcl11a,Ranbp2,Sumo1,Sumo2,Trim28,Uba2,Ube2i
GO.0008152	metabolic process	77	2.54e-06	ENSMUSP00000000804,ENSMUSP00000001513,ENSMUSP00000003912,ENSMUSP00000005705,ENSMUSP00000007255,ENSMUSP00000011896,ENSMUSP00000015100,ENSMUSP00000019482,ENSMUSP00000019854,ENSMUSP00000019911,ENSMUSP00000020608,ENSMUSP00000021049,ENSMUSP00000021381,ENSMUSP00000021536,ENSMUSP00000021958,ENSMUSP00000022849,ENSMUSP00000022954,ENSMUSP00000025476,ENSMUSP00000025602,ENSMUSP00000026222,ENSMUSP00000028004,…	Aldh9a1,Atp2a1,Atp6v1d,Bcl11a,Bcl11b,Bclaf1,Calr,Cat,Ccdc55,Cd81,Crym,Csda,Ddah2,Ddx3x,Eef1b2,Eno3,Fkbp1a,Gbas,Glyr1,Gna14,Gnb1,Gsn,Hdac11,Hdac2,Hk3,Ide,Kctd1,Khdrbs3,Lsm4,Mrpl24,Mrpl41,Mrpl43,Mrpl47,Ndufb8,Pcbd2,Pcx,Pdp1,Pgam1,Pklr,Pnn,Ppp1cb,Ppp2ca,Ppp3r1,Prdx6,Prkcd,Prpf40a,Psmc2,Psmc5,Ptges3,Ptpn11,Rab18,Rab3d,Rab4a,Rap1b,Rasl2-9,Rbm25,Rpl3,Rpl34,Rps13,Rps24,Sart1,Scai,Slc27a4,Son,Srrm1,Srrm2…
GO.0044237	cellular metabolic process	70	2.54e-06	ENSMUSP00000000804,ENSMUSP00000002389,ENSMUSP00000003912,ENSMUSP00000005705,ENSMUSP00000007255,ENSMUSP00000011896,ENSMUSP00000015100,ENSMUSP00000019482,ENSMUSP00000019854,ENSMUSP00000019911,ENSMUSP00000020608,ENSMUSP00000020886,ENSMUSP00000021049,ENSMUSP00000021381,ENSMUSP00000021958,ENSMUSP00000022849,ENSMUSP00000022954,ENSMUSP00000025476,ENSMUSP00000026222,ENSMUSP00000028004,ENSMUSP00000028610,…	Aldh9a1,Bcl11a,Bcl11b,Bclaf1,Calr,Car2,Cat,Ccdc55,Cd81,Crym,Csda,Ddah2,Ddx3x,Eef1b2,Eno3,Fkbp1a,Gbas,Gnas,Hdac11,Hdac2,Hk3,Ide,Kctd1,Khdrbs3,Lsm4,Mrpl24,Mrpl41,Mrpl43,Mrpl47,Nampt,Ndufb8,Pcbd2,Pcx,Pdp1,Pgam1,Pklr,Pnn,Ppp1cb,Ppp2ca,Ppp3r1,Prdx6,Prkcd,Prpf40a,Psmc2,Psmc5,Ptges3,Ptpn11,Rab3d,Rbm25,Rpl3,Rpl34,Rps13,Rps24,Ruvbl1,Sart1,Scai,Slc27a4,Son,Srrm1,Srrm2,Sumo1,Sumo2,Tars,Tgm1,Trim28,Txnl1,Uba…
GO.0006412	translation	14	3.16e-06	ENSMUSP00000000804,ENSMUSP00000019854,ENSMUSP00000022849,ENSMUSP00000027464,ENSMUSP00000043561,ENSMUSP00000048078,ENSMUSP00000077857,ENSMUSP00000078092,ENSMUSP00000080354,ENSMUSP00000095322,ENSMUSP00000116492,ENSMUSP00000125977,ENSMUSP00000126294,ENSMUSP00000131489	Ddx3x,Eef1b2,Mrpl24,Mrpl41,Mrpl43,Mrpl44,Mrpl47,Rpl14,Rpl3,Rpl34,Rpl35a,Rps13,Rps24,Tars
GO.0006518	peptide metabolic process	15	7.63e-06	ENSMUSP00000000804,ENSMUSP00000019854,ENSMUSP00000022849,ENSMUSP00000027464,ENSMUSP00000043561,ENSMUSP00000048078,ENSMUSP00000077857,ENSMUSP00000078092,ENSMUSP00000080354,ENSMUSP00000095322,ENSMUSP00000116492,ENSMUSP00000121358,ENSMUSP00000125977,ENSMUSP00000126294,ENSMUSP00000131489	Ddx3x,Eef1b2,Ide,Mrpl24,Mrpl41,Mrpl43,Mrpl44,Mrpl47,Rpl14,Rpl3,Rpl34,Rpl35a,Rps13,Rps24,Tars
GO.0071704	organic substance metabolic process	70	1.11e-05	ENSMUSP00000000804,ENSMUSP00000003912,ENSMUSP00000005705,ENSMUSP00000007255,ENSMUSP00000011896,ENSMUSP00000015100,ENSMUSP00000019482,ENSMUSP00000019854,ENSMUSP00000019911,ENSMUSP00000020608,ENSMUSP00000020886,ENSMUSP00000021049,ENSMUSP00000021381,ENSMUSP00000021958,ENSMUSP00000022849,ENSMUSP00000022954,ENSMUSP00000025476,ENSMUSP00000026222,ENSMUSP00000028004,ENSMUSP00000028239,ENSMUSP00000028610,…	Aldh9a1,Bcl11a,Bcl11b,Bclaf1,Calr,Cat,Ccdc55,Cd81,Crym,Csda,Ddah2,Ddx3x,Eef1b2,Eno3,Fkbp1a,Gbas,Gnas,Gsn,Hdac11,Hdac2,Hk3,Ide,Kctd1,Khdrbs3,Lsm4,Mrpl24,Mrpl41,Mrpl43,Mrpl47,Nampt,Ndufb8,Pcbd2,Pcx,Pdp1,Pgam1,Pklr,Pnn,Ppp1cb,Ppp2ca,Ppp3r1,Prdx6,Prkcd,Prpf40a,Psmc2,Psmc5,Ptges3,Ptpn11,Rab3d,Rbm25,Rpl3,Rpl34,Rps13,Rps24,Ruvbl1,Sart1,Scai,Slc27a4,Son,Srrm1,Srrm2,Sumo1,Sumo2,Tars,Tinagl1,Trim28,Txnl1,U…
GO.1901564	organonitrogen compound metabolic process	25	1.46e-05	ENSMUSP00000000804,ENSMUSP00000007255,ENSMUSP00000011896,ENSMUSP00000019854,ENSMUSP00000020886,ENSMUSP00000021958,ENSMUSP00000022849,ENSMUSP00000026222,ENSMUSP00000027464,ENSMUSP00000033198,ENSMUSP00000035417,ENSMUSP00000043561,ENSMUSP00000048078,ENSMUSP00000051215,ENSMUSP00000072620,ENSMUSP00000077857,ENSMUSP00000078092,ENSMUSP00000080354,ENSMUSP00000083211,ENSMUSP00000095322,ENSMUSP00000116492,…	Crym,Ddah2,Ddx3x,Eef1b2,Eno3,Gbas,Hk3,Ide,Mrpl24,Mrpl41,Mrpl43,Mrpl44,Mrpl47,Nampt,Ndufb8,Pcbd2,Pgam1,Pklr,Rpl14,Rpl3,Rpl34,Rpl35a,Rps13,Rps24,Tars
GO.0044267	cellular protein metabolic process	39	2.08e-05	ENSMUSP00000000804,ENSMUSP00000002389,ENSMUSP00000003912,ENSMUSP00000005705,ENSMUSP00000015100,ENSMUSP00000019854,ENSMUSP00000019911,ENSMUSP00000020608,ENSMUSP00000021049,ENSMUSP00000022849,ENSMUSP00000025476,ENSMUSP00000027464,ENSMUSP00000030769,ENSMUSP00000032165,ENSMUSP00000034131,ENSMUSP00000037206,ENSMUSP00000043561,ENSMUSP00000043828,ENSMUSP00000048078,ENSMUSP00000050292,ENSMUSP00000055714,…	Bcl11a,Calr,Ddx3x,Eef1b2,Fkbp1a,Hdac11,Hdac2,Ide,Mrpl24,Mrpl41,Mrpl43,Mrpl44,Mrpl47,Pdp1,Ppp1cb,Ppp2ca,Ppp3r1,Prkcd,Psmc2,Psmc5,Ptges3,Ptpn11,Rab3d,Rpl14,Rpl3,Rpl34,Rpl35a,Rps13,Rps24,Ruvbl1,Sumo1,Sumo2,Tars,Tgm1,Trim28,Txnl1,Uba2,Ube2i,Vps35
GO.0071840	cellular component organization or biogenesis	48	2.85e-05	ENSMUSP00000000804,ENSMUSP00000001513,ENSMUSP00000003912,ENSMUSP00000005705,ENSMUSP00000017488,ENSMUSP00000019911,ENSMUSP00000020608,ENSMUSP00000021536,ENSMUSP00000021802,ENSMUSP00000021958,ENSMUSP00000023710,ENSMUSP00000023788,ENSMUSP00000027464,ENSMUSP00000028610,ENSMUSP00000030636,ENSMUSP00000032165,ENSMUSP00000032454,ENSMUSP00000032974,ENSMUSP00000033915,ENSMUSP00000037206,ENSMUSP00000043828,…	Atp2a1,Atp6v1d,Bcl11a,Bcl11b,Calr,Cap2,Cat,Cntnap1,Ddx3x,Fkbp1a,Gpm6a,Hdac11,Hdac2,Ide,Kctd1,Kctd16,Krt6a,Krt71,Mrpl44,Mrpl47,Opa3,Pcbd2,Pcx,Ppp2ca,Ppp3r1,Prdx6,Prkcd,Prpf40a,Prph,Ptpn11,Rab18,Rasl2-9,Rpl14,Rpl35a,Rps24,Ruvbl1,Sart1,Slc6a1,Smchd1,Son,Stmn1,Sumo1,Trim28,Tubb6,Ube2i,Vtn,Wiz,Zmym4
GO.0044238	primary metabolic process	67	3.81e-05	ENSMUSP00000000804,ENSMUSP00000003912,ENSMUSP00000005705,ENSMUSP00000007255,ENSMUSP00000011896,ENSMUSP00000015100,ENSMUSP00000019482,ENSMUSP00000019854,ENSMUSP00000019911,ENSMUSP00000020608,ENSMUSP00000020886,ENSMUSP00000021049,ENSMUSP00000021381,ENSMUSP00000022849,ENSMUSP00000022954,ENSMUSP00000025476,ENSMUSP00000026222,ENSMUSP00000028239,ENSMUSP00000028610,ENSMUSP00000030560,ENSMUSP00000030769,…	Bcl11a,Bcl11b,Bclaf1,Calr,Cat,Ccdc55,Cd81,Csda,Ddah2,Ddx3x,Eef1b2,Eno3,Fkbp1a,Gbas,Gnas,Gsn,Hdac11,Hdac2,Hk3,Ide,Kctd1,Khdrbs3,Lsm4,Mrpl24,Mrpl41,Mrpl43,Mrpl47,Nampt,Ndufb8,Pcx,Pdp1,Pgam1,Pklr,Pnn,Ppp1cb,Ppp2ca,Ppp3r1,Prdx6,Prkcd,Prpf40a,Psmc2,Psmc5,Ptges3,Ptpn11,Rab3d,Rbm25,Rpl3,Rpl34,Rps13,Rps24,Ruvbl1,Sart1,Scai,Slc27a4,Son,Srrm1,Srrm2,Sumo1,Sumo2,Tars,Tinagl1,Trim28,Txnl1,Uba2,Ube2i,Vps35,Zfp…
GO.0019538	protein metabolic process	41	0.000152	ENSMUSP00000000804,ENSMUSP00000003912,ENSMUSP00000005705,ENSMUSP00000015100,ENSMUSP00000019854,ENSMUSP00000019911,ENSMUSP00000020608,ENSMUSP00000021049,ENSMUSP00000022849,ENSMUSP00000025476,ENSMUSP00000027464,ENSMUSP00000028239,ENSMUSP00000028610,ENSMUSP00000030560,ENSMUSP00000030769,ENSMUSP00000032165,ENSMUSP00000034131,ENSMUSP00000037206,ENSMUSP00000043561,ENSMUSP00000043828,ENSMUSP00000048078,…	Bcl11a,Calr,Cat,Ddx3x,Eef1b2,Fkbp1a,Gsn,Hdac11,Hdac2,Ide,Mrpl24,Mrpl41,Mrpl43,Mrpl44,Mrpl47,Pdp1,Ppp1cb,Ppp2ca,Ppp3r1,Prkcd,Psmc2,Psmc5,Ptges3,Ptpn11,Rab3d,Rpl14,Rpl3,Rpl34,Rpl35a,Rps13,Rps24,Ruvbl1,Sumo1,Sumo2,Tars,Tinagl1,Trim28,Txnl1,Uba2,Ube2i,Vps35
GO.0006091	generation of precursor metabolites and energy	10	0.000174	ENSMUSP00000011896,ENSMUSP00000015100,ENSMUSP00000026222,ENSMUSP00000028610,ENSMUSP00000035417,ENSMUSP00000050292,ENSMUSP00000051215,ENSMUSP00000072620,ENSMUSP00000079341,ENSMUSP00000083211	Cat,Eno3,Gbas,Gnas,Hk3,Ndufb8,Pgam1,Pklr,Ppp1cb,Ptges3
GO.0016043	cellular component organization	44	0.000424	ENSMUSP00000000804,ENSMUSP00000001513,ENSMUSP00000003912,ENSMUSP00000005705,ENSMUSP00000017488,ENSMUSP00000019911,ENSMUSP00000020608,ENSMUSP00000021536,ENSMUSP00000021802,ENSMUSP00000021958,ENSMUSP00000023710,ENSMUSP00000023788,ENSMUSP00000027464,ENSMUSP00000028610,ENSMUSP00000030636,ENSMUSP00000032165,ENSMUSP00000032454,ENSMUSP00000032974,ENSMUSP00000033915,ENSMUSP00000037206,ENSMUSP00000043828,…	Atp2a1,Atp6v1d,Bcl11a,Bcl11b,Calr,Cap2,Cat,Cntnap1,Ddx3x,Fkbp1a,Gpm6a,Hdac11,Hdac2,Ide,Kctd1,Kctd16,Krt6a,Krt71,Mrpl44,Mrpl47,Opa3,Pcbd2,Pcx,Ppp2ca,Ppp3r1,Prdx6,Prkcd,Prpf40a,Prph,Ptpn11,Rab18,Ruvbl1,Sart1,Slc6a1,Smchd1,Son,Stmn1,Sumo1,Trim28,Tubb6,Ube2i,Vtn,Wiz,Zmym4
GO.1901566	organonitrogen compound biosynthetic process	17	0.000424	ENSMUSP00000000804,ENSMUSP00000019854,ENSMUSP00000020886,ENSMUSP00000021958,ENSMUSP00000022849,ENSMUSP00000027464,ENSMUSP00000043561,ENSMUSP00000048078,ENSMUSP00000077857,ENSMUSP00000078092,ENSMUSP00000080354,ENSMUSP00000083211,ENSMUSP00000095322,ENSMUSP00000116492,ENSMUSP00000125977,ENSMUSP00000126294,ENSMUSP00000131489	Ddx3x,Eef1b2,Gbas,Mrpl24,Mrpl41,Mrpl43,Mrpl44,Mrpl47,Nampt,Pcbd2,Rpl14,Rpl3,Rpl34,Rpl35a,Rps13,Rps24,Tars
GO.0009987	cellular process	86	0.000435	ENSMUSP00000000804,ENSMUSP00000001513,ENSMUSP00000003912,ENSMUSP00000005705,ENSMUSP00000007255,ENSMUSP00000007797,ENSMUSP00000011896,ENSMUSP00000015100,ENSMUSP00000017488,ENSMUSP00000019482,ENSMUSP00000019854,ENSMUSP00000019911,ENSMUSP00000020608,ENSMUSP00000020886,ENSMUSP00000021049,ENSMUSP00000021381,ENSMUSP00000021802,ENSMUSP00000021958,ENSMUSP00000022849,ENSMUSP00000022954,ENSMUSP00000023710,…	Aldh9a1,Atp2a1,Bcl11a,Bcl11b,Calr,Cap2,Ccdc55,Cd81,Cntnap1,Crym,Csda,Cyth3,Ddah2,Ddx3x,Eef1b2,Eno3,Fhl1,Fkbp1a,Gabrb2,Gbas,Gna14,Gnas,Hdac2,Hk3,Ide,Kctd1,Kctd16,Khdrbs3,Krt6a,Krt71,Lsm4,Mrpl24,Mrpl41,Mrpl43,Mrpl47,Nampt,Ndufb8,Opa3,Pcbd2,Pdp1,Pgam1,Pklr,Pnn,Ppp1cb,Ppp2ca,Ppp3r1,Prdx6,Prpf40a,Prph,Psmc2,Psmc5,Ptges3,Ptpn11,Rab18,Rab3d,Rab4a,Rangap1,Rap1b,Rasl2-9,Rbm25,Rpl34,Rps13,Rps24,Ruvbl1,Sart…
GO.0044260	cellular macromolecule metabolic process	54	0.000449	ENSMUSP00000000804,ENSMUSP00000002389,ENSMUSP00000003912,ENSMUSP00000005705,ENSMUSP00000015100,ENSMUSP00000019482,ENSMUSP00000019854,ENSMUSP00000019911,ENSMUSP00000020608,ENSMUSP00000021049,ENSMUSP00000021381,ENSMUSP00000022849,ENSMUSP00000022954,ENSMUSP00000025476,ENSMUSP00000028610,ENSMUSP00000030769,ENSMUSP00000032165,ENSMUSP00000032309,ENSMUSP00000034131,ENSMUSP00000034311,ENSMUSP00000037194,…	Bcl11a,Bcl11b,Bclaf1,Calr,Cat,Ccdc55,Csda,Ddx3x,Eef1b2,Fkbp1a,Gnas,Hdac11,Hdac2,Ide,Kctd1,Khdrbs3,Lsm4,Mrpl24,Mrpl41,Mrpl43,Mrpl47,Pdp1,Pnn,Ppp1cb,Ppp2ca,Ppp3r1,Prkcd,Prpf40a,Psmc2,Psmc5,Ptges3,Ptpn11,Rab3d,Rbm25,Rpl3,Rpl34,Rps13,Rps24,Ruvbl1,Sart1,Scai,Son,Srrm1,Srrm2,Sumo1,Sumo2,Tars,Tgm1,Trim28,Txnl1,Uba2,Ube2i,Vps35,Zfp687
GO.0006807	nitrogen compound metabolic process	46	0.000533	ENSMUSP00000000804,ENSMUSP00000005705,ENSMUSP00000007255,ENSMUSP00000011896,ENSMUSP00000019482,ENSMUSP00000019854,ENSMUSP00000019911,ENSMUSP00000020886,ENSMUSP00000021381,ENSMUSP00000021958,ENSMUSP00000022849,ENSMUSP00000022954,ENSMUSP00000026222,ENSMUSP00000028004,ENSMUSP00000032165,ENSMUSP00000032309,ENSMUSP00000033198,ENSMUSP00000034311,ENSMUSP00000035417,ENSMUSP00000037194,ENSMUSP00000043561,…	Aldh9a1,Bcl11a,Bcl11b,Bclaf1,Ccdc55,Crym,Csda,Ddah2,Ddx3x,Eef1b2,Eno3,Gbas,Gnas,Hdac11,Hdac2,Hk3,Ide,Kctd1,Khdrbs3,Lsm4,Mrpl24,Mrpl41,Mrpl43,Mrpl47,Nampt,Ndufb8,Pcbd2,Pgam1,Pklr,Pnn,Prpf40a,Ptges3,Rbm25,Rpl3,Rpl34,Rps13,Rps24,Ruvbl1,Sart1,Scai,Son,Srrm1,Srrm2,Tars,Trim28,Zfp687
GO.0044085	cellular component biogenesis	26	0.00054	ENSMUSP00000000804,ENSMUSP00000001513,ENSMUSP00000003912,ENSMUSP00000005705,ENSMUSP00000020608,ENSMUSP00000021536,ENSMUSP00000021958,ENSMUSP00000023952,ENSMUSP00000028239,ENSMUSP00000028610,ENSMUSP00000032454,ENSMUSP00000033915,ENSMUSP00000034756,ENSMUSP00000037206,ENSMUSP00000047397,ENSMUSP00000063825,ENSMUSP00000069443,ENSMUSP00000071636,ENSMUSP00000077857,ENSMUSP00000089547,ENSMUSP00000099398,…	Anxa2,Atp6v1d,Calr,Cat,Cntnap1,Ddx3x,Fkbp1a,Gpm6a,Gsn,Ide,Kctd1,Kctd16,Krt8,Pcbd2,Pcx,Ppp2ca,Prdx6,Rasl2-9,Rpl14,Rpl35a,Rps24,Sart1,Slc6a1,Trim28,Tubb6,Wiz
GO.0034641	cellular nitrogen compound metabolic process	44	0.000571	ENSMUSP00000000804,ENSMUSP00000005705,ENSMUSP00000011896,ENSMUSP00000019482,ENSMUSP00000019854,ENSMUSP00000019911,ENSMUSP00000020886,ENSMUSP00000021381,ENSMUSP00000021958,ENSMUSP00000022849,ENSMUSP00000022954,ENSMUSP00000026222,ENSMUSP00000028004,ENSMUSP00000032165,ENSMUSP00000032309,ENSMUSP00000034311,ENSMUSP00000035417,ENSMUSP00000037194,ENSMUSP00000043561,ENSMUSP00000043583,ENSMUSP00000043828,…	Aldh9a1,Bcl11a,Bcl11b,Bclaf1,Ccdc55,Csda,Ddx3x,Eef1b2,Eno3,Gbas,Gnas,Hdac11,Hdac2,Hk3,Ide,Kctd1,Khdrbs3,Lsm4,Mrpl24,Mrpl41,Mrpl43,Mrpl47,Nampt,Ndufb8,Pcbd2,Pgam1,Pklr,Pnn,Prpf40a,Ptges3,Rbm25,Rpl3,Rpl34,Rps13,Rps24,Ruvbl1,Sart1,Scai,Son,Srrm1,Srrm2,Tars,Trim28,Zfp687
GO.0044271	cellular nitrogen compound biosynthetic process	33	0.00193	ENSMUSP00000000804,ENSMUSP00000005705,ENSMUSP00000019482,ENSMUSP00000019854,ENSMUSP00000019911,ENSMUSP00000020886,ENSMUSP00000021381,ENSMUSP00000021958,ENSMUSP00000022849,ENSMUSP00000022954,ENSMUSP00000027464,ENSMUSP00000028004,ENSMUSP00000032165,ENSMUSP00000032309,ENSMUSP00000037194,ENSMUSP00000043561,ENSMUSP00000043583,ENSMUSP00000043828,ENSMUSP00000048078,ENSMUSP00000050292,ENSMUSP00000068258,…	Aldh9a1,Bcl11a,Bcl11b,Bclaf1,Csda,Ddx3x,Eef1b2,Gbas,Hdac11,Hdac2,Kctd1,Khdrbs3,Mrpl24,Mrpl41,Mrpl43,Mrpl44,Mrpl47,Nampt,Pcbd2,Pnn,Ptges3,Rpl14,Rpl3,Rpl34,Rpl35a,Rps13,Rps24,Ruvbl1,Scai,Son,Tars,Trim28,Zfp687
GO.0050789	regulation of biological process	69	0.00193	ENSMUSP00000000804,ENSMUSP00000002412,ENSMUSP00000003310,ENSMUSP00000003912,ENSMUSP00000005705,ENSMUSP00000007797,ENSMUSP00000011896,ENSMUSP00000017488,ENSMUSP00000019482,ENSMUSP00000019911,ENSMUSP00000020608,ENSMUSP00000021381,ENSMUSP00000021958,ENSMUSP00000022954,ENSMUSP00000023788,ENSMUSP00000023952,ENSMUSP00000025476,ENSMUSP00000025602,ENSMUSP00000028610,ENSMUSP00000030636,ENSMUSP00000030769,…	Anxa2,Atp2a1,Atp4a,Bcl11a,Bcl11b,Bclaf1,Calr,Cat,Ccdc55,Cd81,Cisd1,Crym,Csda,Cyth3,Ddx3x,Fhl1,Fkbp1a,Gabrb2,Gbas,Gna14,Gnas,Gnb1,Gpm6a,Hdac11,Hdac2,Ide,Kctd1,Kctd16,Khdrbs3,Krt6a,Krt8,Lsm4,Mtpn,Ncan,Opa3,Pcbd2,Pcx,Pgam1,Pnn,Ppp2ca,Ppp3r1,Prkcd,Prpf40a,Psmc2,Ptges3,Ptpn11,Rab18,Rab3d,Ranbp2,Rap1b,Rasl2-9,Rbm25,Rps13,Ruvbl1,Sart1,Scai,Smchd1,Son,Stmn1,Sumo1,Sumo2,Trim28,Txnl1,Ube2i,Vps35,Vtn,Wiz,Zf…
GO.0065007	biological regulation	71	0.00193	ENSMUSP00000000804,ENSMUSP00000002412,ENSMUSP00000003310,ENSMUSP00000003912,ENSMUSP00000005705,ENSMUSP00000007797,ENSMUSP00000011896,ENSMUSP00000017488,ENSMUSP00000019482,ENSMUSP00000019911,ENSMUSP00000020608,ENSMUSP00000021381,ENSMUSP00000021958,ENSMUSP00000022954,ENSMUSP00000023788,ENSMUSP00000023952,ENSMUSP00000025476,ENSMUSP00000025602,ENSMUSP00000028004,ENSMUSP00000028610,ENSMUSP00000030636,…	Aldh9a1,Anxa2,Atp2a1,Atp4a,Bcl11a,Bcl11b,Bclaf1,Calr,Cat,Ccdc55,Cd81,Cisd1,Crym,Csda,Cyth3,Ddx3x,Fhl1,Fkbp1a,Gabrb2,Gbas,Gna14,Gnas,Gpm6a,Hdac11,Hdac2,Hk3,Ide,Kctd1,Kctd16,Khdrbs3,Krt6a,Krt8,Lsm4,Mtpn,Ncan,Opa3,Pcbd2,Pcx,Pgam1,Pnn,Ppp2ca,Ppp3r1,Prkcd,Prpf40a,Psmc2,Ptges3,Ptpn11,Rab18,Rab3d,Ranbp2,Rap1b,Rasl2-9,Rbm25,Rps13,Rps24,Ruvbl1,Sart1,Scai,Smchd1,Son,Stmn1,Sumo1,Sumo2,Trim28,Txnl1,Ube2i,Vps…
GO.0043170	macromolecule metabolic process	55	0.00223	ENSMUSP00000000804,ENSMUSP00000003912,ENSMUSP00000005705,ENSMUSP00000015100,ENSMUSP00000019482,ENSMUSP00000019854,ENSMUSP00000019911,ENSMUSP00000020608,ENSMUSP00000021049,ENSMUSP00000021381,ENSMUSP00000022849,ENSMUSP00000022954,ENSMUSP00000025476,ENSMUSP00000028239,ENSMUSP00000028610,ENSMUSP00000030560,ENSMUSP00000030769,ENSMUSP00000032165,ENSMUSP00000032309,ENSMUSP00000034131,ENSMUSP00000034311,…	Bcl11a,Bcl11b,Bclaf1,Calr,Cat,Ccdc55,Csda,Ddx3x,Eef1b2,Fkbp1a,Gnas,Gsn,Hdac11,Hdac2,Ide,Kctd1,Khdrbs3,Lsm4,Mrpl24,Mrpl41,Mrpl43,Mrpl47,Pdp1,Pnn,Ppp1cb,Ppp2ca,Ppp3r1,Prkcd,Prpf40a,Psmc2,Psmc5,Ptges3,Ptpn11,Rab3d,Rbm25,Rpl3,Rpl34,Rps13,Rps24,Ruvbl1,Sart1,Scai,Son,Srrm1,Srrm2,Sumo1,Sumo2,Tars,Tinagl1,Trim28,Txnl1,Uba2,Ube2i,Vps35,Zfp687
GO.0018205	peptidyl-lysine modification	8	0.00256	ENSMUSP00000003310,ENSMUSP00000005705,ENSMUSP00000032165,ENSMUSP00000055714,ENSMUSP00000088935,ENSMUSP00000099807,ENSMUSP00000105140,ENSMUSP00000115044	Bcl11a,Ranbp2,Ruvbl1,Sumo1,Sumo2,Trim28,Uba2,Ube2i
GO.0050794	regulation of cellular process	66	0.00258	ENSMUSP00000000804,ENSMUSP00000002412,ENSMUSP00000003310,ENSMUSP00000003912,ENSMUSP00000005705,ENSMUSP00000007797,ENSMUSP00000011896,ENSMUSP00000017488,ENSMUSP00000019482,ENSMUSP00000019911,ENSMUSP00000020608,ENSMUSP00000021381,ENSMUSP00000021958,ENSMUSP00000022954,ENSMUSP00000023788,ENSMUSP00000023952,ENSMUSP00000025476,ENSMUSP00000025602,ENSMUSP00000028610,ENSMUSP00000030636,ENSMUSP00000030769,…	Anxa2,Atp2a1,Bcl11a,Bcl11b,Bclaf1,Calr,Cat,Ccdc55,Cd81,Cisd1,Crym,Csda,Cyth3,Ddx3x,Fhl1,Fkbp1a,Gabrb2,Gna14,Gnas,Gnb1,Gpm6a,Hdac11,Hdac2,Ide,Kctd1,Kctd16,Khdrbs3,Krt6a,Krt8,Lsm4,Mtpn,Ncan,Pcbd2,Pcx,Pgam1,Pnn,Ppp2ca,Ppp3r1,Prkcd,Prpf40a,Psmc2,Ptges3,Ptpn11,Rab18,Rab3d,Rab4a,Ranbp2,Rap1b,Rasl2-9,Rbm25,Rps13,Ruvbl1,Sart1,Scai,Son,Stmn1,Sumo1,Sumo2,Trim28,Txnl1,Ube2i,Vps35,Vtn,Wiz,Zfp687,Zmym4
GO.0006090	pyruvate metabolic process	5	0.00379	ENSMUSP00000011896,ENSMUSP00000035417,ENSMUSP00000051215,ENSMUSP00000063825,ENSMUSP00000072620	Eno3,Hk3,Pcx,Pgam1,Pklr
GO.0019222	regulation of metabolic process	51	0.00486	ENSMUSP00000000804,ENSMUSP00000003310,ENSMUSP00000005705,ENSMUSP00000011896,ENSMUSP00000017488,ENSMUSP00000019482,ENSMUSP00000019911,ENSMUSP00000020608,ENSMUSP00000020886,ENSMUSP00000021381,ENSMUSP00000021958,ENSMUSP00000022954,ENSMUSP00000028239,ENSMUSP00000028610,ENSMUSP00000030769,ENSMUSP00000031866,ENSMUSP00000032165,ENSMUSP00000032309,ENSMUSP00000032454,ENSMUSP00000033198,ENSMUSP00000034311,…	Anxa2,Bcl11a,Bcl11b,Bclaf1,Cat,Ccdc55,Cd81,Cisd1,Crym,Csda,Cyth3,Ddx3x,Fkbp1a,Gbas,Gnas,Gsn,Hdac11,Hdac2,Kctd1,Khdrbs3,Lsm4,Mtpn,Nampt,Opa3,Pcbd2,Pcx,Pgam1,Pnn,Ppp2ca,Ppp3r1,Prkcd,Psmc2,Ptpn11,Rab4a,Ranbp2,Rangap1,Rap1b,Rbm25,Rps13,Ruvbl1,Scai,Slc6a1,Smchd1,Son,Sumo1,Sumo2,Trim28,Ube2i,Vtn,Wiz,Zfp687
GO.0045862	positive regulation of proteolysis	9	0.00594	ENSMUSP00000000804,ENSMUSP00000019911,ENSMUSP00000020608,ENSMUSP00000021049,ENSMUSP00000028239,ENSMUSP00000030769,ENSMUSP00000032165,ENSMUSP00000088935,ENSMUSP00000115044	Ddx3x,Gsn,Hdac2,Ppp2ca,Psmc2,Psmc5,Ruvbl1,Sumo1,Sumo2
GO.0022607	cellular component assembly	22	0.00731	ENSMUSP00000000804,ENSMUSP00000001513,ENSMUSP00000003912,ENSMUSP00000005705,ENSMUSP00000020608,ENSMUSP00000021536,ENSMUSP00000021958,ENSMUSP00000023952,ENSMUSP00000028239,ENSMUSP00000028610,ENSMUSP00000032454,ENSMUSP00000033915,ENSMUSP00000034756,ENSMUSP00000037206,ENSMUSP00000047397,ENSMUSP00000063825,ENSMUSP00000069443,ENSMUSP00000071636,ENSMUSP00000089547,ENSMUSP00000099398,ENSMUSP00000121358,…	Anxa2,Atp6v1d,Calr,Cat,Cntnap1,Ddx3x,Fkbp1a,Gpm6a,Gsn,Ide,Kctd1,Kctd16,Krt8,Pcbd2,Pcx,Ppp2ca,Prdx6,Sart1,Slc6a1,Trim28,Tubb6,Wiz
GO.0008380	RNA splicing	9	0.00916	ENSMUSP00000021381,ENSMUSP00000034311,ENSMUSP00000047397,ENSMUSP00000048470,ENSMUSP00000075655,ENSMUSP00000085993,ENSMUSP00000099552,ENSMUSP00000109671,ENSMUSP00000125003	Ccdc55,Lsm4,Pnn,Prpf40a,Rbm25,Sart1,Son,Srrm1,Srrm2
GO.0006725	cellular aromatic compound metabolic process	38	0.00926	ENSMUSP00000000804,ENSMUSP00000005705,ENSMUSP00000011896,ENSMUSP00000019482,ENSMUSP00000019911,ENSMUSP00000020886,ENSMUSP00000021381,ENSMUSP00000021958,ENSMUSP00000022849,ENSMUSP00000022954,ENSMUSP00000026222,ENSMUSP00000027464,ENSMUSP00000032165,ENSMUSP00000032309,ENSMUSP00000033198,ENSMUSP00000034311,ENSMUSP00000035417,ENSMUSP00000037194,ENSMUSP00000043583,ENSMUSP00000043828,ENSMUSP00000047397,…	Bcl11a,Bcl11b,Bclaf1,Ccdc55,Crym,Csda,Ddx3x,Eno3,Gbas,Gnas,Hdac11,Hdac2,Hk3,Kctd1,Khdrbs3,Lsm4,Mrpl44,Nampt,Ndufb8,Pcbd2,Pgam1,Pklr,Pnn,Prpf40a,Ptges3,Rbm25,Rpl14,Rpl35a,Rps24,Ruvbl1,Sart1,Scai,Son,Srrm1,Srrm2,Tars,Trim28,Zfp687
GO.0043588	skin development	8	0.00926	ENSMUSP00000002389,ENSMUSP00000019911,ENSMUSP00000023710,ENSMUSP00000023788,ENSMUSP00000050292,ENSMUSP00000068258,ENSMUSP00000078971,ENSMUSP00000079341	Bcl11b,Gnas,Hdac2,Krt6a,Krt71,Ptges3,Slc27a4,Tgm1
GO.0006096	glycolytic process	4	0.0114	ENSMUSP00000011896,ENSMUSP00000035417,ENSMUSP00000051215,ENSMUSP00000072620	Eno3,Hk3,Pgam1,Pklr
GO.0051259	protein oligomerization	10	0.0114	ENSMUSP00000005705,ENSMUSP00000020608,ENSMUSP00000021958,ENSMUSP00000028610,ENSMUSP00000032454,ENSMUSP00000034756,ENSMUSP00000069443,ENSMUSP00000089547,ENSMUSP00000121358,ENSMUSP00000128070	Anxa2,Cat,Ide,Kctd1,Kctd16,Pcbd2,Ppp2ca,Slc6a1,Trim28,Wiz
GO.1901360	organic cyclic compound metabolic process	39	0.0114	ENSMUSP00000000804,ENSMUSP00000005705,ENSMUSP00000011896,ENSMUSP00000019482,ENSMUSP00000019911,ENSMUSP00000020886,ENSMUSP00000021381,ENSMUSP00000021958,ENSMUSP00000022849,ENSMUSP00000022954,ENSMUSP00000026222,ENSMUSP00000027464,ENSMUSP00000028610,ENSMUSP00000032165,ENSMUSP00000032309,ENSMUSP00000033198,ENSMUSP00000034311,ENSMUSP00000035417,ENSMUSP00000037194,ENSMUSP00000043583,ENSMUSP00000043828,…	Bcl11a,Bcl11b,Bclaf1,Cat,Ccdc55,Crym,Csda,Ddx3x,Eno3,Gbas,Gnas,Hdac11,Hdac2,Hk3,Kctd1,Khdrbs3,Lsm4,Mrpl44,Nampt,Ndufb8,Pcbd2,Pgam1,Pklr,Pnn,Prpf40a,Ptges3,Rbm25,Rpl14,Rpl35a,Rps24,Ruvbl1,Sart1,Scai,Son,Srrm1,Srrm2,Tars,Trim28,Zfp687
GO.0006396	RNA processing	13	0.0122	ENSMUSP00000021381,ENSMUSP00000027464,ENSMUSP00000034311,ENSMUSP00000047397,ENSMUSP00000048470,ENSMUSP00000075655,ENSMUSP00000077857,ENSMUSP00000085993,ENSMUSP00000099552,ENSMUSP00000109671,ENSMUSP00000125003,ENSMUSP00000125977,ENSMUSP00000131489	Ccdc55,Lsm4,Mrpl44,Pnn,Prpf40a,Rbm25,Rpl14,Rpl35a,Rps24,Sart1,Son,Srrm1,Srrm2
GO.0046034	ATP metabolic process	6	0.0131	ENSMUSP00000011896,ENSMUSP00000026222,ENSMUSP00000035417,ENSMUSP00000051215,ENSMUSP00000072620,ENSMUSP00000083211	Eno3,Gbas,Hk3,Ndufb8,Pgam1,Pklr
GO.0010467	gene expression	33	0.014	ENSMUSP00000000804,ENSMUSP00000005705,ENSMUSP00000019482,ENSMUSP00000019854,ENSMUSP00000019911,ENSMUSP00000021381,ENSMUSP00000022849,ENSMUSP00000022954,ENSMUSP00000032165,ENSMUSP00000032309,ENSMUSP00000034131,ENSMUSP00000034311,ENSMUSP00000037194,ENSMUSP00000043561,ENSMUSP00000043583,ENSMUSP00000043828,ENSMUSP00000047397,ENSMUSP00000048078,ENSMUSP00000048470,ENSMUSP00000068258,ENSMUSP00000075655,…	Bcl11a,Bcl11b,Bclaf1,Ccdc55,Csda,Ddx3x,Eef1b2,Hdac11,Hdac2,Kctd1,Khdrbs3,Lsm4,Mrpl24,Mrpl41,Mrpl43,Mrpl47,Pnn,Prpf40a,Rbm25,Rpl3,Rpl34,Rps13,Rps24,Ruvbl1,Sart1,Scai,Son,Srrm1,Srrm2,Tars,Trim28,Vps35,Zfp687
GO.0046483	heterocycle metabolic process	37	0.0162	ENSMUSP00000000804,ENSMUSP00000005705,ENSMUSP00000011896,ENSMUSP00000019482,ENSMUSP00000019911,ENSMUSP00000020886,ENSMUSP00000021381,ENSMUSP00000021958,ENSMUSP00000022849,ENSMUSP00000022954,ENSMUSP00000026222,ENSMUSP00000027464,ENSMUSP00000032165,ENSMUSP00000032309,ENSMUSP00000034311,ENSMUSP00000035417,ENSMUSP00000037194,ENSMUSP00000043583,ENSMUSP00000043828,ENSMUSP00000047397,ENSMUSP00000048470,…	Bcl11a,Bcl11b,Bclaf1,Ccdc55,Csda,Ddx3x,Eno3,Gbas,Gnas,Hdac11,Hdac2,Hk3,Kctd1,Khdrbs3,Lsm4,Mrpl44,Nampt,Ndufb8,Pcbd2,Pgam1,Pklr,Pnn,Prpf40a,Ptges3,Rbm25,Rpl14,Rpl35a,Rps24,Ruvbl1,Sart1,Scai,Son,Srrm1,Srrm2,Tars,Trim28,Zfp687
GO.0006139	nucleobase-containing compound metabolic process	36	0.0165	ENSMUSP00000000804,ENSMUSP00000005705,ENSMUSP00000011896,ENSMUSP00000019482,ENSMUSP00000019911,ENSMUSP00000020886,ENSMUSP00000021381,ENSMUSP00000022849,ENSMUSP00000022954,ENSMUSP00000026222,ENSMUSP00000027464,ENSMUSP00000032165,ENSMUSP00000032309,ENSMUSP00000034311,ENSMUSP00000035417,ENSMUSP00000037194,ENSMUSP00000043583,ENSMUSP00000043828,ENSMUSP00000047397,ENSMUSP00000048470,ENSMUSP00000050292,…	Bcl11a,Bcl11b,Bclaf1,Ccdc55,Csda,Ddx3x,Eno3,Gbas,Gnas,Hdac11,Hdac2,Hk3,Kctd1,Khdrbs3,Lsm4,Mrpl44,Nampt,Ndufb8,Pgam1,Pklr,Pnn,Prpf40a,Ptges3,Rbm25,Rpl14,Rpl35a,Rps24,Ruvbl1,Sart1,Scai,Son,Srrm1,Srrm2,Tars,Trim28,Zfp687
GO.0051128	regulation of cellular component organization	25	0.0176	ENSMUSP00000000804,ENSMUSP00000002412,ENSMUSP00000003912,ENSMUSP00000017488,ENSMUSP00000019911,ENSMUSP00000020608,ENSMUSP00000030636,ENSMUSP00000030769,ENSMUSP00000031866,ENSMUSP00000032165,ENSMUSP00000032454,ENSMUSP00000033915,ENSMUSP00000034311,ENSMUSP00000034756,ENSMUSP00000043583,ENSMUSP00000043768,ENSMUSP00000066238,ENSMUSP00000075655,ENSMUSP00000088935,ENSMUSP00000101714,ENSMUSP00000105140,…	Anxa2,Bcl11a,Bclaf1,Calr,Cd81,Ddx3x,Fhl1,Gpm6a,Hdac2,Ide,Lsm4,Mtpn,Ncan,Ppp2ca,Prkcd,Prpf40a,Psmc2,Rab4a,Rap1b,Ruvbl1,Slc6a1,Stmn1,Sumo1,Vtn,Zmym4
GO.0065003	macromolecular complex assembly	16	0.0193	ENSMUSP00000000804,ENSMUSP00000001513,ENSMUSP00000003912,ENSMUSP00000005705,ENSMUSP00000020608,ENSMUSP00000021958,ENSMUSP00000028239,ENSMUSP00000028610,ENSMUSP00000032454,ENSMUSP00000034756,ENSMUSP00000037206,ENSMUSP00000047397,ENSMUSP00000069443,ENSMUSP00000089547,ENSMUSP00000121358,ENSMUSP00000128070	Anxa2,Calr,Cat,Ddx3x,Fkbp1a,Gsn,Ide,Kctd1,Kctd16,Pcbd2,Ppp2ca,Sart1,Slc6a1,Trim28,Tubb6,Wiz
GO.0044699	single-organism process	74	0.0197	ENSMUSP00000000804,ENSMUSP00000001513,ENSMUSP00000002389,ENSMUSP00000002412,ENSMUSP00000003310,ENSMUSP00000003345,ENSMUSP00000003912,ENSMUSP00000005705,ENSMUSP00000007255,ENSMUSP00000007797,ENSMUSP00000011896,ENSMUSP00000015100,ENSMUSP00000017488,ENSMUSP00000019911,ENSMUSP00000020608,ENSMUSP00000020886,ENSMUSP00000021049,ENSMUSP00000021381,ENSMUSP00000021802,ENSMUSP00000021958,ENSMUSP00000022849,…	Aldh9a1,Amph,Arvcf,Atp2a1,Bcl11a,Bcl11b,Bclaf1,Calr,Cap2,Cd81,Cntnap1,Crym,Csda,Cyth3,Ddah2,Ddx3x,Des,Eno3,Fhl1,Fkbp1a,Gabrb2,Gbas,Glyr1,Gna14,Gnas,Hdac2,Hk3,Ide,Krt6a,Krt71,Mrpl41,Mrpl44,Mrpl47,Nampt,Ncan,Ndufb8,Opa3,Pcbd2,Pcx,Pgam1,Pklr,Pnn,Ppp1cb,Ppp2ca,Ppp3r1,Prdx6,Prpf40a,Prph,Psmc2,Psmc5,Ptges3,Ptpn11,Rab18,Rab3d,Rab4a,Ranbp2,Rangap1,Rap1b,Rasl2-9,Rbm25,Ruvbl1,Sept6,Slc27a4,Slc6a1,Son,Sumo1…
GO.0046496	nicotinamide nucleotide metabolic process	5	0.0198	ENSMUSP00000011896,ENSMUSP00000020886,ENSMUSP00000035417,ENSMUSP00000051215,ENSMUSP00000072620	Eno3,Hk3,Nampt,Pgam1,Pklr
GO.0019219	regulation of nucleobase-containing compound metabolic process	33	0.0214	ENSMUSP00000000804,ENSMUSP00000003912,ENSMUSP00000005705,ENSMUSP00000011896,ENSMUSP00000019482,ENSMUSP00000019911,ENSMUSP00000020608,ENSMUSP00000020886,ENSMUSP00000021381,ENSMUSP00000021958,ENSMUSP00000022954,ENSMUSP00000028610,ENSMUSP00000030769,ENSMUSP00000031866,ENSMUSP00000032165,ENSMUSP00000032309,ENSMUSP00000033198,ENSMUSP00000037194,ENSMUSP00000043583,ENSMUSP00000043828,ENSMUSP00000048470,…	Bcl11a,Bcl11b,Bclaf1,Calr,Cat,Ccdc55,Crym,Csda,Ddx3x,Gnas,Hdac11,Hdac2,Kctd1,Khdrbs3,Mtpn,Nampt,Pcbd2,Pgam1,Pnn,Ppp2ca,Ppp3r1,Psmc2,Rbm25,Rps13,Ruvbl1,Scai,Son,Sumo1,Sumo2,Trim28,Ube2i,Wiz,Zfp687
GO.0006461	protein complex assembly	14	0.0215	ENSMUSP00000001513,ENSMUSP00000003912,ENSMUSP00000005705,ENSMUSP00000020608,ENSMUSP00000021958,ENSMUSP00000028239,ENSMUSP00000028610,ENSMUSP00000032454,ENSMUSP00000034756,ENSMUSP00000037206,ENSMUSP00000069443,ENSMUSP00000089547,ENSMUSP00000121358,ENSMUSP00000128070	Anxa2,Calr,Cat,Fkbp1a,Gsn,Ide,Kctd1,Kctd16,Pcbd2,Ppp2ca,Slc6a1,Trim28,Tubb6,Wiz
GO.0070271	protein complex biogenesis	14	0.0215	ENSMUSP00000001513,ENSMUSP00000003912,ENSMUSP00000005705,ENSMUSP00000020608,ENSMUSP00000021958,ENSMUSP00000028239,ENSMUSP00000028610,ENSMUSP00000032454,ENSMUSP00000034756,ENSMUSP00000037206,ENSMUSP00000069443,ENSMUSP00000089547,ENSMUSP00000121358,ENSMUSP00000128070	Anxa2,Calr,Cat,Fkbp1a,Gsn,Ide,Kctd1,Kctd16,Pcbd2,Ppp2ca,Slc6a1,Trim28,Tubb6,Wiz
GO.0009893	positive regulation of metabolic process	33	0.0233	ENSMUSP00000000804,ENSMUSP00000003912,ENSMUSP00000005705,ENSMUSP00000017488,ENSMUSP00000019911,ENSMUSP00000020608,ENSMUSP00000020886,ENSMUSP00000021049,ENSMUSP00000021958,ENSMUSP00000028239,ENSMUSP00000028610,ENSMUSP00000030769,ENSMUSP00000031866,ENSMUSP00000032165,ENSMUSP00000032454,ENSMUSP00000034311,ENSMUSP00000034756,ENSMUSP00000037206,ENSMUSP00000043583,ENSMUSP00000043768,ENSMUSP00000055714,…	Anxa2,Bcl11b,Bclaf1,Calr,Cat,Cd81,Cyth3,Ddx3x,Fkbp1a,Gnas,Gsn,Hdac2,Lsm4,Mtpn,Nampt,Pcbd2,Ppp2ca,Ppp3r1,Prkcd,Psmc2,Psmc5,Ptpn11,Rab4a,Rangap1,Rap1b,Ruvbl1,Slc6a1,Sumo1,Sumo2,Trim28,Ube2i,Vtn,Wiz
GO.0031323	regulation of cellular metabolic process	44	0.0233	ENSMUSP00000000804,ENSMUSP00000003310,ENSMUSP00000005705,ENSMUSP00000011896,ENSMUSP00000017488,ENSMUSP00000019482,ENSMUSP00000019911,ENSMUSP00000020608,ENSMUSP00000020886,ENSMUSP00000021381,ENSMUSP00000021958,ENSMUSP00000022954,ENSMUSP00000028239,ENSMUSP00000028610,ENSMUSP00000030769,ENSMUSP00000031866,ENSMUSP00000032165,ENSMUSP00000032309,ENSMUSP00000032454,ENSMUSP00000033198,ENSMUSP00000034311,…	Anxa2,Bcl11a,Bcl11b,Bclaf1,Cat,Ccdc55,Cd81,Cisd1,Crym,Csda,Ddx3x,Fkbp1a,Gnas,Gsn,Hdac11,Hdac2,Kctd1,Khdrbs3,Lsm4,Mtpn,Nampt,Pcbd2,Pgam1,Pnn,Ppp2ca,Ppp3r1,Prkcd,Psmc2,Ptpn11,Ranbp2,Rap1b,Rbm25,Rps13,Ruvbl1,Scai,Slc6a1,Son,Sumo1,Sumo2,Trim28,Ube2i,Vtn,Wiz,Zfp687
GO.0031325	positive regulation of cellular metabolic process	29	0.0233	ENSMUSP00000000804,ENSMUSP00000003912,ENSMUSP00000005705,ENSMUSP00000017488,ENSMUSP00000019911,ENSMUSP00000020608,ENSMUSP00000020886,ENSMUSP00000021049,ENSMUSP00000021958,ENSMUSP00000028239,ENSMUSP00000028610,ENSMUSP00000030769,ENSMUSP00000031866,ENSMUSP00000032165,ENSMUSP00000032454,ENSMUSP00000034311,ENSMUSP00000034756,ENSMUSP00000037206,ENSMUSP00000043583,ENSMUSP00000043768,ENSMUSP00000058757,…	Anxa2,Bcl11b,Bclaf1,Calr,Cat,Cd81,Ddx3x,Fkbp1a,Gnas,Gsn,Hdac2,Lsm4,Mtpn,Nampt,Pcbd2,Ppp2ca,Ppp3r1,Prkcd,Psmc2,Psmc5,Ptpn11,Rap1b,Ruvbl1,Slc6a1,Sumo1,Sumo2,Trim28,Vtn,Wiz
GO.0044710	single-organism metabolic process	34	0.0247	ENSMUSP00000005705,ENSMUSP00000007255,ENSMUSP00000011896,ENSMUSP00000015100,ENSMUSP00000019911,ENSMUSP00000020886,ENSMUSP00000021049,ENSMUSP00000021958,ENSMUSP00000022849,ENSMUSP00000025476,ENSMUSP00000026222,ENSMUSP00000027464,ENSMUSP00000028004,ENSMUSP00000028239,ENSMUSP00000028610,ENSMUSP00000029078,ENSMUSP00000030769,ENSMUSP00000032165,ENSMUSP00000033198,ENSMUSP00000035417,ENSMUSP00000037206,…	Aldh9a1,Car2,Cat,Cd81,Crym,Ddah2,Eno3,Fkbp1a,Gbas,Glyr1,Gnas,Gsn,Hdac11,Hdac2,Hk3,Mrpl44,Mrpl47,Nampt,Ndufb8,Pcbd2,Pcx,Pgam1,Pklr,Ppp1cb,Prdx6,Psmc2,Psmc5,Ptges3,Ptpn11,Ruvbl1,Slc27a4,Tars,Trim28,Txnl1
GO.0010468	regulation of gene expression	34	0.0261	ENSMUSP00000000804,ENSMUSP00000005705,ENSMUSP00000015100,ENSMUSP00000019482,ENSMUSP00000019911,ENSMUSP00000020608,ENSMUSP00000020886,ENSMUSP00000021381,ENSMUSP00000021958,ENSMUSP00000022954,ENSMUSP00000028239,ENSMUSP00000028610,ENSMUSP00000030769,ENSMUSP00000031866,ENSMUSP00000032165,ENSMUSP00000032309,ENSMUSP00000033198,ENSMUSP00000037194,ENSMUSP00000043583,ENSMUSP00000043828,ENSMUSP00000048470,…	Bcl11a,Bcl11b,Bclaf1,Cat,Ccdc55,Crym,Csda,Ddx3x,Gnas,Gsn,Hdac11,Hdac2,Kctd1,Khdrbs3,Mtpn,Nampt,Pcbd2,Pcx,Pnn,Ppp1cb,Ppp2ca,Ppp3r1,Psmc2,Rbm25,Rps13,Ruvbl1,Scai,Smchd1,Son,Sumo1,Sumo2,Trim28,Ube2i,Zfp687
GO.0006397	mRNA processing	9	0.0264	ENSMUSP00000021381,ENSMUSP00000034311,ENSMUSP00000047397,ENSMUSP00000048470,ENSMUSP00000075655,ENSMUSP00000085993,ENSMUSP00000099552,ENSMUSP00000109671,ENSMUSP00000125003	Ccdc55,Lsm4,Pnn,Prpf40a,Rbm25,Sart1,Son,Srrm1,Srrm2
GO.0043933	macromolecular complex subunit organization	21	0.031	ENSMUSP00000000804,ENSMUSP00000001513,ENSMUSP00000003912,ENSMUSP00000005705,ENSMUSP00000019911,ENSMUSP00000020608,ENSMUSP00000021958,ENSMUSP00000023710,ENSMUSP00000023788,ENSMUSP00000028610,ENSMUSP00000030636,ENSMUSP00000032165,ENSMUSP00000032454,ENSMUSP00000034756,ENSMUSP00000037206,ENSMUSP00000043828,ENSMUSP00000047397,ENSMUSP00000069443,ENSMUSP00000089547,ENSMUSP00000121358,ENSMUSP00000128070	Anxa2,Calr,Cat,Ddx3x,Fkbp1a,Hdac11,Hdac2,Ide,Kctd1,Kctd16,Krt6a,Krt71,Pcbd2,Ppp2ca,Ruvbl1,Sart1,Slc6a1,Stmn1,Trim28,Tubb6,Wiz
GO.0071822	protein complex subunit organization	16	0.0313	ENSMUSP00000001513,ENSMUSP00000003912,ENSMUSP00000005705,ENSMUSP00000020608,ENSMUSP00000021958,ENSMUSP00000023710,ENSMUSP00000023788,ENSMUSP00000028610,ENSMUSP00000030636,ENSMUSP00000032454,ENSMUSP00000034756,ENSMUSP00000037206,ENSMUSP00000069443,ENSMUSP00000089547,ENSMUSP00000121358,ENSMUSP00000128070	Anxa2,Calr,Cat,Fkbp1a,Ide,Kctd1,Kctd16,Krt6a,Krt71,Pcbd2,Ppp2ca,Slc6a1,Stmn1,Trim28,Tubb6,Wiz
GO.0031334	positive regulation of protein complex assembly	6	0.0324	ENSMUSP00000021049,ENSMUSP00000028239,ENSMUSP00000030769,ENSMUSP00000043583,ENSMUSP00000088935,ENSMUSP00000121358	Bclaf1,Gsn,Ide,Psmc2,Psmc5,Sumo1
GO.0051049	regulation of transport	20	0.0332	ENSMUSP00000003912,ENSMUSP00000005705,ENSMUSP00000017488,ENSMUSP00000020608,ENSMUSP00000029078,ENSMUSP00000032165,ENSMUSP00000032454,ENSMUSP00000034131,ENSMUSP00000034756,ENSMUSP00000037206,ENSMUSP00000057771,ENSMUSP00000058757,ENSMUSP00000066238,ENSMUSP00000088935,ENSMUSP00000099944,ENSMUSP00000107827,ENSMUSP00000110417,ENSMUSP00000111008,ENSMUSP00000113401,ENSMUSP00000131964	Anxa2,Atp4a,Calr,Car2,Fhl1,Fkbp1a,Ppp2ca,Ppp3r1,Prkcd,Ptpn11,Rab3d,Rab4a,Rangap1,Rap1b,Ruvbl1,Slc6a1,Sumo1,Trim28,Vps35,Vtn
GO.1901576	organic substance biosynthetic process	35	0.0343	ENSMUSP00000000804,ENSMUSP00000005705,ENSMUSP00000019482,ENSMUSP00000019854,ENSMUSP00000019911,ENSMUSP00000020886,ENSMUSP00000021381,ENSMUSP00000021958,ENSMUSP00000022849,ENSMUSP00000022954,ENSMUSP00000027464,ENSMUSP00000028004,ENSMUSP00000032165,ENSMUSP00000032309,ENSMUSP00000037194,ENSMUSP00000043561,ENSMUSP00000043583,ENSMUSP00000043768,ENSMUSP00000043828,ENSMUSP00000048078,ENSMUSP00000050292,…	Aldh9a1,Bcl11a,Bcl11b,Bclaf1,Cd81,Csda,Ddx3x,Eef1b2,Gbas,Hdac11,Hdac2,Kctd1,Khdrbs3,Mrpl24,Mrpl41,Mrpl43,Mrpl44,Mrpl47,Nampt,Pcbd2,Pcx,Pnn,Ptges3,Rpl14,Rpl3,Rpl34,Rpl35a,Rps13,Rps24,Ruvbl1,Scai,Son,Tars,Trim28,Zfp687
GO.1990000	amyloid fibril formation	2	0.0343	ENSMUSP00000028239,ENSMUSP00000037206	Fkbp1a,Gsn
GO.0043254	regulation of protein complex assembly	8	0.0346	ENSMUSP00000000804,ENSMUSP00000021049,ENSMUSP00000030636,ENSMUSP00000030769,ENSMUSP00000043583,ENSMUSP00000088935,ENSMUSP00000107827,ENSMUSP00000121358	Bclaf1,Ddx3x,Ide,Prkcd,Psmc2,Psmc5,Stmn1,Sumo1
GO.0060255	regulation of macromolecule metabolic process	42	0.0346	ENSMUSP00000000804,ENSMUSP00000005705,ENSMUSP00000011896,ENSMUSP00000017488,ENSMUSP00000019482,ENSMUSP00000019911,ENSMUSP00000020608,ENSMUSP00000020886,ENSMUSP00000021381,ENSMUSP00000021958,ENSMUSP00000022954,ENSMUSP00000028239,ENSMUSP00000028610,ENSMUSP00000030769,ENSMUSP00000031866,ENSMUSP00000032165,ENSMUSP00000032309,ENSMUSP00000033198,ENSMUSP00000034756,ENSMUSP00000037194,ENSMUSP00000037206,…	Anxa2,Bcl11a,Bcl11b,Bclaf1,Cat,Ccdc55,Cd81,Crym,Csda,Ddx3x,Fkbp1a,Gnas,Gsn,Hdac11,Hdac2,Kctd1,Khdrbs3,Mtpn,Nampt,Pcbd2,Pcx,Pgam1,Pnn,Ppp2ca,Ppp3r1,Prkcd,Psmc2,Ptpn11,Rap1b,Rbm25,Rps13,Ruvbl1,Scai,Smchd1,Son,Sumo1,Sumo2,Trim28,Ube2i,Vtn,Wiz,Zfp687
GO.0032879	regulation of localization	24	0.0356	ENSMUSP00000003912,ENSMUSP00000005705,ENSMUSP00000017488,ENSMUSP00000020608,ENSMUSP00000028239,ENSMUSP00000029078,ENSMUSP00000030636,ENSMUSP00000032165,ENSMUSP00000032454,ENSMUSP00000034131,ENSMUSP00000034756,ENSMUSP00000037194,ENSMUSP00000037206,ENSMUSP00000043768,ENSMUSP00000057771,ENSMUSP00000058757,ENSMUSP00000066238,ENSMUSP00000088935,ENSMUSP00000099944,ENSMUSP00000107827,ENSMUSP00000110417,…	Anxa2,Atp4a,Calr,Car2,Cd81,Fhl1,Fkbp1a,Gsn,Ppp2ca,Ppp3r1,Prkcd,Ptpn11,Rab3d,Rab4a,Rangap1,Rap1b,Ruvbl1,Scai,Slc6a1,Stmn1,Sumo1,Trim28,Vps35,Vtn
GO.0080090	regulation of primary metabolic process	42	0.0356	ENSMUSP00000000804,ENSMUSP00000003310,ENSMUSP00000005705,ENSMUSP00000011896,ENSMUSP00000017488,ENSMUSP00000019482,ENSMUSP00000019911,ENSMUSP00000020608,ENSMUSP00000020886,ENSMUSP00000021381,ENSMUSP00000021958,ENSMUSP00000022954,ENSMUSP00000028239,ENSMUSP00000028610,ENSMUSP00000030769,ENSMUSP00000031866,ENSMUSP00000032165,ENSMUSP00000032309,ENSMUSP00000033198,ENSMUSP00000034756,ENSMUSP00000037194,…	Anxa2,Bcl11a,Bcl11b,Bclaf1,Cat,Ccdc55,Cd81,Crym,Csda,Ddx3x,Fkbp1a,Gnas,Gsn,Hdac11,Hdac2,Kctd1,Khdrbs3,Mtpn,Nampt,Opa3,Pcbd2,Pgam1,Pnn,Ppp2ca,Ppp3r1,Prkcd,Psmc2,Ptpn11,Ranbp2,Rap1b,Rbm25,Rps13,Ruvbl1,Scai,Son,Sumo1,Sumo2,Trim28,Ube2i,Vtn,Wiz,Zfp687
GO.0051252	regulation of RNA metabolic process	30	0.0361	ENSMUSP00000000804,ENSMUSP00000003912,ENSMUSP00000005705,ENSMUSP00000019482,ENSMUSP00000019911,ENSMUSP00000020608,ENSMUSP00000020886,ENSMUSP00000021381,ENSMUSP00000021958,ENSMUSP00000022954,ENSMUSP00000028610,ENSMUSP00000030769,ENSMUSP00000031866,ENSMUSP00000032165,ENSMUSP00000032309,ENSMUSP00000033198,ENSMUSP00000037194,ENSMUSP00000043583,ENSMUSP00000043828,ENSMUSP00000048470,ENSMUSP00000055714,…	Bcl11a,Bcl11b,Bclaf1,Calr,Cat,Ccdc55,Crym,Csda,Ddx3x,Hdac11,Hdac2,Kctd1,Khdrbs3,Mtpn,Nampt,Pcbd2,Pnn,Ppp2ca,Ppp3r1,Psmc2,Rbm25,Rps13,Ruvbl1,Scai,Son,Sumo1,Sumo2,Trim28,Ube2i,Zfp687
GO.0008150	biological_process	83	0.0436	ENSMUSP00000000804,ENSMUSP00000001513,ENSMUSP00000002412,ENSMUSP00000003345,ENSMUSP00000003912,ENSMUSP00000005705,ENSMUSP00000007255,ENSMUSP00000007797,ENSMUSP00000011896,ENSMUSP00000017488,ENSMUSP00000019482,ENSMUSP00000019854,ENSMUSP00000019911,ENSMUSP00000020608,ENSMUSP00000021381,ENSMUSP00000021802,ENSMUSP00000021958,ENSMUSP00000022849,ENSMUSP00000022954,ENSMUSP00000023710,ENSMUSP00000023788,…	Aldh9a1,Amph,Anxa2,Atp2a1,Bcl11a,Bcl11b,Calr,Cap2,Ccdc55,Cd81,Cisd1,Cntnap1,Crym,Csda,Cyth3,Ddah2,Ddx3x,Des,Eef1b2,Fhl1,Fkbp1a,Gabrb2,Gbas,Glyr1,Gna14,Gnas,Hdac2,Hk3,Ide,Khdrbs3,Krt6a,Krt71,Lsm4,Mrpl24,Mrpl41,Mrpl43,Mrpl47,Ncan,Ndufb8,Opa3,Pcbd2,Pdp1,Pgam1,Pklr,Pnn,Ppp2ca,Ppp3r1,Prdx6,Prkcd,Prpf40a,Prph,Psmc2,Ptges3,Ptpn11,Rab18,Rab3d,Rap1b,Rasl2-9,Rbm25,Rpl34,Rps13,Rps24,Ruvbl1,Sart1,Scai,Sept6,…
GO.0051247	positive regulation of protein metabolic process	17	0.0453	ENSMUSP00000000804,ENSMUSP00000017488,ENSMUSP00000019911,ENSMUSP00000020608,ENSMUSP00000021049,ENSMUSP00000028239,ENSMUSP00000030769,ENSMUSP00000031866,ENSMUSP00000032165,ENSMUSP00000034756,ENSMUSP00000037206,ENSMUSP00000043768,ENSMUSP00000058757,ENSMUSP00000066238,ENSMUSP00000088935,ENSMUSP00000107827,ENSMUSP00000115044	Anxa2,Cd81,Ddx3x,Fkbp1a,Gsn,Hdac2,Mtpn,Ppp2ca,Prkcd,Psmc2,Psmc5,Ptpn11,Rap1b,Ruvbl1,Sumo1,Sumo2,Vtn
GO.0044249	cellular biosynthetic process	34	0.0454	ENSMUSP00000000804,ENSMUSP00000005705,ENSMUSP00000019482,ENSMUSP00000019854,ENSMUSP00000019911,ENSMUSP00000020886,ENSMUSP00000021381,ENSMUSP00000021958,ENSMUSP00000022849,ENSMUSP00000022954,ENSMUSP00000027464,ENSMUSP00000028004,ENSMUSP00000032165,ENSMUSP00000032309,ENSMUSP00000037194,ENSMUSP00000043561,ENSMUSP00000043583,ENSMUSP00000043768,ENSMUSP00000043828,ENSMUSP00000048078,ENSMUSP00000050292,…	Aldh9a1,Bcl11a,Bcl11b,Bclaf1,Cd81,Csda,Ddx3x,Eef1b2,Gbas,Hdac11,Hdac2,Kctd1,Khdrbs3,Mrpl24,Mrpl41,Mrpl43,Mrpl44,Mrpl47,Nampt,Pcbd2,Pnn,Ptges3,Rpl14,Rpl3,Rpl34,Rpl35a,Rps13,Rps24,Ruvbl1,Scai,Son,Tars,Trim28,Zfp687
GO.2000144	positive regulation of DNA-templated transcription, initiation	3	0.046	ENSMUSP00000021049,ENSMUSP00000030769,ENSMUSP00000043583	Bclaf1,Psmc2,Psmc5
GO.0032409	regulation of transporter activity	6	0.0462	ENSMUSP00000020608,ENSMUSP00000021273,ENSMUSP00000037206,ENSMUSP00000088935,ENSMUSP00000107827,ENSMUSP00000110417	Fhl1,Fkbp1a,Ppp2ca,Prkcd,Sumo1,Vamp2
GO.0051171	regulation of nitrogen compound metabolic process	33	0.0473	ENSMUSP00000000804,ENSMUSP00000005705,ENSMUSP00000011896,ENSMUSP00000019482,ENSMUSP00000019911,ENSMUSP00000020608,ENSMUSP00000020886,ENSMUSP00000021381,ENSMUSP00000021958,ENSMUSP00000022954,ENSMUSP00000028610,ENSMUSP00000030769,ENSMUSP00000031866,ENSMUSP00000032165,ENSMUSP00000032309,ENSMUSP00000033198,ENSMUSP00000037194,ENSMUSP00000043583,ENSMUSP00000043828,ENSMUSP00000048470,ENSMUSP00000055714,…	Bcl11a,Bcl11b,Bclaf1,Cat,Ccdc55,Crym,Csda,Ddx3x,Gnas,Hdac11,Hdac2,Kctd1,Khdrbs3,Mtpn,Nampt,Pcbd2,Pgam1,Pnn,Ppp2ca,Ppp3r1,Prkcd,Psmc2,Rbm25,Rps13,Ruvbl1,Scai,Son,Sumo1,Sumo2,Trim28,Ube2i,Wiz,Zfp687
GO.0034645	cellular macromolecule biosynthetic process	29	0.0499	ENSMUSP00000000804,ENSMUSP00000005705,ENSMUSP00000019482,ENSMUSP00000019854,ENSMUSP00000019911,ENSMUSP00000021381,ENSMUSP00000022849,ENSMUSP00000022954,ENSMUSP00000027464,ENSMUSP00000032165,ENSMUSP00000032309,ENSMUSP00000037194,ENSMUSP00000043561,ENSMUSP00000043583,ENSMUSP00000043828,ENSMUSP00000048078,ENSMUSP00000050292,ENSMUSP00000068258,ENSMUSP00000077857,ENSMUSP00000078092,ENSMUSP00000080354,…	Bcl11a,Bcl11b,Bclaf1,Csda,Ddx3x,Eef1b2,Hdac11,Hdac2,Kctd1,Khdrbs3,Mrpl24,Mrpl41,Mrpl43,Mrpl44,Mrpl47,Pnn,Ptges3,Rpl14,Rpl3,Rpl34,Rpl35a,Rps13,Rps24,Ruvbl1,Scai,Son,Tars,Trim28,Zfp687

## Sheet: Enrichment KEGG
Pathway ID	Pathway Description	Observed Gene Count	False Discovery Rate	Matching Proteins in your Network (IDs)	Matching Proteins in your Network (labels)
3013	RNA transport	8	0.00115	ENSMUSP00000003310,ENSMUSP00000021381,ENSMUSP00000055714,ENSMUSP00000057771,ENSMUSP00000088935,ENSMUSP00000115044,ENSMUSP00000125003,ENSMUSP00000129559	Pnn,Ranbp2,Rangap1,Rasl2-9,Srrm1,Sumo1,Sumo2,Ube2i
4966	Collecting duct acid secretion	4	0.00232	ENSMUSP00000019354,ENSMUSP00000021536,ENSMUSP00000029078,ENSMUSP00000131964	Atp4a,Atp6v1d,Atp6v1e1,Car2
10	Glycolysis / Gluconeogenesis	5	0.00271	ENSMUSP00000011896,ENSMUSP00000028004,ENSMUSP00000035417,ENSMUSP00000051215,ENSMUSP00000072620	Aldh9a1,Eno3,Hk3,Pgam1,Pklr
1120	Microbial metabolism in diverse environments	7	0.00393	ENSMUSP00000011896,ENSMUSP00000028004,ENSMUSP00000028610,ENSMUSP00000051215,ENSMUSP00000063825,ENSMUSP00000071636,ENSMUSP00000072620	Aldh9a1,Cat,Eno3,Hk3,Pcx,Pgam1,Prdx6
5034	Alcoholism	6	0.00901	ENSMUSP00000015100,ENSMUSP00000019911,ENSMUSP00000030940,ENSMUSP00000043828,ENSMUSP00000076880,ENSMUSP00000079341	Calml3,Gnas,Gnb1,Hdac11,Hdac2,Ppp1cb
4972	Pancreatic secretion	5	0.0139	ENSMUSP00000029078,ENSMUSP00000032974,ENSMUSP00000066238,ENSMUSP00000079341,ENSMUSP00000111008	Atp2a1,Car2,Gnas,Rab3d,Rap1b
1200	Carbon metabolism	5	0.0141	ENSMUSP00000011896,ENSMUSP00000035417,ENSMUSP00000051215,ENSMUSP00000063825,ENSMUSP00000072620	Eno3,Hk3,Pcx,Pgam1,Pklr
4720	Long-term potentiation	4	0.0141	ENSMUSP00000015100,ENSMUSP00000066238,ENSMUSP00000076880,ENSMUSP00000099944	Calml3,Ppp1cb,Ppp3r1,Rap1b
5031	Amphetamine addiction	4	0.0141	ENSMUSP00000015100,ENSMUSP00000076880,ENSMUSP00000079341,ENSMUSP00000099944	Calml3,Gnas,Ppp1cb,Ppp3r1
3010	Ribosome	5	0.0177	ENSMUSP00000019854,ENSMUSP00000077857,ENSMUSP00000078092,ENSMUSP00000080354,ENSMUSP00000131489	Mrpl24,Rpl14,Rpl3,Rpl34,Rpl35a
4728	Dopaminergic synapse	5	0.0177	ENSMUSP00000015100,ENSMUSP00000020608,ENSMUSP00000030940,ENSMUSP00000076880,ENSMUSP00000079341	Calml3,Gnas,Gnb1,Ppp1cb,Ppp2ca
4971	Gastric acid secretion	4	0.0177	ENSMUSP00000029078,ENSMUSP00000076880,ENSMUSP00000079341,ENSMUSP00000131964	Atp4a,Calml3,Car2,Gnas
1230	Biosynthesis of amino acids	4	0.019	ENSMUSP00000011896,ENSMUSP00000035417,ENSMUSP00000063825,ENSMUSP00000072620	Eno3,Pcx,Pgam1,Pklr
620	Pyruvate metabolism	3	0.034	ENSMUSP00000028004,ENSMUSP00000035417,ENSMUSP00000063825	Aldh9a1,Pcx,Pklr
3015	mRNA surveillance pathway	4	0.034	ENSMUSP00000015100,ENSMUSP00000020608,ENSMUSP00000021381,ENSMUSP00000125003	Pnn,Ppp1cb,Ppp2ca,Srrm1
5010	Alzheimer s disease	5	0.0446	ENSMUSP00000026222,ENSMUSP00000032974,ENSMUSP00000076880,ENSMUSP00000099944,ENSMUSP00000121358	Atp2a1,Calml3,Ide,Ndufb8,Ppp3r1
4930	Type II diabetes mellitus	3	0.0449	ENSMUSP00000035417,ENSMUSP00000051215,ENSMUSP00000107827	Hk3,Pklr,Prkcd
5142	Chagas disease (American trypanosomiasis)	4	0.0449	ENSMUSP00000003912,ENSMUSP00000020608,ENSMUSP00000025602,ENSMUSP00000079341	Calr,Gna14,Gnas,Ppp2ca
4114	Oocyte meiosis	4	0.0456	ENSMUSP00000015100,ENSMUSP00000020608,ENSMUSP00000076880,ENSMUSP00000099944	Calml3,Ppp1cb,Ppp2ca,Ppp3r1
5014	Amyotrophic lateral sclerosis (ALS)	3	0.0471	ENSMUSP00000028610,ENSMUSP00000049303,ENSMUSP00000099944	Cat,Ppp3r1,Prph
4020	Calcium signaling pathway	5	0.0484	ENSMUSP00000025602,ENSMUSP00000032974,ENSMUSP00000076880,ENSMUSP00000079341,ENSMUSP00000099944	Atp2a1,Calml3,Gna14,Gnas,Ppp3r1

## Sheet: IPA network Age
© 2000-2018 QIAGEN. All rights reserved.
ID	Molecules in Network	Score	Focus Molecules	Top Diseases and Functions
1	CLDN2,DMXL1,EED,IL4,JUN,JUNB,KHDRBS3,LSM4,LSM5,LSM14A,MRPS10,MRPS33,MRPS34,NCAN,NFKBIA,NFKBIL1,NSRP1,OSM,POU5F1,PREPL,PSTPIP1,PTBP2,RAB18,RAB3GAP2,RAP1B,RGL3,Rpl36,SMU1,Srrm1,Srrm2,TNF,TNR,USP42,YBX3,ZBTB10	33	11	Cell-To-Cell Signaling and Interaction, Cellular Movement, Hematological System Development and Function

## Sheet: IPA Diseases and Functions
© 2000-2018 QIAGEN. All rights reserved.
Categories	Diseases or Functions Annotation	p-Value	Molecules	# Molecules
RNA Post-Transcriptional Modification	Processing of RNA	1.18e-05	KHDRBS3,LSM4,NSRP1,Srrm1	4
RNA Post-Transcriptional Modification	Splicing of RNA	7.95e-05	LSM4,NSRP1,Srrm1	3
RNA Post-Transcriptional Modification	Processing of mRNA	8.5e-05	KHDRBS3,NSRP1,Srrm1	3
Developmental Disorder, Hereditary Disorder, Neurological Disease, Ophthalmic Disease, Organismal Injury and Abnormalities	Warburg micro syndrome type 3	0.000411	RAB18	1
Cell Morphology, Cellular Movement, Hematological System Development and Function, Immune Cell Trafficking	Cell spreading of natural killer cells	0.000822	RAP1B	1
Renal and Urological System Development and Function, Tissue Morphology	Density of kidney cell lines	0.000822	YBX3	1
Developmental Disorder, Neurological Disease	Developmental dyslexia	0.000822	NCAN	1
Tissue Development	Proliferation of retinal pigment epithelium	0.000822	YBX3	1
DNA Replication, Recombination, and Repair	Replication of genomes	0.000822	RAB18	1
Cell Cycle, Gene Expression	Binding of Y box	0.00123	YBX3	1
RNA Post-Transcriptional Modification	Splicing of mRNA	0.0013	NSRP1,Srrm1	2
Cellular Development	Differentiation of kidney cell lines	0.00247	YBX3	1
Cell Morphology, Cellular Development, Tissue Development	Tubulation of skin cell lines	0.00288	RAP1B	1
Reproductive System Development and Function	Litter size	0.00343	KHDRBS3,RAP1B	2
Cell-To-Cell Signaling and Interaction, Hematological System Development and Function, Hematopoiesis	Binding of megakaryocytes	0.0037	RAP1B	1
Cell Morphology, Cellular Function and Maintenance	Permeability of skin cell lines	0.0037	RAP1B	1
Cancer, Neurological Disease, Organismal Injury and Abnormalities	Primary brain tumor	0.0037	KHDRBS3	1
Cell-To-Cell Signaling and Interaction, Cellular Assembly and Organization	Stabilization of synapse	0.0037	NCAN	1
Cell Morphology, Cellular Movement	Cell spreading of colorectal cancer cell lines	0.00411	RAP1B	1
Cancer, Neurological Disease, Organismal Injury and Abnormalities	Primary neuroectodermal tumor	0.00411	KHDRBS3	1
Cell-To-Cell Signaling and Interaction, Hair and Skin Development and Function	Adhesion of skin cell lines	0.00574	RAP1B	1
Molecular Transport	Nucleocytoplasmic shuttling of molecule	0.0119	NSRP1	1
Cardiovascular System Development and Function, Cell Death and Survival, Cell Morphology, Cellular Function and Maintenance	Permeability of endothelial cell lines	0.0119	RAP1B	1
Cell Morphology, Nervous System Development and Function, Neurological Disease, Tissue Morphology	Loss of axons	0.0123	RAP1B	1
Cell-mediated Immune Response, Cellular Movement, Hematological System Development and Function, Immune Cell Trafficking	Trafficking of T lymphocytes	0.0123	RAP1B	1
Cellular Movement, Hair and Skin Development and Function	Migration of skin cell lines	0.0139	RAP1B	1
Hereditary Disorder, Metabolic Disease, Neurological Disease, Organismal Injury and Abnormalities, Skeletal and Muscular Disorders	Leigh syndrome	0.0159	MRPS34	1
Cancer, Organismal Injury and Abnormalities	Primary head and neck cancer	0.0163	KHDRBS3	1
Cardiovascular System Development and Function, Cell-To-Cell Signaling and Interaction	Adhesion of endothelial cell lines	0.0171	RAP1B	1
Cardiovascular System Development and Function, Cell Morphology, Cellular Development, Organismal Development, Tissue Development	Tubulation of endothelial cell lines	0.0188	RAP1B	1
Embryonic Development, Organismal Development, Reproductive System Development and Function	Fertilization of ova	0.0224	YBX3	1
RNA Post-Transcriptional Modification	Alternative splicing of mRNA	0.0236	NSRP1	1
Hematological System Development and Function	Bleeding time	0.026	RAP1B	1
Endocrine System Disorders, Organismal Injury and Abnormalities, Reproductive System Disease	Degeneration of seminiferous tubule	0.0268	YBX3	1
Cellular Development, Cellular Growth and Proliferation, Nervous System Development and Function, Tissue Development	Growth of neurites	0.0273	NCAN,RAP1B	2
Neurological Disease	Cognitive impairment	0.0275	NCAN,RAB18	2
Cell-To-Cell Signaling and Interaction, Nervous System Development and Function	Adhesion of neuronal cells	0.028	NCAN	1
Hematological Disease, Infectious Diseases, Organismal Injury and Abnormalities	Endotoxin shock response	0.0384	RAP1B	1
Cell Cycle, DNA Replication, Recombination, and Repair	Homologous recombination of cells	0.0404	LSM4	1
Cellular Movement	Migration of hepatoma cell lines	0.0412	RAP1B	1
Cardiovascular System Development and Function, Cellular Movement	Migration of endothelial cell lines	0.042	RAP1B	1
Cell-To-Cell Signaling and Interaction, Cell-mediated Immune Response, Cellular Movement, Hematological System Development and Function, Immune Cell Trafficking	Adhesion of T lymphocytes	0.0447	RAP1B	1
Endocrine System Disorders, Gastrointestinal Disease, Metabolic Disease, Organismal Injury and Abnormalities	Experimentally-induced diabetes	0.0455	YBX3	1
