# Supplementary material for: SUMO1‐conjugation is altered during normal aging but not by increased amyloid burden
Source: Aging Cell. 2018 Apr 6;17(4):e12760. doi: 10.1111/acel.12760 (PMC6052395; doi:10.1111/acel.12760)
Supplement: Supplementary file 4 [file ACEL-17-na-s004.xlsx]

## Sheet: KI absqamol filter
gene name	description	IEP	mw	max score	accession	reported peptides	sequence coverage	FDR level	entry	KI_WT-2mo 1	KI_WT-2mo 2	KI_WT-2mo 3	KI_WT-2mo 4	KI_WT-9mo 1	KI_WT-9mo 2	KI_WT-9mo 3	KI_WT-9mo 4	KI_AD-2mo 1	KI_AD-2mo 2	KI_AD-2mo 3	KI_AD-2mo 4	KI_AD-9mo 1	KI_AD-9mo 2	KI_AD-9mo 3	KI_AD-9mo 4	AVERAGE KI_WT-2mo	AVERAGE KI_WT-9mo	AVERAGE KI_AD-2mo	AVERAGE KI_AD-9mo
Adprh	[Protein ADP-ribosylarginine] hydrolase OS=Mus musculus GN=Adprh PE=1 SV=1	5.36	40068.4	530.498	P54923	6	27.9	0	ADPRH_MOUSE	449.949	0	749.395	1124.68	311.609	365.497	916.112	766.515	412.329	0	959.159	914.402	288.349	0	576.334	932.622	774.676	589.933	761.963	599.101
Pdk1	[Pyruvate dehydrogenase (acetyl-transferring)] kinase isozyme 1, mitochondrial OS=Mus musculus GN=Pdk1 PE=1 SV=2	8.21	48995.1	248.083	Q8BFP9	3	8.53	0.001	PDK1_MOUSE	371.18	0	499.252	645.132	0	0	416.901	594.386	366.956	0	475.725	517.553	0	352.97	617.969	627.746	505.188	505.643	453.411	532.895
Pdk2	[Pyruvate dehydrogenase (acetyl-transferring)] kinase isozyme 2, mitochondrial OS=Mus musculus GN=Pdk2 PE=1 SV=2	6.14	46040.7	536.557	Q9JK42	4	10.32	0	PDK2_MOUSE	333.703	0	403.679	817.01	344.335	425.408	505.86	713.339	311.941	0	715.01	594.083	0	427.009	907.543	830.286	518.131	497.236	540.344	721.613
Pdk3	[Pyruvate dehydrogenase (acetyl-transferring)] kinase isozyme 3, mitochondrial OS=Mus musculus GN=Pdk3 PE=1 SV=1	9.06	47923.1	509.316	Q922H2	6	17.83	0	PDK3_MOUSE	487.499	488.02	619.382	453.29	497.479	454.108	721.686	679.734	405.428	638.117	718.773	736.447	515.748	524.327	685.955	661.261	512.048	588.252	624.691	596.823
Pdp1	[Pyruvate dehydrogenase [acetyl-transferring]]-phosphatase 1, mitochondrial OS=Mus musculus GN=Pdp1 PE=1 SV=1	6.2	61180.4	249.113	Q3UV70	3	6.88	0.001	PDP1_MOUSE	4217.75	3519.67	4434.09	6706.15	2946.72	3232.39	3713.59	10116.4	3513.02	2991.97	4512.27	5287.42	4978.14	4762.73	3430.34	3466.72	4719.41	5002.27	4076.17	4159.48
Hspe1	10 kDa heat shock protein, mitochondrial OS=Mus musculus GN=Hspe1 PE=1 SV=2	9.12	10962.7	1600.73	Q64433	5	51.96	0	CH10_MOUSE	887.695	753.696	951.603	1169.09	678.4	865.418	911.985	1122.99	614.555	0	666.088	677.173	670.728	500.228	848.184	725.69	940.522	894.699	652.605	686.208
Eftud2	116 kDa U5 small nuclear ribonucleoprotein component OS=Mus musculus GN=Eftud2 PE=1 SV=1	4.67	109361	537.969	O08810	12	16.58	0	U5S1_MOUSE	627.927	458.501	865.054	1031.61	459.907	494.798	747.99	909.58	610.341	728.512	1047.62	986.21	535.011	561.845	702.047	766.475	745.774	653.069	843.17	641.344
Phpt1	14 kDa phosphohistidine phosphatase OS=Mus musculus GN=Phpt1 PE=1 SV=1	5.13	13996.6	852.264	Q9DAK9	3	35.48	0	PHP14_MOUSE	979.646	1264.73	1315.16	1357.73	633.489	1284.14	1084.71	1348.11	751.557	1586.96	1335.76	1322.08	809.499	1091.11	1326.34	1519.18	1229.32	1087.61	1249.09	1186.53
Ywhab	14-3-3 protein beta/alpha OS=Mus musculus GN=Ywhab PE=1 SV=3	4.57	28086.5	8718.72	Q9CQV8	11	48.78	0	1433B_MOUSE	5769.07	5009.88	7388.86	10945	4386.67	5116.52	6851.7	8762.75	4232.66	5227.82	8547.99	9500.2	5602.29	6691.38	8916.86	8618.82	7278.21	6279.41	6877.17	7457.34
Ywhae	14-3-3 protein epsilon OS=Mus musculus GN=Ywhae PE=1 SV=1	4.44	29174	8574.9	P62259	17	66.67	0	1433E_MOUSE	4433.1	3094.61	6971.76	6133.93	3463.41	2546.11	5019.24	5602.46	2454.06	2366.2	5543.39	6949.6	2953.12	3583.16	5245.33	3527.35	5158.35	4157.81	4328.31	3827.24
Ywhah	14-3-3 protein eta OS=Mus musculus GN=Ywhah PE=1 SV=2	4.61	28211.8	8346.18	P68510	12	51.63	0	1433F_MOUSE	5868.29	4457.32	6522.95	8649.65	3859.84	4398.02	6414.77	7885.59	3857.04	4334.32	8415.82	8542.66	5362.6	5851.99	7098.49	7429.17	6374.55	5639.56	6287.46	6435.56
Ywhag	14-3-3 protein gamma OS=Mus musculus GN=Ywhag PE=1 SV=2	4.61	28302.7	17720.4	P61982	12	44.13	0	1433G_MOUSE	14895	11489.3	22777	29143.3	11754.1	13823.3	19944.7	25316.9	10460.5	11933.5	25507.1	28272.2	15802.1	19105.3	18897	24588.1	19576.2	17709.7	19043.3	19598.1
Sfn	14-3-3 protein sigma OS=Mus musculus GN=Sfn PE=1 SV=2	4.53	27706.1	3208.81	O70456	7	27.42	0	1433S_MOUSE	0	0	0	0	1352.77	1412.86	3943.25	4243.66	0	0	0	0	0	0	0	0	0	2738.14	0	0
Ywhaq	14-3-3 protein theta OS=Mus musculus GN=Ywhaq PE=1 SV=1	4.49	27778.4	6018.56	P68254	9	40.41	0	1433T_MOUSE	2572.51	1771.17	2324.88	3090.4	1326	1501.78	2309.2	2694.88	1323.32	1604.39	2635.9	3005.02	1654.5	2037.63	2572.4	2204.06	2439.74	1957.96	2142.16	2117.15
Ywhaz	14-3-3 protein zeta/delta OS=Mus musculus GN=Ywhaz PE=1 SV=1	4.53	27771.2	26901.7	P63101	11	45.31	0	1433Z_MOUSE	15982.7	14102.3	25781.8	30207.3	13603.9	14099.3	21966.5	27192.3	12177	12836.6	26010.4	28145.4	16080.3	16224.9	23441.4	21829.9	21518.5	19215.5	19792.3	19394.1
Plcb1	1-phosphatidylinositol 4,5-bisphosphate phosphodiesterase beta-1 OS=Mus musculus GN=Plcb1 PE=1 SV=2	5.73	138397	894.602	Q9Z1B3	25	27.47	0	PLCB1_MOUSE	989.233	926.154	1274.31	1919.17	921.738	981.002	1169.54	1433.07	779.096	936.253	1433.05	1596.56	1115.23	1138.49	1141.23	1243.13	1277.22	1126.34	1186.24	1159.52
Cnp	2',3'-cyclic-nucleotide 3'-phosphodiesterase OS=Mus musculus GN=Cnp PE=1 SV=3	9.26	47123.4	15574.8	P16330	20	45.71	0	CN37_MOUSE	15844.5	13926	17287.7	25301.8	9124.58	10043.6	15426.4	18251.3	10203.3	11589.7	22302.4	21773.3	12049.6	12997.1	15205.9	13857.8	18090	13211.5	16467.2	13527.6
Psmd12	26S proteasome non-ATPase regulatory subunit 12 OS=Mus musculus GN=Psmd12 PE=1 SV=4	6.71	52895.4	364.661	Q9D8W5	4	8.77	0.001	PSD12_MOUSE	433.607	343.673	475.949	563.249	344.654	0	413.538	507.414	373.384	0	561.911	395.366	300.292	0	435.954	410.495	454.12	421.869	443.554	382.247
Psmd13	26S proteasome non-ATPase regulatory subunit 13 OS=Mus musculus GN=Psmd13 PE=1 SV=1	5.34	42809.5	216.84	Q9WVJ2	5	13.83	0.001	PSD13_MOUSE	480.345	403.313	759.203	1197.17	405.635	392.815	1003.54	660.02	494.851	520.288	1228.18	629.314	550.346	413.268	1054.86	556.196	710.008	615.503	718.159	643.668
Psmd14	26S proteasome non-ATPase regulatory subunit 14 OS=Mus musculus GN=Psmd14 PE=1 SV=2	6.06	34577.2	453.522	O35593	5	22.58	0	PSDE_MOUSE	428.958	474.508	949.022	1512.32	429.181	630.577	787.106	1298.99	434.511	603.439	1109.32	836.749	448.732	533.659	735.655	980.038	841.201	786.463	746.005	674.521
Psmd2	26S proteasome non-ATPase regulatory subunit 2 OS=Mus musculus GN=Psmd2 PE=1 SV=1	4.88	100203	478.133	Q8VDM4	15	20.59	0	PSMD2_MOUSE	495.997	516.628	1160.01	2029.87	307.618	452.444	1138.13	1513.75	351.831	673.913	1194.41	1208.3	420.864	527.506	1046.23	1366.95	1050.63	852.984	857.112	840.389
Psmd3	26S proteasome non-ATPase regulatory subunit 3 OS=Mus musculus GN=Psmd3 PE=1 SV=3	8.7	60718.4	522.728	P14685	7	15.85	0	PSMD3_MOUSE	609.156	556.885	789.954	1087.43	450.652	494.803	707.165	812.817	425.059	548.958	882.426	770.959	609.873	605.442	666.45	759.418	760.855	616.359	656.851	660.296
Psmd4	26S proteasome non-ATPase regulatory subunit 4 OS=Mus musculus GN=Psmd4 PE=1 SV=1	4.47	40703.8	242.016	O35226	2	4.79	0.001	PSMD4_MOUSE	710.984	843.528	783.17	1302.86	636.788	753.979	779.999	1037.22	1016.55	1225.77	1137.64	863.622	847.036	588.419	996.018	721.852	910.136	801.995	1060.89	788.331
Psmd6	26S proteasome non-ATPase regulatory subunit 6 OS=Mus musculus GN=Psmd6 PE=1 SV=1	5.22	45536.5	286.701	Q99JI4	3	9.25	0.001	PSMD6_MOUSE	548.581	483.826	695.045	1029.46	427.904	496.435	672.85	923.083	468.667	509.474	983.115	844.838	526.332	620.004	944.49	808.369	689.227	630.068	701.524	724.799
Psmc6	26S proteasome regulatory subunit 10B OS=Mus musculus GN=Psmc6 PE=1 SV=1	7.27	44173.1	774.167	P62334	8	28.53	0	PRS10_MOUSE	490.259	378.712	756.843	1305.96	0	0	655.884	825.61	463.374	0	972.652	795.945	392.048	388.246	1065.08	985.24	732.942	740.747	743.99	707.654
Psmc3	26S proteasome regulatory subunit 6A OS=Mus musculus GN=Psmc3 PE=1 SV=2	4.9	49549.1	993.377	O88685	12	41.18	0	PRS6A_MOUSE	612.497	613.543	750.353	1041.52	584.108	492.667	705.713	883.655	625.079	597.183	896.745	807.539	521.34	554.51	819.583	778.009	754.478	666.536	731.636	668.361
Psmc4	26S proteasome regulatory subunit 6B OS=Mus musculus GN=Psmc4 PE=1 SV=2	4.91	47408.4	363.002	P54775	5	17.7	0.001	PRS6B_MOUSE	424.019	359.888	571.301	991.664	312.088	441.234	542.545	773.771	493.433	694.421	835.983	695.283	618.783	541.589	711.743	733.408	586.718	517.409	679.78	651.381
Psmc2	26S proteasome regulatory subunit 7 OS=Mus musculus GN=Psmc2 PE=1 SV=5	5.59	48648	562.166	P46471	10	29.1	0	PRS7_MOUSE	8322.27	8534.55	5461.61	9839.67	10095.5	11377.5	7905.53	10119.5	7348.31	12474.4	8216.74	9106.81	8566.54	9025.51	9493.57	9622.31	8039.53	9874.51	9286.55	9176.98
Psmc5	26S proteasome regulatory subunit 8 OS=Mus musculus GN=Psmc5 PE=1 SV=1	7.38	45626.1	763.779	P62196	9	29.31	0	PRS8_MOUSE	5477.68	4485.27	3809.36	5067.96	5089.51	6872.57	5129.6	5604.37	4200.3	3967.74	5546.97	4849.73	5242.85	5050.34	5470.76	4714.7	4710.07	5674.01	4641.18	5119.67
Mrps16	28S ribosomal protein S16, mitochondrial OS=Mus musculus GN=Mrps16 PE=1 SV=1	10.03	15191.7	2440.2	Q9CPX7	2	19.26	0	RT16_MOUSE	0	0	2474.73	3368.93	0	0	297.142	394.809	0	0	3080	2638.59	0	0	0	0	2921.83	345.976	2859.3	0
Mrps18b	28S ribosomal protein S18b, mitochondrial OS=Mus musculus GN=Mrps18b PE=1 SV=1	8.37	28702.7	904.968	Q99N84	4	31.89	0	RT18B_MOUSE	0	0	1469.14	2144.1	0	0	0	399.821	0	0	1717.03	1835.36	0	0	0	0	1806.62	399.821	1776.2	0
Mrps22	28S ribosomal protein S22, mitochondrial OS=Mus musculus GN=Mrps22 PE=1 SV=1	8.86	41192.2	3366.64	Q9CXW2	13	43.73	0	RT22_MOUSE	0	0	4058.1	5729.43	0	0	495.772	569.564	0	0	4847.56	4636.81	0	0	300.17	410.794	4893.76	532.668	4742.19	355.482
Mrps25	28S ribosomal protein S25, mitochondrial OS=Mus musculus GN=Mrps25 PE=1 SV=1	9.57	19920.5	1061.55	Q9D125	3	19.3	0	RT25_MOUSE	0	0	1057.5	1481.14	0	0	0	0	0	0	1330.16	1172.8	0	0	0	0	1269.32	0	1251.48	0
Mrps26	28S ribosomal protein S26, mitochondrial OS=Mus musculus GN=Mrps26 PE=1 SV=1	10.39	23443.8	4111.87	Q80ZS3	4	23.5	0	RT26_MOUSE	0	0	4687	3646.6	0	0	375.899	433.044	0	0	4041.23	2820.05	0	0	344.056	368.921	4166.8	404.472	3430.64	356.489
Mrps34	28S ribosomal protein S34, mitochondrial OS=Mus musculus GN=Mrps34 PE=1 SV=1	10.79	25826.7	3105.6	Q9JIK9	9	48.62	0	RT34_MOUSE	870.7	1583.06	3021.4	3837.48	1456.68	1106.48	574.185	710.475	1671.62	1559.37	3386.61	3696.88	720.018	836.38	0	622.842	2328.16	961.954	2578.62	726.414
Ogdh	2-oxoglutarate dehydrogenase, mitochondrial OS=Mus musculus GN=Ogdh PE=1 SV=3	6.36	116449	1330.31	Q60597	27	35.78	0	ODO1_MOUSE	1690.12	1342.33	2156.74	3611.48	1372.66	1530.63	2646	3316.09	1519.12	1723.6	3276.01	3257.75	1525.85	1408.94	3231.82	2903.61	2200.17	2216.35	2444.12	2267.56
Bckdha	2-oxoisovalerate dehydrogenase subunit alpha, mitochondrial OS=Mus musculus GN=Bckdha PE=1 SV=1	8.06	50370.8	345.596	P50136	5	11.76	0.001	ODBA_MOUSE	480.454	0	555.888	857.364	301.872	0	413.768	477.723	0	0	649.75	633.448	0	340.664	417.2	598.154	631.235	397.788	641.599	452.006
Bpnt1	3'(2'),5'-bisphosphate nucleotidase 1 OS=Mus musculus GN=Bpnt1 PE=1 SV=2	5.44	33196.1	262.974	Q9Z0S1	3	16.23	0.001	BPNT1_MOUSE	1213.99	962.062	1697.31	1926	978.329	931.829	1449.87	1643.68	1073.08	963.887	1731.9	1419.33	1065.15	1092.13	1282.64	1358.6	1449.84	1250.93	1297.05	1199.63
Mrpl15	39S ribosomal protein L15, mitochondrial OS=Mus musculus GN=Mrpl15 PE=1 SV=1	10.39	33541.9	320.295	Q9CPR5	2	10.51	0.001	RM15_MOUSE	0	0	529.746	835.746	0	0	0	0	0	0	687.29	546.538	0	0	0	0	682.746	0	616.914	0
Mrpl20	39S ribosomal protein L20, mitochondrial OS=Mus musculus GN=Mrpl20 PE=1 SV=1	11.52	17594.8	882.685	Q9CQL4	5	40.27	0	RM20_MOUSE	0	0	935.6	1314.5	0	0	290.723	0	0	0	1316.48	1164.26	0	0	0	0	1125.05	290.723	1240.37	0
Mrpl21	39S ribosomal protein L21, mitochondrial OS=Mus musculus GN=Mrpl21 PE=1 SV=1	10.42	23366.3	5782.24	Q9D1N9	6	36.36	0	RM21_MOUSE	323.135	0	5190.82	6252.64	0	0	618.129	608.61	389.831	0	6455.55	5405.25	0	0	436.517	387.342	3922.2	613.37	4083.55	411.929
Mrpl23	39S ribosomal protein L23, mitochondrial OS=Mus musculus GN=Mrpl23 PE=1 SV=1	10.01	17121.6	8863.29	O35972	4	44.52	0	RM23_MOUSE	0	0	2857.46	3477.28	0	0	406.966	465.838	0	0	3220.39	2821.31	0	0	334.491	367.898	3167.37	436.402	3020.85	351.195
Mrpl24	39S ribosomal protein L24, mitochondrial OS=Mus musculus GN=Mrpl24 PE=1 SV=1	9.84	24944.6	2451.06	Q9CQ06	7	41.2	0	RM24_MOUSE	0	0	1569.22	2329.43	0	0	431.957	606.606	0	0	1855.63	1881.02	0	0	342.087	298.181	1949.32	519.281	1868.33	320.134
Mrpl28	39S ribosomal protein L28, mitochondrial OS=Mus musculus GN=Mrpl28 PE=1 SV=3	9.61	30169.9	1048.99	Q9D1B9	7	22.96	0	RM28_MOUSE	0	0	2298.4	3808.66	0	0	0	0	0	0	3226.72	2881.17	0	0	0	0	3053.53	0	3053.94	0
Mrpl35	39S ribosomal protein L35, mitochondrial OS=Mus musculus GN=Mrpl35 PE=2 SV=1	11.87	21501.3	962.866	Q9CQL6	2	11.17	0	RM35_MOUSE	367.803	0	674.544	1107.82	0	0	0	0	0	0	1049.38	914.582	0	0	0	0	716.721	0	981.983	0
Mrpl41	39S ribosomal protein L41, mitochondrial OS=Mus musculus GN=Mrpl41 PE=1 SV=1	10.21	15261.6	5779.29	Q9CQN7	8	62.22	0	RM41_MOUSE	391.553	322.054	4472.7	5418.98	0	805.036	691.88	1624.2	0	1177.79	4894.19	4587.29	0	914.316	755.067	878.981	2651.32	1040.37	3553.09	849.455
Mrpl43	39S ribosomal protein L43, mitochondrial OS=Mus musculus GN=Mrpl43 PE=1 SV=1	9.87	20202.8	6269.43	Q99N89	5	26.23	0	RM43_MOUSE	310.715	284.593	8935.73	11873.8	0	0	556.913	987.715	0	0	10896	9498.94	301.05	0	558.423	527.883	5351.21	772.314	10197.4	462.452
Mrpl44	39S ribosomal protein L44, mitochondrial OS=Mus musculus GN=Mrpl44 PE=1 SV=3	8.66	37527.4	4667.44	Q9CY73	11	33.93	0	RM44_MOUSE	647.142	417.85	7048.16	6102.44	487.209	357.019	676.595	709.282	486.06	0	7015.45	6058.02	0	0	679.11	512.064	3553.9	557.526	4519.84	595.587
Mrpl47	39S ribosomal protein L47, mitochondrial OS=Mus musculus GN=Mrpl47 PE=1 SV=2	10.66	29725.6	1102.28	Q8K2Y7	7	22.62	0	RM47_MOUSE	314.419	586.518	1782.78	1969.45	1141.4	923.351	394.699	399.821	986.489	1123.35	2069.31	1945.37	1142.02	1020.97	651.259	472.281	1163.29	714.817	1531.13	821.631
Mrpl50	39S ribosomal protein L50, mitochondrial OS=Mus musculus GN=Mrpl50 PE=1 SV=2	9.73	18213.1	497.347	Q8VDT9	2	17.61	0	RM50_MOUSE	0	0	903.189	875.94	0	0	0	0	0	0	846.859	646.84	0	0	0	0	889.565	0	746.85	0
Hsd17b10	3-hydroxyacyl-CoA dehydrogenase type-2 OS=Mus musculus GN=Hsd17b10 PE=1 SV=4	8.78	27418.7	1523.78	O08756	5	32.18	0	HCD2_MOUSE	1520.46	897.949	1230.21	1897.07	740.392	795.804	1453.23	1590.5	879.862	1513.63	1734.75	1729.31	839.547	675.175	1954.15	1763.85	1386.42	1144.98	1464.39	1308.18
Hibadh	3-hydroxyisobutyrate dehydrogenase, mitochondrial OS=Mus musculus GN=Hibadh PE=1 SV=1	8.15	35440.1	1043.82	Q99L13	8	33.43	0	3HIDH_MOUSE	1136.6	737.171	1169.37	1374.92	983.251	969.886	1569.47	1945.55	1161.55	864.329	2113	1993.46	1404.77	1321.64	1818.74	2153.49	1104.52	1367.04	1533.08	1674.66
Hibch	3-hydroxyisobutyryl-CoA hydrolase, mitochondrial OS=Mus musculus GN=Hibch PE=1 SV=1	8.09	43037.8	685.375	Q8QZS1	11	33.51	0	HIBCH_MOUSE	704.883	667.405	1145.55	1291.44	766.998	881.055	1527.59	1511.45	773.739	1011.86	1517.77	1386.07	885.583	817.375	1981.53	1606.5	952.319	1171.77	1172.36	1322.75
Acaa2	3-ketoacyl-CoA thiolase, mitochondrial OS=Mus musculus GN=Acaa2 PE=1 SV=3	8.07	41830	2667.94	Q8BWT1	12	48.87	0	THIM_MOUSE	1077.77	952.619	1915.67	2808.67	1240.8	1215.62	1927.3	2200.16	1055.3	1095.6	2139.89	1987.44	1197.19	1146.42	1960.34	2147.95	1688.68	1645.97	1569.56	1612.97
Mpst	3-mercaptopyruvate sulfurtransferase OS=Mus musculus GN=Mpst PE=1 SV=3	6.11	33023.3	650.07	Q99J99	2	13.47	0	THTM_MOUSE	0	0	527.644	889.551	0	0	397.451	664.459	0	0	745.941	661.265	0	0	643.241	595.34	708.598	530.955	703.603	619.29
Rps11	40S ribosomal protein S11 OS=Mus musculus GN=Rps11 PE=1 SV=3	10.71	18430.8	533.015	P62281	5	23.42	0	RS11_MOUSE	644.672	431.518	982.797	1239.23	494.313	453.669	667.347	926.806	475.725	456.402	1118.5	956.284	434.134	447.724	765.194	748.588	824.555	635.534	751.727	598.91
Rps13	40S ribosomal protein S13 OS=Mus musculus GN=Rps13 PE=1 SV=2	10.94	17222.3	630.55	P62301	3	24.5	0	RS13_MOUSE	784.087	539.552	714.292	1225.03	598.635	0	659.399	750.954	604.031	434.029	960.719	956.464	0	0	618.907	484.305	815.742	669.663	738.811	551.606
Rps14	40S ribosomal protein S14 OS=Mus musculus GN=Rps14 PE=1 SV=3	10.53	16272.8	4281.2	P62264	6	37.09	0	RS14_MOUSE	1371.27	1219.38	2101.8	3121.25	990.967	1163.81	2150.69	2620.22	863.351	1055.99	2354.94	2491.91	1054.75	1036.62	1510.13	2177.28	1953.43	1731.42	1691.55	1444.7
Rps15a	40S ribosomal protein S15a OS=Mus musculus GN=Rps15a PE=1 SV=2	10.6	14839.6	967.972	P62245	5	36.15	0	RS15A_MOUSE	1092.66	885.524	1445.32	1939.45	782.535	810.75	1475.01	1769.6	947.102	870.709	1580.55	1215.31	658.721	588.966	1316.87	1118.02	1340.74	1209.47	1153.42	920.643
Rps16	40S ribosomal protein S16 OS=Mus musculus GN=Rps16 PE=1 SV=4	10.57	16445.3	1281.18	P14131	2	11.64	0	RS16_MOUSE	1538.32	1725.45	1129.84	1528.65	1415.81	1862.72	1116.23	2828.54	1145.3	1746.31	1072.65	1124.35	1169.32	1115.72	1342.75	1329.86	1480.57	1805.82	1272.15	1239.41
Rps18	40S ribosomal protein S18 OS=Mus musculus GN=Rps18 PE=1 SV=3	11.41	17718.7	429.013	P62270	4	26.32	0	RS18_MOUSE	610.463	514.64	619.235	778.364	475.289	444.249	549.576	815.872	433.125	477.78	570.906	659.602	402.095	393.51	534.651	316.602	630.676	571.246	535.353	411.715
Rps2	40S ribosomal protein S2 OS=Mus musculus GN=Rps2 PE=1 SV=3	10.65	31231.4	770.956	P25444	6	22.53	0	RS2_MOUSE	1180.33	1000.08	1258.68	1582.24	937.808	945.206	1438.02	1549.74	763.971	895.319	1526.67	1425.44	606.082	646.12	1140.48	1315.44	1255.33	1217.69	1152.85	927.031
Rps23	40S ribosomal protein S23 OS=Mus musculus GN=Rps23 PE=1 SV=3	10.96	15807.6	1224.44	P62267	2	15.38	0	RS23_MOUSE	461.061	508.801	788.59	1185.64	387.915	0	787.106	703.697	346.16	0	875.359	855.533	366.834	453.877	852.685	818.688	736.023	626.239	692.35	623.021
Rps24	40S ribosomal protein S24 OS=Mus musculus GN=Rps24 PE=1 SV=1	11.23	15423.2	3102.2	P62849	4	29.32	0	RS24_MOUSE	1315.35	957.03	1590.38	2098.84	988.865	1236.94	1377.72	1374.31	1486.92	1302.58	1855.54	1365.22	1163.16	952.669	1063.21	717.972	1490.4	1244.46	1502.56	974.252
Rps26	40S ribosomal protein S26 OS=Mus musculus GN=Rps26 PE=1 SV=3	11.42	13015.5	484.61	P62855	2	20.87	0	RS26_MOUSE	585.369	613.543	655.296	732.939	495.031	682.01	579.726	796.063	429.344	768.127	764.115	748.49	458.779	488.333	609.342	412.03	646.787	638.207	677.519	492.121
Rps3	40S ribosomal protein S3 OS=Mus musculus GN=Rps3 PE=1 SV=1	10.04	26674.4	2830.81	P62908	11	53.5	0	RS3_MOUSE	1330.53	970.759	2239.92	2798.1	1322.69	1416.4	2170.41	2648.1	716.581	1018.53	1614.69	1666.85	862.581	971.812	1439.43	1778.86	1834.83	1889.4	1254.16	1263.17
Rps3a	40S ribosomal protein S3a OS=Mus musculus GN=Rps3a PE=1 SV=3	10.18	29885	455.643	P97351	4	13.64	0	RS3A_MOUSE	886.533	771.463	1085.3	1595.27	745.58	819.731	933.537	1200.61	671.649	790.002	1219.37	1188.97	813.859	730.038	747.658	1090.01	1084.64	924.864	967.499	845.391
Rps4x	40S ribosomal protein S4, X isoform OS=Mus musculus GN=Rps4x PE=1 SV=2	10.59	29597.8	1506.61	P62702	4	13.69	0	RS4X_MOUSE	917.764	648.146	1122.54	1722.63	603.264	558.984	1076.99	1395.65	607.56	563.293	1337.87	1179.63	404.37	563.193	857.186	822.44	1102.77	908.722	922.086	661.797
Rps6	40S ribosomal protein S6 OS=Mus musculus GN=Rps6 PE=1 SV=1	11.29	28680.7	3136.66	P62754	2	10.84	0	RS6_MOUSE	1683.44	1540.47	2884.34	5524.67	1140.12	1638.99	2198.76	2365.7	1030.82	1285.18	4188.31	4473.41	1233.3	1525.71	1665.56	1984.81	2908.23	1835.89	2744.43	1602.34
Rps7	40S ribosomal protein S7 OS=Mus musculus GN=Rps7 PE=2 SV=1	10.58	22126.9	1185.54	P62082	5	36.08	0	RS7_MOUSE	0	557.258	828.08	1770.56	468.372	524.696	918.176	1201.28	587.394	797.708	1066.82	972.642	489.87	507.817	655.385	1034.28	1051.97	778.13	856.142	671.837
Rps8	40S ribosomal protein S8 OS=Mus musculus GN=Rps8 PE=1 SV=2	10.72	24205.2	1859.62	P62242	6	32.69	0	RS8_MOUSE	1290.43	972.374	1572.09	2275.63	777.001	904.762	1420.83	1380.09	848.038	1529.04	2102.99	1768.23	699.038	736.977	1084.49	1160.23	1527.63	1120.67	1562.07	920.186
Rps9	40S ribosomal protein S9 OS=Mus musculus GN=Rps9 PE=1 SV=3	11.09	22591.5	2195.55	Q6ZWN5	8	35.57	0	RS9_MOUSE	1321.81	920.625	2429.08	3823.18	797.594	875.309	1290.83	1372.83	739.646	734.071	3584.13	3199.42	482.54	572.217	911.763	906.782	2123.67	1084.14	2064.32	718.325
Abat	4-aminobutyrate aminotransferase, mitochondrial OS=Mus musculus GN=Abat PE=1 SV=1	8.01	56452	5974.53	P61922	18	47	0	GABT_MOUSE	5376.72	4370.96	7620.93	9252.51	5018.79	4628.5	10190.5	8922.47	4640.35	4334.74	10642.4	8969.84	4416.54	4391.71	9998.54	8372.79	6655.28	7190.07	7146.84	6794.9
Slc3a2	4F2 cell-surface antigen heavy chain OS=Mus musculus GN=Slc3a2 PE=1 SV=1	5.52	58336.6	2202.97	P10852	15	34.79	0	4F2_MOUSE	2535.33	2234.81	2862.4	3999.86	1967.62	1936.69	2928.24	3782.93	2008.71	2263.03	3850.31	3805.45	2405.5	2256.39	3723.48	3226.57	2908.1	2653.87	2981.88	2902.98
Aldh9a1	4-trimethylaminobutyraldehyde dehydrogenase OS=Mus musculus GN=Aldh9a1 PE=1 SV=1	6.62	53514.9	773.867	Q9JLJ2	7	15.59	0	AL9A1_MOUSE	2468.73	2130.5	1863.01	1792.98	3153.18	2493.54	2610.16	2507.76	1536.76	1712.58	2046.08	2116.23	2225.33	2696.94	2311.9	2382.04	2063.81	2691.16	1852.91	2404.05
Nt5c	5'(3')-deoxyribonucleotidase, cytosolic type OS=Mus musculus GN=Nt5c PE=1 SV=1	5.16	23076.5	470.46	Q9JM14	4	26	0	NT5C_MOUSE	889.947	750.465	891.796	1764.69	662.276	866.58	972.514	1795.04	788.989	1062.95	1270.22	1063.42	915.789	1033.61	446.457	1141.3	1074.22	1074.1	1046.39	884.291
Hspd1	60 kDa heat shock protein, mitochondrial OS=Mus musculus GN=Hspd1 PE=1 SV=1	5.8	60955.6	1324.43	P63038	19	41.01	0	CH60_MOUSE	2773.63	2423.67	2768.75	3241.14	2353.57	2605.01	2720.37	3199.33	2295.06	2200.55	2794.59	2441.76	2871.23	2760.86	2738.19	2812.62	2801.8	2719.57	2432.99	2795.73
Rpl10	60S ribosomal protein L10 OS=Mus musculus GN=Rpl10 PE=1 SV=3	10.49	24604	925.697	Q6ZWV3	4	15.42	0	RL10_MOUSE	1056.27	823.151	1610.29	2024.64	813.93	993.562	1171.76	1377.7	916.822	1301.71	1769.9	1611.3	701.25	753.727	875.753	889.044	1378.59	1089.24	1399.93	804.943
Rpl11	60S ribosomal protein L11 OS=Mus musculus GN=Rpl11 PE=1 SV=4	9.95	20252.4	1415.48	Q9CXW4	2	12.92	0	RL11_MOUSE	1027.8	974.456	1548.31	2050.53	745.34	792.13	1545.9	1867.65	884.872	844.069	1890.32	1625.73	700.871	817.614	1443.32	1431.42	1400.27	1237.75	1311.25	1098.31
Rpl13	60S ribosomal protein L13 OS=Mus musculus GN=Rpl13 PE=1 SV=3	11.95	24305.5	3199.72	P47963	5	24.17	0	RL13_MOUSE	1412.74	1267.34	2327.02	3620.34	1264.96	1385	1289.68	1669.26	993.043	1219.64	3273.99	3113.86	964.511	1079.35	845.746	1140.79	2156.86	1402.22	2150.13	1007.6
Rpl14	60S ribosomal protein L14 OS=Mus musculus GN=Rpl14 PE=1 SV=3	11.48	23564.2	749.536	Q9CR57	2	11.52	0	RL14_MOUSE	650.846	675.419	990.909	1793.36	717.723	919.395	785.043	955.59	584.18	651.043	1383.25	1343.02	610.063	602.366	669.686	753.577	1027.63	844.438	990.375	658.923
Rpl15	60S ribosomal protein L15 OS=Mus musculus GN=Rpl15 PE=2 SV=4	12.01	24146.1	4694.14	Q9CZM2	8	41.67	0	RL15_MOUSE	1075.23	763.636	3926.39	5392.82	573.998	742.612	1402.79	1479.38	574.727	794.145	4096.76	3563.6	516.79	604.349	1131.85	1142.15	2789.52	1049.69	2257.31	848.786
Rpl17	60S ribosomal protein L17 OS=Mus musculus GN=Rpl17 PE=1 SV=3	10.62	21423.2	944.52	Q9CPR4	5	27.72	0	RL17_MOUSE	1299.22	903.913	1884.62	2772.05	1884.02	1384.37	1675.71	1530.74	1050.07	876.095	2850.4	2316.83	1270.36	1157.05	1493.82	1341.45	1714.95	1618.71	1773.35	1315.67
Rpl18	60S ribosomal protein L18 OS=Mus musculus GN=Rpl18 PE=1 SV=3	12.19	21644.6	3347.67	P35980	5	28.19	0	RL18_MOUSE	2713.27	2777.78	1766.34	2552.24	2397.89	3006.06	2184.55	2542.03	1736.66	2431.57	2339.8	2100.5	1604.84	2038.04	1469.25	1815.95	2452.41	2532.63	2152.13	1732.02
Rpl19	60S ribosomal protein L19 OS=Mus musculus GN=Rpl19 PE=1 SV=1	11.89	23466	16867.7	P84099	6	26.02	0	RL19_MOUSE	5474.56	4781.79	23781.2	30675.5	5351.08	4367.38	5533.74	6204.1	3847.21	4836.71	30317.2	25962.9	2613.65	3404.93	4798.5	4578.43	16178.3	5364.07	16241	3848.88
Rpl22	60S ribosomal protein L22 OS=Mus musculus GN=Rpl22 PE=1 SV=2	9.61	14759	2081.43	P67984	2	18.75	0	RL22_MOUSE	1677.77	1480.93	1889.23	3019.03	972.103	1219.89	2061.2	2644.38	1197	1412.96	2326.35	2445.8	1079.08	1019.63	1874.16	1611.92	2016.74	1724.39	1845.53	1396.2
Rpl23	60S ribosomal protein L23 OS=Mus musculus GN=Rpl23 PE=1 SV=1	10.94	14865.5	5688.77	P62830	3	22.86	0	RL23_MOUSE	1333.58	1066.93	1744.29	2530.88	599.593	675.667	1247.11	1711.65	962.479	959.62	1962.19	2102.57	754.458	692.676	1226.09	1299.41	1668.92	1058.51	1496.71	993.16
Rpl23a	60S ribosomal protein L23a OS=Mus musculus GN=Rpl23a PE=1 SV=1	10.89	17695.1	2471.67	P62751	5	27.56	0	RL23A_MOUSE	3532.33	3375.04	3490.05	4179.64	2643.31	2909.78	3004.44	4220.37	2824.29	2896.92	4074.36	3923.37	2596.78	3038.77	2701.15	2620.31	3644.26	3194.47	3429.74	2739.25
Rpl24	60S ribosomal protein L24 OS=Mus musculus GN=Rpl24 PE=1 SV=2	11.69	17779	895.518	Q8BP67	3	19.11	0	RL24_MOUSE	1262.69	1219.38	1553.07	2292.28	785.781	884.666	1217.99	1411.12	870.535	1084.66	2111.07	1925.51	864.793	790.097	1134.85	981.658	1581.85	1074.89	1497.94	942.85
Rpl26	60S ribosomal protein L26 OS=Mus musculus GN=Rpl26 PE=1 SV=1	10.98	17258.2	2170.05	P61255	5	28.28	0	RL26_MOUSE	705.464	651.749	994.227	1681.42	490.136	637.045	1015.85	1215.22	493.812	662.354	1444.43	1428.76	554.39	550.614	816.488	969.889	1008.22	839.561	1007.34	722.845
Rpl27	60S ribosomal protein L27 OS=Mus musculus GN=Rpl27 PE=1 SV=2	10.98	15797.8	482.147	P61358	3	30.15	0	RL27_MOUSE	1310.63	1245.91	1658.89	1951.41	930.598	1081.29	1308.71	1696.52	694.872	772.228	1924.74	1983.26	585.228	672.919	938.207	1031.04	1541.71	1254.28	1343.77	806.847
Rpl27a	60S ribosomal protein L27a OS=Mus musculus GN=Rpl27a PE=1 SV=5	11.53	16605.5	3518.59	P14115	3	19.59	0	RL27A_MOUSE	2806.97	2293.58	4755.43	7230.86	2393.79	2981.31	2484.9	3083.91	1575.71	2475.82	6487.13	6379.15	2078.03	2611	2025.7	2205.17	4271.71	2735.98	4229.45	2229.98
Rpl29	60S ribosomal protein L29 OS=Mus musculus GN=Rpl29 PE=2 SV=2	12.25	17587	918.953	P47915	2	11.88	0	RL29_MOUSE	2995.81	2428.36	853.633	1655.8	1961.29	2127.14	1379.79	1651.27	2103.33	2293.19	1425.8	1101.97	1714.07	1870.47	1448.38	1870.45	1983.4	1779.87	1731.07	1725.84
Rpl3	60S ribosomal protein L3 OS=Mus musculus GN=Rpl3 PE=1 SV=3	10.65	46110	842.117	P27659	9	28.04	0	RL3_MOUSE	2970.46	1726.01	4542.46	7199.04	681.113	1088.52	4087.08	4958.34	1897.1	1863.31	6052.71	5266.03	1680.36	2418.28	4033.59	4290.18	4109.49	2703.76	3769.79	3105.6
Rpl31	60S ribosomal protein L31 OS=Mus musculus GN=Rpl31 PE=1 SV=1	10.97	14462.9	1501.94	P62900	3	28.8	0	RL31_MOUSE	802.79	798.798	1350.08	1808.41	573.466	767.073	979.851	1164.9	566.22	884.464	1419.33	2052.69	666.747	765.109	1215.03	1236.05	1190.02	871.323	1230.67	970.733
Rpl34	60S ribosomal protein L34 OS=Mus musculus GN=Rpl34 PE=1 SV=2	11.88	13293	260.754	Q9D1R9	2	13.68	0.001	RL34_MOUSE	540.81	698.343	988.918	1447.94	504.928	583.948	828.261	1003.85	510.448	677.393	1076.37	875.081	502.382	533.864	637.896	601.864	919.003	730.247	784.823	569.002
Rpl35	60S ribosomal protein L35 OS=Mus musculus GN=Rpl35 PE=1 SV=1	11.49	14552.6	4096.1	Q6ZWV7	4	27.64	0	RL35_MOUSE	5545.23	4962.08	2108.14	3575.61	3272.86	4210	3137.42	4460.37	3540.18	4523.41	3938.24	3825.41	3257.27	3858.81	2970.28	3457.17	4047.76	3770.16	3956.81	3385.88
Rpl35a	60S ribosomal protein L35a OS=Mus musculus GN=Rpl35a PE=1 SV=2	11.28	12553.8	1900.9	O55142	3	20.91	0	RL35A_MOUSE	436.439	325.968	1934.55	2816.46	391.427	0	838.005	781.026	0	0	1583.76	2103.24	283.799	0	436.611	290.89	1378.35	670.153	1843.5	337.1
Rpl36	60S ribosomal protein L36 OS=Mus musculus GN=Rpl36 PE=3 SV=2	11.76	12215.6	3632.49	P47964	2	24.76	0	RL36_MOUSE	7534.95	6659.32	11732.1	9690.75	4024.1	5096.99	2664.88	3138	4606.7	5619.51	6031.28	7053.63	4237.07	2337.07	1960.39	2353.98	8904.27	3730.99	5827.78	2722.13
Rpl38	60S ribosomal protein L38 OS=Mus musculus GN=Rpl38 PE=1 SV=3	10.55	8203.88	3313.89	Q9JJI8	3	34.29	0	RL38_MOUSE	1322.72	1080.6	1281.83	1694.23	774.953	953.966	1189.1	1505.15	954.255	1057.36	1543.1	1423.46	1036.14	1028.86	1236.22	1116.23	1344.84	1105.79	1244.54	1104.36
Rpl4	60S ribosomal protein L4 OS=Mus musculus GN=Rpl4 PE=1 SV=3	11.44	47153.8	1510.73	Q9D8E6	10	28.4	0	RL4_MOUSE	1084.02	847.815	2866.39	4301.23	1169.65	1054.6	1140.19	1147.91	710.217	816.518	3078.12	3200.32	515.084	523.883	789.669	1083.23	2274.86	1128.09	1951.29	727.966
Rpl5	60S ribosomal protein L5 OS=Mus musculus GN=Rpl5 PE=1 SV=3	10.07	34400.7	606.463	P47962	4	13.47	0	RL5_MOUSE	692.391	540.67	977.487	1699.2	778.704	1029.23	778.164	839.548	486.375	1008.51	1473.85	1136.49	620.869	962.104	853.342	736.99	977.436	856.412	1026.3	793.326
Rpl6	60S ribosomal protein L6 OS=Mus musculus GN=Rpl6 PE=1 SV=3	11.13	33509.7	2759.43	P47911	11	35.81	0	RL6_MOUSE	694.642	505.011	3781.49	5776.51	558.087	655.634	1070.03	1274.88	504.777	604.682	3610.38	3243.28	475.399	546.033	644.038	738.269	2689.41	889.66	1990.78	600.935
Rpl7	60S ribosomal protein L7 OS=Mus musculus GN=Rpl7 PE=1 SV=2	11.32	31419.7	2109.04	P14148	9	35.56	0	RL7_MOUSE	1082.71	1217.21	2984.23	4516.14	654.348	1119.6	1361.98	1551.74	631.066	1157.74	3776.98	3132.19	445.13	682.011	909.418	1113.76	2450.07	1171.92	2174.49	787.579
Rpl7a	60S ribosomal protein L7a OS=Mus musculus GN=Rpl7a PE=1 SV=2	11.01	29976.6	2944.52	P12970	8	27.82	0	RL7A_MOUSE	1135.51	932.925	4086.64	5942.94	715.648	756.679	1835.05	2419.84	750.107	708.632	4284.46	3968.4	669.527	677.158	1336.18	1215.15	3024.5	1431.8	2427.9	974.506
Rpl8	60S ribosomal protein L8 OS=Mus musculus GN=Rpl8 PE=1 SV=2	11.45	28024.7	2107.24	P62918	5	19.07	0	RL8_MOUSE	1223.1	1047.73	3209.23	4540.69	1283.26	1367.6	1779.41	2103.26	1169.78	1402.52	3556.78	3163.74	1376.91	1452.28	1078.59	1314.59	2505.19	1633.38	2323.2	1305.59
Rpl9	60S ribosomal protein L9 OS=Mus musculus GN=Rpl9 PE=2 SV=2	10.38	21881.5	583.919	P51410	2	15.1	0	RL9_MOUSE	1236.11	976.972	1561.47	1257.86	748.693	987.407	1655.15	1694.37	887.802	1106.45	1209.78	1570.05	769.309	844.789	899.947	666.591	1258.1	1271.4	1193.52	795.159
Pgd	6-phosphogluconate dehydrogenase, decarboxylating OS=Mus musculus GN=Pgd PE=1 SV=3	6.86	53247.4	1857.13	Q9DCD0	7	19.46	0	6PGD_MOUSE	1162.02	870.863	1263.91	2392.53	677.655	892.516	1763.29	2184.22	944.519	1106.37	1924.19	1663.7	827.635	839.73	1572.49	1947.8	1422.33	1379.42	1409.69	1296.91
Pgls	6-phosphogluconolactonase OS=Mus musculus GN=Pgls PE=1 SV=1	5.45	27254.5	1015.1	Q9CQ60	5	31.13	0	6PGL_MOUSE	419.008	292.421	541.729	1144.65	0	0	829.522	955.733	385.483	414.391	882.885	827.222	372.711	574.063	870.971	808.966	599.451	892.628	627.495	656.678
Hspa5	78 kDa glucose-regulated protein OS=Mus musculus GN=Hspa5 PE=1 SV=3	4.87	72422.2	6211.6	P20029	24	42.14	0	GRP78_MOUSE	3208.76	3241.97	3188.95	6166.6	2053.79	3949.82	3853.37	7821.72	2468.05	5344.82	3427	3617.43	2567.96	4160.23	3790.34	5039.62	3951.57	4419.68	3714.32	3889.54
Acat2	Acetyl-CoA acetyltransferase, cytosolic OS=Mus musculus GN=Acat2 PE=1 SV=2	7.24	41297.9	603.112	Q8CAY6	6	27.2	0	THIC_MOUSE	514.445	327.272	791.06	1080.91	395.498	394.228	846.565	904.467	437.095	0	1026.35	958.261	412.08	476.095	1252.35	1358.42	678.423	635.19	807.234	874.737
Acat1	Acetyl-CoA acetyltransferase, mitochondrial OS=Mus musculus GN=Acat1 PE=1 SV=1	8.65	44816.3	6834.36	Q8QZT1	16	40.8	0	THIL_MOUSE	6995.96	5794.11	9710.27	13368.1	4887.73	4920.83	9058.94	11490.4	6833.46	6854.56	12917.4	11703.4	7278.67	5602.94	10609	10448.6	8967.11	7589.47	9577.22	8484.8
Aco2	Aconitate hydratase, mitochondrial OS=Mus musculus GN=Aco2 PE=1 SV=1	7.83	85463.7	7374.66	Q99KI0	27	44.23	0	ACON_MOUSE	10079.9	8714.28	12703	18752.6	9262.98	10028.5	13061.4	16315.4	8976.46	9660	16483.3	15852.6	11541	10633.9	15060.8	14260.8	12562.4	12167.1	12743.1	12874.1
Ablim1	Actin-binding LIM protein 1 OS=Mus musculus GN=Ablim1 PE=1 SV=1	8.59	96805.1	248.846	Q8K4G5	5	8.01	0.001	ABLM1_MOUSE	665.59	478.701	520.233	903.163	372.644	399.723	683.702	868.284	593.822	517.305	936.58	894.629	602.29	434.256	788.169	807.005	641.922	581.088	735.584	657.93
Ablim2	Actin-binding LIM protein 2 OS=Mus musculus GN=Ablim2 PE=1 SV=1	7.89	68107	750.128	Q8BL65	4	9.15	0	ABLM2_MOUSE	566.594	678.401	800.942	1304.03	484.335	573.397	812.021	1159.75	829.258	810.883	1164.48	931.658	727.854	658.152	947.678	1019.86	837.493	757.376	934.071	838.387
Actr2	Actin-related protein 2 OS=Mus musculus GN=Actr2 PE=1 SV=1	6.3	44760.9	3376.08	P61161	8	26.14	0	ARP2_MOUSE	5968.01	5301.71	8145.7	11629.2	4009.26	4904.07	8066.48	9752.18	4934.97	5579.9	9664.56	7783.74	5391.73	5530.88	7827.39	7269.27	7761.17	6683	6990.79	6504.82
Arpc1a	Actin-related protein 2/3 complex subunit 1A OS=Mus musculus GN=Arpc1a PE=1 SV=1	8.13	41626.4	2289.41	Q9R0Q6	12	32.97	0	ARC1A_MOUSE	4039.95	3558.44	5675.1	7514.19	2675.39	2444.18	5955.84	6412.22	3661.99	3265.49	6096.76	4876.06	4255.84	3607.77	5347.83	4539.03	5196.92	4371.91	4475.08	4437.62
Arpc2	Actin-related protein 2/3 complex subunit 2 OS=Mus musculus GN=Arpc2 PE=1 SV=3	6.98	34357.2	2993.82	Q9CVB6	14	50.67	0	ARPC2_MOUSE	3373.78	2935.95	4555.36	6770.84	2126.51	2306.96	4363.36	5545.28	3012.65	3255.22	5255.73	4722.91	2930	2545.92	4944.5	3761.02	4408.98	3585.53	4061.63	3545.36
Arpc3	Actin-related protein 2/3 complex subunit 3 OS=Mus musculus GN=Arpc3 PE=1 SV=3	8.8	20524.8	2940.7	Q9JM76	5	27.53	0	ARPC3_MOUSE	2094.6	1742.66	3197.28	4230.35	1484.51	1454.45	2818.34	3394.95	2151.82	2214.64	3236.54	2895.82	1678.97	1440.52	2640.2	2368.91	2816.22	2288.06	2624.71	2032.15
Arpc4	Actin-related protein 2/3 complex subunit 4 OS=Mus musculus GN=Arpc4 PE=1 SV=3	8.78	19667.1	4918.11	P59999	6	44.05	0	ARPC4_MOUSE	5669.35	4792.6	7847.26	10989.7	4038.68	4324.3	8159.87	9511.89	4722.91	5208.02	8005.44	7227.14	4071.13	3735.89	6155.03	6344.66	7324.72	6508.69	6290.88	5076.68
Actr3	Actin-related protein 3 OS=Mus musculus GN=Actr3 PE=1 SV=3	5.51	47357.3	3060.7	Q99JY9	13	36.12	0	ARP3_MOUSE	4031.96	3493.89	4989.35	7525.61	2722.91	3262.97	5322.58	6773.57	3596.27	3954.65	5735.4	5269.81	3679.52	3398.71	5158.87	4852.26	5010.2	4520.51	4639.03	4272.34
Actr3b	Actin-related protein 3B OS=Mus musculus GN=Actr3b PE=1 SV=1	5.62	47579.8	1401.19	Q641P0	8	22.01	0	ARP3B_MOUSE	889.415	686.778	1307.13	1986.64	411.807	667.252	1107.63	1466.78	797.119	843.336	1543.65	1207.31	630.221	690.967	975.384	1025.41	1217.49	913.367	1097.85	830.495
Ahsa1	Activator of 90 kDa heat shock protein ATPase homolog 1 OS=Mus musculus GN=Ahsa1 PE=1 SV=2	5.25	38117.2	3691.87	Q8BK64	13	49.11	0	AHSA1_MOUSE	1440.56	1144.52	2057.33	3984.06	904.338	937.356	2227.12	2978.42	1199.3	1430.27	3122.36	3007.53	1324.52	1399.64	2692.25	2690.41	2156.62	1761.81	2189.87	2026.71
Abr	Active breakpoint cluster region-related protein OS=Mus musculus GN=Abr PE=1 SV=1	6.12	97667.1	610.42	Q5SSL4	9	14.2	0	ABR_MOUSE	687.887	561.109	991.72	1440.79	457.996	525.324	837.47	1099.51	551.725	640.023	1039.29	1052.54	473.566	518.755	1008.07	1031.29	920.377	730.075	820.894	757.92
Acsf2	Acyl-CoA synthetase family member 2, mitochondrial OS=Mus musculus GN=Acsf2 PE=1 SV=1	8.13	67950.8	545.95	Q8VCW8	4	9.27	0	ACSF2_MOUSE	434.26	332.491	610.754	816.903	417.288	437.749	650.687	698.446	319.219	447.701	846.355	758.646	347.307	391.117	854.185	861.243	548.602	551.042	592.98	613.463
Acot9	Acyl-coenzyme A thioesterase 9, mitochondrial OS=Mus musculus GN=Acot9 PE=1 SV=1	8.78	50560.6	462.379	Q9R0X4	11	25.74	0	ACOT9_MOUSE	460.298	407.134	792.609	1174.43	440.116	456.683	793.755	863.034	407.161	660.49	1066.46	862.543	370.531	447.314	906.136	870.879	708.618	638.397	749.163	648.715
Them4	Acyl-coenzyme A thioesterase THEM4 OS=Mus musculus GN=Them4 PE=1 SV=1	10.02	26031.3	1654.71	Q3UUI3	4	19.13	0	THEM4_MOUSE	1300.71	1230.07	1177.41	1593.99	883.266	990.516	1092.73	1320.14	1215.72	1381.63	1563.75	1307.16	1038.7	795.669	1291.55	1111.2	1325.54	1071.66	1367.07	1059.28
Agk	Acylglycerol kinase, mitochondrial OS=Mus musculus GN=Agk PE=1 SV=1	8.44	46976.1	781.675	Q9ESW4	6	23.04	0	AGK_MOUSE	836.854	610.996	1022.4	1297.74	527.331	537.13	1049.78	1117.93	757.606	797.045	1394.31	1162.28	469.712	533.385	1059.93	1120.75	941.996	808.044	1027.81	795.943
Necap1	Adaptin ear-binding coat-associated protein 1 OS=Mus musculus GN=Necap1 PE=1 SV=2	5.94	29639.2	2728.46	Q9CR95	8	48	0	NECP1_MOUSE	2388.83	2255.68	3196.69	6638.35	1332.53	2564.01	2940.16	8325.41	1260.56	4880.88	3279.04	3878.25	1490.78	3578.1	2740.16	5435.49	3619.89	3790.53	3324.68	3311.13
Adk	Adenosine kinase OS=Mus musculus GN=Adk PE=1 SV=2	5.8	40148.8	564.299	P55264	4	11.08	0	ADK_MOUSE	457.357	425.678	482.291	1754.44	359.341	399.032	552.327	1493.41	422.916	574.976	722.077	1682.93	392.617	404.141	1933.9	1678.91	779.942	701.028	850.726	1102.39
Ahcy	Adenosylhomocysteinase OS=Mus musculus GN=Ahcy PE=1 SV=3	6.07	47688.3	2260.07	P50247	11	29.4	0	SAHH_MOUSE	1818.17	1890.33	2767.42	3077.16	1561.13	1748.73	3222.94	3698.25	1530.4	1889.08	3184.87	3599.01	1927.06	1970.15	3278.24	3862.67	2388.27	2557.76	2550.84	2759.53
Ak1	Adenylate kinase isoenzyme 1 OS=Mus musculus GN=Ak1 PE=1 SV=1	5.51	21539.7	5599.45	Q9R0Y5	11	59.79	0	KAD1_MOUSE	4480.24	3528.68	6520.81	7415.33	3749.64	3670.67	5448.83	6017.27	4637.52	3697.78	7444.54	7090.61	4935.1	4268.25	6870.24	5793.75	5486.26	4721.6	5717.61	5466.84
Ak5	Adenylate kinase isoenzyme 5 OS=Mus musculus GN=Ak5 PE=1 SV=2	4.98	63323	437.903	Q920P5	8	18.68	0	KAD5_MOUSE	449.077	376.289	640.252	1045.68	340.583	424.655	575.713	719.831	436.812	737.302	781.187	748.22	560.109	530.993	718.307	875.314	627.825	515.196	675.88	671.181
Adsl	Adenylosuccinate lyase OS=Mus musculus GN=Adsl PE=1 SV=2	6.92	54866.4	421.114	P54822	6	20.25	0	PUR8_MOUSE	796.689	611.927	961.632	1207.53	488.858	608.534	1097.55	1146.96	695.47	632.027	1297.57	1036.54	580.994	515.2	1103.25	1024.04	894.444	835.474	915.403	805.871
Adssl1	Adenylosuccinate synthetase isozyme 1 OS=Mus musculus GN=Adssl1 PE=1 SV=2	8.57	50254.5	286.152	P28650	3	8.53	0.001	PURA1_MOUSE	420.751	418.968	551.169	751.675	0	0	546.824	643.361	342.19	0	678.479	557.593	0	0	655.385	658.703	535.641	595.093	526.087	657.044
Adss	Adenylosuccinate synthetase isozyme 2 OS=Mus musculus GN=Adss PE=1 SV=2	5.95	50021.2	289.754	P46664	4	12.28	0.001	PURA2_MOUSE	665.227	507.869	351.689	587.91	402.761	466.857	425.155	493.667	504.714	594.449	1070.95	968.417	416.693	420.788	797.546	865.592	528.174	447.11	784.634	625.155
Cap1	Adenylyl cyclase-associated protein 1 OS=Mus musculus GN=Cap1 PE=1 SV=4	7.3	51564.9	415.276	P40124	4	15.4	0	CAP1_MOUSE	1148.08	628.825	808.685	1236.35	437.456	496.718	1039.31	1378.75	581.155	869.549	806.611	659.063	511.008	676.406	828.21	700.319	955.485	838.059	729.095	678.986
Cap2	Adenylyl cyclase-associated protein 2 OS=Mus musculus GN=Cap2 PE=1 SV=1	5.98	52862.2	284.275	Q9CYT6	3	7.98	0.001	CAP2_MOUSE	470.757	537.129	542.762	746.871	463.902	537.978	419.194	625.508	684.19	840.714	480.956	474.817	427.309	395.424	514.959	518.971	574.38	511.646	620.169	464.166
Slc25a4	ADP/ATP translocase 1 OS=Mus musculus GN=Slc25a4 PE=1 SV=4	10.02	32904.4	12431.4	P48962	13	39.26	0	ADT1_MOUSE	19216.6	16150.9	19518.2	25295.5	13698.6	14090.3	17702.7	21038.2	13479.5	13374.9	21914.6	21639.6	15610.8	14262.3	16738.1	16736.9	20045.3	16632.4	17602.2	15837
Slc25a5	ADP/ATP translocase 2 OS=Mus musculus GN=Slc25a5 PE=1 SV=3	10.03	32931.4	11493	P51881	13	43.29	0	ADT2_MOUSE	13153.3	11157.4	13111.7	15702.6	9703.07	11042.9	13427.9	15548.9	9420.75	10342.6	14949.7	13914.9	11444.8	11056.4	13467.4	13139.2	13281.3	12430.7	12157	12276.9
Arf5	ADP-ribosylation factor 5 OS=Mus musculus GN=Arf5 PE=1 SV=2	6.36	20529.7	3938.03	P84084	10	56.67	0	ARF5_MOUSE	6303.49	3858.68	3670.28	5797	1202.48	1364.96	2226.12	2819.47	1980.98	1876.07	6305.3	6407.19	1899.38	2225.56	2123.7	2418.28	4907.36	1903.26	4142.39	2166.73
Arfgap1	ADP-ribosylation factor GTPase-activating protein 1 OS=Mus musculus GN=Arfgap1 PE=1 SV=2	5.23	45288.3	297.053	Q9EPJ9	2	10.87	0.001	ARFG1_MOUSE	364.099	0	429.858	706.517	0	0	336.578	526.412	0	0	561.315	410.915	0	0	405.665	349.349	500.158	431.495	486.115	377.507
Arl3	ADP-ribosylation factor-like protein 3 OS=Mus musculus GN=Arl3 PE=1 SV=1	7.09	20486.6	453.475	Q9WUL7	3	28.57	0	ARL3_MOUSE	400.487	425.119	390.589	651.43	0	375.106	371.313	559.635	360.528	459.633	520.057	474.951	465.604	0	467.275	380.434	466.906	435.351	453.792	437.771
Arl8a	ADP-ribosylation factor-like protein 8A OS=Mus musculus GN=Arl8a PE=1 SV=1	7.83	21389.9	334.377	Q8VEH3	3	24.73	0.001	ARL8A_MOUSE	347.321	729.281	771.444	1245.85	0	435.394	671.207	796.063	0	784.036	1049.25	1143.23	455.936	477.668	1039.06	758.821	773.475	634.221	992.17	682.871
Afg3l2	AFG3-like protein 2 OS=Mus musculus GN=Afg3l2 PE=1 SV=1	8.77	89518.9	199.494	Q8JZQ2	2	2.12	0.001	AFG32_MOUSE	400.15	464.69	415.353	743.501	296.899	353.599	377.647	506.479	488.312	566.278	709.965	756.943	365.618	359.833	426.474	449.248	505.924	383.656	630.374	400.293
Akr7a2	Aflatoxin B1 aldehyde reductase member 2 OS=Mus musculus GN=Akr7a2 PE=1 SV=3	8.08	40612.3	1018.18	Q8CG76	7	26.7	0	ARK72_MOUSE	944.71	814.64	1332.42	1804.51	596.56	764.781	1348.37	1768.36	872.678	980.75	1757.51	1583.35	895.252	919.239	1851.84	1570.77	1224.07	1119.52	1298.57	1309.28
Akap5	A-kinase anchor protein 5 OS=Mus musculus GN=Akap5 PE=1 SV=2	4.53	79396.8	1324.89	D3YVF0	18	44.56	0	AKAP5_MOUSE	1460.75	1179	2453.12	2923.54	1282.52	1545.7	1910.03	2317.4	1338.19	1558.21	2200.56	2355.84	1303.79	1394.86	2134.48	1713.19	2004.1	1763.91	1863.2	1636.58
Aars	Alanine--tRNA ligase, cytoplasmic OS=Mus musculus GN=Aars PE=1 SV=1	5.31	106909	512.71	Q8BGQ7	14	18.18	0	SYAC_MOUSE	1561.42	1299.52	2072.82	3056.56	1160.93	1377.96	2258.45	2986.15	1336.74	1583.9	2369.17	3236.9	1961.44	2093.82	2830.28	2874.79	1997.58	1945.87	2131.68	2440.08
Adh5	Alcohol dehydrogenase class-3 OS=Mus musculus GN=Adh5 PE=1 SV=3	6.98	39547.9	1175.03	P28474	7	17.65	0	ADHX_MOUSE	1269.88	1170.8	1870.46	2857.35	954.703	961.282	1895.35	2853.17	1003.22	1988.18	2909.51	2512.22	1212.73	1157.77	2730.13	2622.87	1792.12	1666.13	2103.28	1930.87
Aldh1b1	Aldehyde dehydrogenase X, mitochondrial OS=Mus musculus GN=Aldh1b1 PE=1 SV=1	6.61	57553	648.54	Q9CZS1	9	22.16	0	AL1B1_MOUSE	461.497	362	800.278	1343.32	75.5945	83.8765	500.434	741.884	456.253	579.368	915.928	908.29	240.69	333.691	743.626	813.827	741.774	350.447	714.96	532.959
Aldh1a7	Aldehyde dehydrogenase, cytosolic 1 OS=Mus musculus GN=Aldh1a7 PE=1 SV=1	7.58	54587.9	423.512	O35945	5	12.38	0	AL1A7_MOUSE	336.217	295.066	462.144	733.282	217.209	218.648	476.398	641.101	302.415	254.158	684.763	705.465	307.578	292.624	650.208	672.889	456.677	388.339	486.7	480.825
Aldh2	Aldehyde dehydrogenase, mitochondrial OS=Mus musculus GN=Aldh2 PE=1 SV=1	7.49	56537.7	4266.61	P47738	17	37.19	0	ALDH2_MOUSE	2639.26	2155.1	3835.32	5490.61	2316.74	2430.56	4352.74	4981.15	2400.18	2723.33	5299.51	4662.24	1992.97	2055.61	4544.09	4695.6	3530.07	3520.3	3771.32	3322.07
Akr1b1	Aldose reductase OS=Mus musculus GN=Akr1b1 PE=1 SV=3	6.79	35732.3	2607.74	P45376	9	33.54	0	ALDR_MOUSE	1715.98	1551.81	2458.06	4114.09	1427.41	1656.48	3011.09	3813.67	1638.1	1813.26	3406.62	3122.03	1772.87	1598.58	3318.84	3171.65	2459.98	2477.16	2495	2465.49
Alg2	Alpha-1,3/1,6-mannosyltransferase ALG2 OS=Mus musculus GN=Alg2 PE=1 SV=2	7.9	47405.1	303.977	Q9DBE8	3	9.16	0.001	ALG2_MOUSE	705.609	489.604	947.768	1349.62	419.044	0	986.959	1307.01	565.589	581.067	1225.98	1160.84	699.354	728.978	1144.7	1068.22	873.15	904.337	883.37	910.312
Actn1	Alpha-actinin-1 OS=Mus musculus GN=Actn1 PE=1 SV=1	5.07	103069	4894.89	Q7TPR4	42	53.25	0	ACTN1_MOUSE	4941.56	3366.84	4801.48	7507.56	2720.01	3027.82	4288.52	5768.95	3731.32	3542.77	5263.43	4848.93	3376.11	3403.57	4789.25	4063.67	5154.36	3951.33	4346.61	3908.15
Actn2	Alpha-actinin-2 OS=Mus musculus GN=Actn2 PE=1 SV=2	5.15	103834	1485.31	Q9JI91	23	30.76	0	ACTN2_MOUSE	1274.82	1120.04	1076.53	1864.72	694.842	883.41	1235.95	1601.29	1411.55	1942.11	1424.24	1748.72	1125.21	1484.48	1665.99	1547.49	1334.03	1103.87	1631.65	1455.79
Actn3	Alpha-actinin-3 OS=Mus musculus GN=Actn3 PE=2 SV=1	5.15	103043	664.545	O88990	7	9.33	0	ACTN3_MOUSE	386.735	236.463	683.909	665.971	294.651	235.71	520.736	567.508	336.841	365.551	544.22	565.842	557.353	429.198	621.311	741.171	493.269	404.651	453.113	587.258
Actn4	Alpha-actinin-4 OS=Mus musculus GN=Actn4 PE=1 SV=1	5.09	104977	3074.44	P57780	37	48.14	0	ACTN4_MOUSE	2182.4	1731.48	2744.45	4118.48	1262.86	1429.8	2395.58	3323.71	1885.75	2180.06	3310.62	3229.15	1667.75	1923.58	2417.49	2286.47	2694.2	2102.98	2651.4	2073.82
Add1	Alpha-adducin OS=Mus musculus GN=Add1 PE=1 SV=2	5.52	80646.7	2895.71	Q9QYC0	15	25.31	0	ADDA_MOUSE	2459.28	1928.86	4108.4	5425.34	2262.36	2625.33	4018.45	5033.34	2317.94	2695.57	4483.36	3839.52	2279.43	2502.44	3949.75	3968.42	3480.47	3484.87	3334.1	3175.01
Aldh7a1	Alpha-aminoadipic semialdehyde dehydrogenase OS=Mus musculus GN=Aldh7a1 PE=1 SV=4	7.22	58861.6	967.488	Q9DBF1	13	27.09	0	AL7A1_MOUSE	1309.54	1130.11	1562.21	2161.83	1114.42	1127.33	1627.63	1897.24	1156.32	1250.05	1894.82	1574.18	978.793	1011.94	1761.63	1880.68	1540.92	1441.66	1468.84	1408.26
Actr1a	Alpha-centractin OS=Mus musculus GN=Actr1a PE=1 SV=1	6.18	42613.8	2851.49	P61164	12	39.36	0	ACTZ_MOUSE	2420.43	1619.79	3048.2	3977.3	1392.1	1305.35	4176.19	3338.24	2311.22	1769.58	4620.42	3655.72	1355.92	1807.03	4670.37	3120.79	2766.43	2552.97	3089.24	2738.52
Cryab	Alpha-crystallin B chain OS=Mus musculus GN=Cryab PE=1 SV=2	6.92	20068.8	1001.45	P23927	3	18.29	0	CRYAB_MOUSE	739.092	635.659	1092.6	1557.05	617.312	603.949	1087.23	1524.34	525.699	652.452	1307.03	1292.06	824.571	681.943	1016.79	1134.99	1006.1	958.208	944.31	914.574
Eno1	Alpha-enolase OS=Mus musculus GN=Eno1 PE=1 SV=3	6.38	47140.9	42548.2	P17182	19	57.83	0	ENOA_MOUSE	19893.6	17078.8	31764.3	45855.5	16523.7	18427.2	32559	38775.5	17593.6	19850.7	39332.5	35039.4	21115.9	19207.5	32878.3	33593.1	28648	26571.3	27954	26698.7
Ina	Alpha-internexin OS=Mus musculus GN=Ina PE=1 SV=3	5.18	55382.7	12838.6	P46660	32	56.89	0	AINX_MOUSE	9476.4	9122.41	11053.4	15525.4	9658.18	11979.4	12943.4	17135.7	8816.56	11733.9	13337.1	13202.6	13373.2	14667.2	14057.7	16195.6	11294.4	12929.2	11772.6	14573.4
Napa	Alpha-soluble NSF attachment protein OS=Mus musculus GN=Napa PE=1 SV=1	5.15	33189.8	3286.84	Q9DB05	11	45.42	0	SNAA_MOUSE	1321.16	1111.53	1287.63	1772.91	900.134	988.412	1567.61	2002.45	1209.76	1369.78	1628.8	1571.4	1026.38	1065.75	1638.42	1455.26	1373.31	1364.65	1444.94	1296.45
Snca	Alpha-synuclein OS=Mus musculus GN=Snca PE=1 SV=2	4.53	14485.3	4441.24	O55042	7	50.71	0	SYUA_MOUSE	1719.25	1210.31	2575.68	2265.17	2117.68	780.92	1649.26	1432.6	1286.77	680.791	1171.09	985.494	1274.79	1278.43	1235.94	929.381	1942.6	1495.11	1031.04	1179.63
Maoa	Amine oxidase [flavin-containing] A OS=Mus musculus GN=Maoa PE=1 SV=3	7.73	59602	1045.35	Q64133	10	22.43	0	AOFA_MOUSE	1282.23	1042.39	1467.15	2032.54	912.905	940.747	1781.78	2292.58	1180.77	1178.87	2249.94	1974.58	1044.2	1049.82	2103.16	1963.91	1456.08	1482	1646.04	1540.27
Maob	Amine oxidase [flavin-containing] B OS=Mus musculus GN=Maob PE=1 SV=4	8.31	58557.9	278.346	Q8BW75	4	9.23	0.001	AOFB_MOUSE	447.988	447.111	509.798	752.102	475.555	680.503	654.737	733.197	324.04	416.379	616.707	533.236	430.911	598.059	655.104	742.021	539.25	635.998	472.591	606.524
Rnpep	Aminopeptidase B OS=Mus musculus GN=Rnpep PE=1 SV=2	5.05	72416.5	352.362	Q8VCT3	5	9.08	0.001	AMPB_MOUSE	558.822	495.195	839.142	1296.99	415.213	502.087	799.411	1136.07	535.656	623.533	1076.83	884.563	427.878	444.579	927.142	997.52	797.537	713.196	780.145	699.28
Amph	Amphiphysin OS=Mus musculus GN=Amph PE=1 SV=1	4.36	75013.3	257.738	Q7TQF7	7	12.1	0.001	AMPH_MOUSE	5247.58	9766.49	1962.2	10767.7	5016.03	16296	3482.02	16380.8	3351.13	16705.3	1606.34	6636.2	4717.84	15665.9	2783.58	12278.8	6936	10293.7	7074.74	8861.53
Anks1b	Ankyrin repeat and sterile alpha motif domain-containing protein 1B OS=Mus musculus GN=Anks1b PE=1 SV=3	5.84	139048	338.38	Q8BIZ1	5	4.37	0.001	ANS1B_MOUSE	1216.64	1006.23	1735.66	2391.57	827.34	922.221	1360.91	1688.07	1047.81	1299.27	1551.08	1456.09	849.69	1009.89	1193.74	1317.06	1587.52	1199.63	1338.56	1092.6
Ank2	Ankyrin-2 OS=Mus musculus GN=Ank2 PE=1 SV=2	4.88	426262	666.965	Q8C8R3	48	16.75	0	ANK2_MOUSE	4953.36	5212.13	2977.37	7562.98	2974.39	7710.8	2957.36	9820.63	2270.42	7845	3791.2	6504.98	3050.57	8745.83	3124.07	8469.16	5176.46	5865.8	5102.9	5847.41
Ank3	Ankyrin-3 OS=Mus musculus GN=Ank3 PE=1 SV=1	6.22	214063	305.566	G5E8K5	12	7.85	0.001	ANK3_MOUSE	1414.04	1025.56	1548.99	1740.03	633.32	603.704	1485.24	1616.66	969.922	626.08	1572.72	2207.27	1153.93	1238.57	2172.59	1957.49	1432.16	1084.73	1344	1630.64
Anxa11	Annexin A11 OS=Mus musculus GN=Anxa11 PE=1 SV=2	7.62	54079.5	498.564	P97384	5	9.74	0	ANX11_MOUSE	494.181	718.658	908.241	1028.92	722.512	771.312	654.966	908.667	548.921	943.13	757.047	736.267	570.82	430.291	1000.1	815.021	787.5	764.364	746.341	704.057
Anxa2	Annexin A2 OS=Mus musculus GN=Anxa2 PE=1 SV=2	7.69	38676.3	2481.92	P07356	10	26.25	0	ANXA2_MOUSE	3966.52	2807.29	1340.75	2190.01	2075.85	2391.18	3795.75	4737.14	2856.94	3499	1991.56	2522.2	2794.45	3013.95	4699.1	2794.8	2576.14	3249.98	2717.42	3325.57
Anxa6	Annexin A6 OS=Mus musculus GN=Anxa6 PE=1 SV=3	5.18	75885.5	383.51	P14824	11	19.61	0.001	ANXA6_MOUSE	635.303	434.624	713.407	881.064	524.244	622.978	1165.41	1356.8	378.488	0	1118.5	1014.34	512.683	538.171	1153.04	1151.96	666.099	917.358	837.11	838.965
Anxa7	Annexin A7 OS=Mus musculus GN=Anxa7 PE=1 SV=2	5.81	49925.4	2663.81	Q07076	11	24.41	0	ANXA7_MOUSE	2571.86	1918.59	5337.35	6402.32	1544.64	1779.82	4474.79	4939.24	2135.31	2264.77	5507.78	4667.01	1607.88	1823.85	5055.44	4653.39	4057.53	3184.62	3643.72	3285.14
Ap1b1	AP-1 complex subunit beta-1 OS=Mus musculus GN=Ap1b1 PE=1 SV=2	4.85	103935	1838.73	O35643	20	27.47	0	AP1B1_MOUSE	1176.94	1037.16	1503.42	1931.99	955.072	1038.68	1322.45	1455.77	956.186	1074.41	2097.74	1743.2	1102.12	1079.04	1097.15	1113.18	1412.38	1192.99	1467.89	1097.87
Ap1m1	AP-1 complex subunit mu-1 OS=Mus musculus GN=Ap1m1 PE=1 SV=3	6.93	48543	469.63	P35585	8	26.71	0	AP1M1_MOUSE	634.867	426.672	782.358	1035.65	401.085	499.199	784.813	1088.72	514.797	621.959	947.502	978.304	494.673	621.987	895.446	995.559	719.886	693.454	765.64	751.916
Ap2a1	AP-2 complex subunit alpha-1 OS=Mus musculus GN=Ap2a1 PE=1 SV=1	6.63	107664	4021.61	P17426	28	31.73	0	AP2A1_MOUSE	4502.82	4022.64	5893.89	8659.16	3548.69	4051.04	5210.52	6717.44	3739.64	4045.77	6074.09	5814.64	4701.07	4461.11	5596.14	5627.97	5769.63	4881.92	4918.54	5096.57
Ap2a2	AP-2 complex subunit alpha-2 OS=Mus musculus GN=Ap2a2 PE=1 SV=2	6.5	104017	3233.14	P17427	25	27.61	0	AP2A2_MOUSE	4026.16	3485.37	4702.5	6404.62	3373.71	3389.52	4915.83	5556.11	3345.44	3020.59	5590.42	5269.65	4744.35	4090.49	4901.06	4863.78	4654.66	4308.79	4306.53	4649.92
Ap2b1	AP-2 complex subunit beta OS=Mus musculus GN=Ap2b1 PE=1 SV=1	5.05	104583	2729.42	Q9DBG3	25	33.51	0	AP2B1_MOUSE	4768.84	4547.66	6606.22	9100.38	3968.63	4610.1	5334.74	6667.34	3990.06	4557.25	7564.25	7054.25	4666.11	4481.1	4971.17	4721.42	6255.78	5145.21	5791.45	4709.95
Ap2m1	AP-2 complex subunit mu OS=Mus musculus GN=Ap2m1 PE=1 SV=1	9.88	49654.8	2646.7	P84091	15	34.94	0	AP2M1_MOUSE	4129.21	3474.13	5507.78	6010.09	3590.53	3474.99	5536.03	5193.86	3284.58	3213.95	5301.63	4320.27	3904.11	3344.43	5474.14	4269.88	4780.3	4448.85	4030.11	4248.14
Ap2s1	AP-2 complex subunit sigma OS=Mus musculus GN=Ap2s1 PE=1 SV=1	5.76	17017.8	4041.11	P62743	7	45.07	0	AP2S1_MOUSE	5474.56	4161.73	6452.45	8702.07	4139.63	4285.74	6679.51	7852.46	4358.41	5318.14	7133.94	5987.92	4464.32	4193.86	6768.22	5610.4	6197.7	5739.33	5699.6	5259.2
Aak1	AP2-associated protein kinase 1 OS=Mus musculus GN=Aak1 PE=1 SV=2	6.24	103346	1893.19	Q3UHJ0	26	51.72	0	AAK1_MOUSE	1450.44	1299.77	2084.77	3236.55	1175.56	1321.13	2286.57	2558.07	1262.89	1690.96	2440.03	2407.97	1139.68	1202.61	2029.55	2005.36	2017.88	1835.33	1950.46	1594.3
Ap3b2	AP-3 complex subunit beta-2 OS=Mus musculus GN=Ap3b2 PE=1 SV=2	5.33	119193	372.416	Q9JME5	12	13.49	0.001	AP3B2_MOUSE	1011.89	598.198	962.296	1139.95	767.264	832.542	980.004	1012.16	736.243	830.77	1061.22	919.974	1048.11	906.728	900.697	922.644	928.084	897.991	887.053	944.546
Ap3d1	AP-3 complex subunit delta-1 OS=Mus musculus GN=Ap3d1 PE=1 SV=1	7.02	135082	322.766	O54774	8	8.84	0.001	AP3D1_MOUSE	1219.4	998.653	825.057	1275.85	710.327	830.909	972.514	1294.74	742.419	1068.17	1210.56	1068.54	813.923	1120.78	1059.55	1132.69	1079.74	952.123	1022.42	1031.74
Ap3m2	AP-3 complex subunit mu-2 OS=Mus musculus GN=Ap3m2 PE=1 SV=1	7.36	46916.4	1016.58	Q8R2R9	8	30.62	0	AP3M2_MOUSE	577.488	501.78	903.3	1442.5	681.007	628.598	741.327	1067.91	707.633	740.907	1174.21	1061.89	790.162	619.902	1015.76	985.154	856.267	779.71	921.16	852.744
Apoe	Apolipoprotein E OS=Mus musculus GN=Apoe PE=1 SV=2	5.41	35866.7	525.715	P08226	3	12.86	0	APOE_MOUSE	327.493	286.084	447.778	0	0	0	485.837	552.762	300.597	0	448.281	0	0	0	1130.54	1012.44	353.785	519.299	374.439	1071.49
Aifm1	Apoptosis-inducing factor 1, mitochondrial OS=Mus musculus GN=Aifm1 PE=1 SV=1	9.52	66765.6	218.007	Q9Z0X1	3	6.86	0.001	AIFM1_MOUSE	527.954	480.658	424.991	743.188	486.411	477.972	490.308	622.358	0	447.204	618.359	593.364	524.563	579.395	466.15	583.827	544.198	519.262	552.976	538.484
Git1	ARF GTPase-activating protein GIT1 OS=Mus musculus GN=Git1 PE=1 SV=1	6.48	85300.3	268.247	Q68FF6	6	13.9	0.001	GIT1_MOUSE	530.351	708.966	699.986	992.305	714.052	815.963	531.998	581.688	427.138	902.611	727.401	788.934	545.132	482.385	641.788	586.129	732.902	660.925	711.521	563.859
Agfg1	Arf-GAP domain and FG repeat-containing protein 1 OS=Mus musculus GN=Agfg1 PE=1 SV=2	8.85	58042.9	524.714	Q8K2K6	5	17.29	0	AGFG1_MOUSE	678.01	301.926	1040.98	1431.29	605.1	736.081	948.44	1182.18	781.679	1003.91	1233.23	1082.65	766.654	821.818	1104.47	968.781	863.051	867.951	1025.37	915.43
Agap2	Arf-GAP with GTPase, ANK repeat and PH domain-containing protein 2 OS=Mus musculus GN=Agap2 PE=1 SV=1	10.29	124511	241.966	Q3UHD9	7	8.77	0.001	AGAP2_MOUSE	491.857	375.978	632.952	823.843	385.042	0	527.259	674.006	417.938	435.645	758.241	572.602	424.023	341.689	539.856	507.331	581.157	528.769	546.106	453.225
Agap3	Arf-GAP with GTPase, ANK repeat and PH domain-containing protein 3 OS=Mus musculus GN=Agap3 PE=1 SV=1	7.57	97965.4	393.919	Q8VHH5	6	7.36	0	AGAP3_MOUSE	637.409	526.941	933.609	1237.63	438.307	481.615	849.546	983.705	561.808	680.791	1060.21	931.568	503.899	524.088	991.47	820.138	833.898	688.293	808.596	709.899
Ass1	Argininosuccinate synthase OS=Mus musculus GN=Ass1 PE=1 SV=1	8.3	46584.6	456.986	P16460	4	7.04	0	ASSY_MOUSE	599.096	796.562	695.856	1124.79	532.758	557.98	1006.83	1321.95	494.568	717.167	856.359	809.426	571.389	527.164	1105.78	1223.34	804.076	854.879	719.38	856.919
Arvcf	Armadillo repeat protein deleted in velo-cardio-facial syndrome homolog OS=Mus musculus GN=Arvcf PE=1 SV=2	6.18	105066	144.326	P98203	2	1.98	0.001	ARVC_MOUSE	14765.1	6878.59	2278.6	2619.17	4445.94	4187.48	7704.15	7939.29	10357.4	20580.1	2491.15	2197.75	8321.06	6038.94	8485.07	1474.28	6635.36	6069.22	8906.59	6079.84
Asns	Asparagine synthetase [glutamine-hydrolyzing] OS=Mus musculus GN=Asns PE=1 SV=3	6.11	64282.9	172.807	Q61024	2	4.1	0.001	ASNS_MOUSE	658.908	550.176	726.976	933.268	0	614.186	532.151	768.997	587.772	679.631	525.105	465.38	562.668	482.795	404.821	428.532	717.332	638.445	564.472	469.704
Nars	Asparagine--tRNA ligase, cytoplasmic OS=Mus musculus GN=Nars PE=1 SV=2	5.51	64279.5	680.894	Q8BP47	11	17.53	0	SYNC_MOUSE	1163.4	1002.69	1352.7	1656.01	921.153	962.538	1265.99	1507.06	996.005	1218.48	1504.46	1106.11	822.77	772.664	1227.03	1310.5	1293.7	1164.19	1206.26	1033.24
Got1	Aspartate aminotransferase, cytoplasmic OS=Mus musculus GN=Got1 PE=1 SV=3	6.76	46247.7	2563.25	P05201	17	50.85	0	AATC_MOUSE	2454.78	2141.93	2416.1	3427.54	2464.41	2636.1	2751.47	3181.96	1543.63	1624.92	2363.57	2303.08	1613.31	1467.19	2024.39	2061.56	2610.09	2758.48	1958.8	1791.61
Got2	Aspartate aminotransferase, mitochondrial OS=Mus musculus GN=Got2 PE=1 SV=1	9.26	47411.5	1817.04	P05202	9	22.09	0	AATM_MOUSE	2627.86	2290.41	2030.78	2813.58	2541.35	2383.08	2064.79	2195.77	1473.43	2038.56	1652.69	1684.19	1236.05	1206.3	1741.75	1534.53	2440.66	2296.25	1712.22	1429.66
Dars	Aspartate--tRNA ligase, cytoplasmic OS=Mus musculus GN=Dars PE=1 SV=2	6.04	57147.4	1225.6	Q922B2	15	36.33	0	SYDC_MOUSE	1438.38	1337.36	1775.11	2352.07	1005.81	1195.78	2064.02	2409.33	1203.59	1637.68	2460.31	2269.02	1230.24	1182.17	2340.5	2290.88	1725.73	1668.74	1892.65	1760.95
Dnpep	Aspartyl aminopeptidase OS=Mus musculus GN=Dnpep PE=1 SV=2	6.85	52207	461.28	Q9Z2W0	4	11.21	0	DNPEP_MOUSE	730.812	499.358	658.983	822.989	658.818	640.279	647.171	531.472	728.681	600.664	778.892	789.743	682.798	504.809	695.708	648.384	678.036	619.435	724.495	632.925
Atxn10	Ataxin-10 OS=Mus musculus GN=Atxn10 PE=1 SV=2	4.95	53707.1	450.456	P28658	3	9.05	0	ATX10_MOUSE	548.654	387.471	732.949	827.899	297.242	345.527	613.085	956.306	321.204	476.164	707.391	718.426	347.687	350.201	683.048	669.107	624.244	553.04	555.797	512.511
Atl1	Atlastin-1 OS=Mus musculus GN=Atl1 PE=1 SV=1	6.04	63377.6	1263.81	Q8BH66	14	28.67	0	ATLA1_MOUSE	1647.63	1108.3	2057.26	3188.08	924.132	1138.38	2065.63	2615.35	1331.77	1477.59	2501.25	2436.19	1455.01	1718.5	1872.29	2054.82	2000.32	1685.87	1936.7	1775.15
Atp5f1	ATP synthase F(0) complex subunit B1, mitochondrial OS=Mus musculus GN=Atp5f1 PE=1 SV=1	9.39	28948.9	2837.22	Q9CQQ7	9	33.59	0	AT5F1_MOUSE	5813.09	4398.48	5906.66	8570.76	4551.43	4761.13	6655.97	8438.44	4447.83	4805.64	8103.93	7104.81	4618.82	5271.1	7134.59	7857.1	6172.25	6101.75	6115.55	6220.4
Atp5a1	ATP synthase subunit alpha, mitochondrial OS=Mus musculus GN=Atp5a1 PE=1 SV=1	9.52	59752.7	30273.1	Q03265	25	52.26	0	ATPA_MOUSE	31001.6	27361.9	42138.7	56217.7	26437.8	28261.5	43716.1	51681.6	26916.7	30804.4	49424.9	47246.1	32316.3	30434.4	47475.1	46318.5	39180	37524.3	38598	39136.1
Atp5b	ATP synthase subunit beta, mitochondrial OS=Mus musculus GN=Atp5b PE=1 SV=2	5.03	56300.6	23669.4	P56480	22	58.6	0	ATPB_MOUSE	35678.3	30822.7	49040.8	72574.8	27509.2	31451.9	48562.6	61868.4	30878.8	34155	64603.4	59331.9	37323.3	39929.3	49303	57835.2	47029.1	42348	47242.3	46097.7
Atp5h	ATP synthase subunit d, mitochondrial OS=Mus musculus GN=Atp5h PE=1 SV=3	5.37	18749.5	512.656	Q9DCX2	4	33.54	0	ATP5H_MOUSE	1398.8	1047.98	935.453	1296.03	994.638	973.466	926.277	1216.84	779.663	837.109	743.647	757.747	1068.72	1073.4	1067.05	754.728	1169.56	1027.81	779.541	990.975
Atp5d	ATP synthase subunit delta, mitochondrial OS=Mus musculus GN=Atp5d PE=1 SV=1	4.79	17600.1	1933.4	Q9D3D9	2	13.69	0	ATPD_MOUSE	1875.73	1413.74	2377.16	2494.27	1839.56	1042.89	2060.05	2332.48	1303.16	979.921	2324.7	2868.85	2001.28	1890.57	4035.41	1632.13	2040.22	1818.75	1869.16	2389.85
Atp5j2	ATP synthase subunit f, mitochondrial OS=Mus musculus GN=Atp5j2 PE=1 SV=3	10.23	10344.3	5364	P56135	2	26.14	0	ATPK_MOUSE	7184.03	6999.74	5157.53	6646.25	5060.62	5435.07	5966.92	6676.81	6798.8	4930.93	7761.75	7286.05	6222.24	6832.25	4539.4	6845	6496.89	5784.86	6694.38	6109.72
Atp5c1	ATP synthase subunit gamma, mitochondrial OS=Mus musculus GN=Atp5c1 PE=1 SV=1	9.36	32886	3728.18	Q91VR2	9	28.86	0	ATPG_MOUSE	7214.07	5781.19	8760.95	13741.6	6855.67	6943.06	10739.2	13385.6	8286.53	7924.72	15523.5	16111.9	6364.65	6720.64	15316.6	10022.7	8874.46	9480.89	11961.7	9606.16
Atp5o	ATP synthase subunit O, mitochondrial OS=Mus musculus GN=Atp5o PE=1 SV=1	10.41	23363.6	3198.82	Q9DB20	8	46.01	0	ATPO_MOUSE	2626.92	2333.71	2705.62	3133.74	2492.56	2513.45	2907	2903.1	2356.13	2085.38	3628.65	3201.04	2208.78	1854.75	3295.21	2983.26	2700	2704.02	2817.8	2585.5
Asna1	ATPase Asna1 OS=Mus musculus GN=Asna1 PE=1 SV=2	4.62	38823	448.072	O54984	4	18.68	0	ASNA_MOUSE	388.83	390.826	514.075	851.493	0	566.332	572.121	867.33	373.856	621.462	847.364	779.048	347.118	0	859.437	618.749	536.306	668.594	655.433	608.435
Atad1	ATPase family AAA domain-containing protein 1 OS=Mus musculus GN=Atad1 PE=1 SV=1	6.45	40744.2	792.848	Q9D5T0	3	16.07	0	ATAD1_MOUSE	578.215	645.879	677.567	1279.96	505.567	620.874	688.135	1031.49	468.352	813.369	1040.76	1147.14	494.673	691.788	1098.98	1094.48	795.405	711.516	867.404	844.981
Acly	ATP-citrate synthase OS=Mus musculus GN=Acly PE=1 SV=1	7.12	119728	782.139	Q91V92	19	24.2	0	ACLY_MOUSE	1342	1128.43	1724.6	2226.41	1103.72	1277.04	1727.29	2102.5	1283.62	1586.22	2054.9	1872.21	1179.05	1204.46	2030.3	2019.86	1605.36	1552.64	1699.24	1608.42
Naxd	ATP-dependent (S)-NAD(P)H-hydrate dehydratase OS=Mus musculus GN=Naxd PE=1 SV=1	7.64	36717.2	615.079	Q9CZ42	6	28.28	0	NNRD_MOUSE	587.439	465.81	802.196	1078.78	490.721	461.581	729.176	1006.14	508.117	678.636	979.994	896.247	403.738	455.996	923.015	870.282	733.556	671.905	765.749	663.258
Pfkl	ATP-dependent 6-phosphofructokinase, liver type OS=Mus musculus GN=Pfkl PE=1 SV=4	6.75	85360.1	3588.98	P12382	18	29.36	0	PFKAL_MOUSE	2913.08	2103.92	4345.04	6866.49	1937.12	2017.16	4084.48	5276.27	2486.33	2571.28	4902.8	4065.46	2381.99	2586.87	4516.24	4497.23	4057.13	3328.76	3506.47	3495.58
Pfkm	ATP-dependent 6-phosphofructokinase, muscle type OS=Mus musculus GN=Pfkm PE=1 SV=3	7.9	85268.9	6190.63	P47857	22	35.38	0	PFKAM_MOUSE	6259.12	5751.81	7950.06	14211.7	4549.2	5473.98	8495.08	10767.9	5296.06	5986.75	10915.4	11411.3	5506.87	5508.66	11277	10459.4	8543.17	7321.53	8402.39	8188
Pfkp	ATP-dependent 6-phosphofructokinase, platelet type OS=Mus musculus GN=Pfkp PE=1 SV=1	6.72	85455.3	5073.14	Q9WUA3	21	32.4	0	PFKAP_MOUSE	3174.99	2967.69	5205.68	7728.32	2892.56	3020.92	5241.72	6156.56	2850.22	3181.55	6077.6	5221.81	3010.19	3186.5	5153.43	4874.35	4769.17	4327.94	4332.8	4056.12
Dhx9	ATP-dependent RNA helicase A OS=Mus musculus GN=Dhx9 PE=1 SV=2	6.38	149475	575.503	O70133	16	14.78	0	DHX9_MOUSE	2474.32	1557.71	1453.44	2165.14	961.328	1266.81	1445.21	1759.1	1682.15	2066.98	1941.72	1792.04	1228.34	1189.49	1740.07	1482.93	1912.65	1358.11	1870.72	1410.21
Ddx1	ATP-dependent RNA helicase DDX1 OS=Mus musculus GN=Ddx1 PE=1 SV=1	6.81	82500.4	702.751	Q91VR5	13	24.59	0	DDX1_MOUSE	935.051	650.631	1153.22	1699.36	709.05	724.275	1251.85	1463.62	906.393	970.309	1711.43	1590.45	979.614	1083.45	1629.79	1619.13	1109.56	1037.2	1294.65	1328
Ddx3x	ATP-dependent RNA helicase DDX3X OS=Mus musculus GN=Ddx3x PE=1 SV=3	6.77	73101.6	1507.3	Q62167	17	30.97	0	DDX3X_MOUSE	584.519	525.425	777.483	1207.8	510.171	547.247	937.32	1108.15	571.031	691.752	1245.13	987.838	542.346	446.087	830.385	750.482	773.806	775.723	873.937	642.325
Ddx3y	ATP-dependent RNA helicase DDX3Y OS=Mus musculus GN=Ddx3y PE=1 SV=2	7.29	73428	1372.02	Q62095	14	25.08	0	DDX3Y_MOUSE	1018.12	930.093	1267	1869.7	715.004	717.926	1320.6	1542.81	918.848	1024.81	1618.61	1492.86	953.66	797.203	1382.42	1362.95	1271.23	1074.08	1263.78	1124.06
Epb41l1	Band 4.1-like protein 1 OS=Mus musculus GN=Epb41l1 PE=1 SV=2	5.29	98315.1	1753.83	Q9Z2H5	22	34.36	0	E41L1_MOUSE	2514.77	2087.14	3418.96	5041.49	1892.8	2203.97	3454.81	4202.8	2314.41	2552.14	3788.82	3702.01	2460.85	2540.31	2858.79	3023.43	3265.59	2938.6	3089.34	2720.85
Epb41l2	Band 4.1-like protein 2 OS=Mus musculus GN=Epb41l2 PE=1 SV=2	5.15	109940	752.772	O70318	15	18.22	0	E41L2_MOUSE	1021.19	641.871	852.269	1413.57	819.358	975.726	994.678	1370.92	665.6	825.218	1011.2	930.759	759.198	898.592	1420.11	1228.46	982.225	1040.17	858.195	1076.59
Epb41l3	Band 4.1-like protein 3 OS=Mus musculus GN=Epb41l3 PE=1 SV=1	5.03	103338	2478.54	Q9WV92	37	48.98	0	E41L3_MOUSE	1890.44	3871.73	2768.08	4653.96	2131.78	3778.25	3312.36	4026.76	2286.05	3489.96	3907.68	4515.75	2611.82	4062.26	3810.69	2844.51	3296.05	3312.29	3549.86	3332.32
Hspg2	Basement membrane-specific heparan sulfate proteoglycan core protein OS=Mus musculus GN=Hspg2 PE=1 SV=1	5.85	398295	186.905	Q05793	12	3.99	0.001	PGBM_MOUSE	1496.85	1292.75	895.852	1475.27	1276.98	1462.87	987.799	1305.82	1564.11	1685.98	1365.68	1188.61	1599.66	1602.14	1676.86	1192.13	1290.18	1258.37	1451.1	1517.7
Bcl11a	B-cell lymphoma/leukemia 11A OS=Mus musculus GN=Bcl11a PE=1 SV=1	5.82	83855.7	453.924	Q9QYE3	11	18.37	0	BC11A_MOUSE	1438.16	1232.99	852.637	1664.98	1114.95	1326.53	888.446	1507.16	1132.82	1743.32	743.188	811.763	1567.94	2070.03	1041.92	1050.14	1297.19	1209.27	1107.77	1432.51
Bcl11b	B-cell lymphoma/leukemia 11B OS=Mus musculus GN=Bcl11b PE=1 SV=1	6.15	94566	2727.95	Q99PV8	18	30.77	0	BC11B_MOUSE	5121.5	4039.03	2394.2	3544.97	4487.53	5371.24	2916.55	4057.21	4598.26	5206.86	2537.87	2151.28	5837.56	5833.4	2409.89	2859.61	3774.92	4208.13	3623.57	4235.11
Bclaf1	Bcl-2-associated transcription factor 1 OS=Mus musculus GN=Bclaf1 PE=1 SV=2	10.38	106002	452.67	Q8K019	11	14.25	0	BCLF1_MOUSE	1672.91	1523.92	1080.8	1399.16	1514.95	2028.57	1353.5	1705.64	1541.55	2007.82	1631.58	1419.6	1806.18	1765.33	1548.86	1481.74	1419.2	1650.66	1650.14	1650.53
Actbl2	Beta-actin-like protein 2 OS=Mus musculus GN=Actbl2 PE=1 SV=1	5.15	42004.4	14802.4	Q8BFZ3	11	34.84	0	ACTBL_MOUSE	49014.4	44451.3	68330.3	106706	36104.7	40687.6	67140.9	83319.1	42474	48863.5	92260.8	79336.9	46611.8	47568	75449.5	84024.3	67125.4	56813.1	65733.8	63413.4
Add2	Beta-adducin OS=Mus musculus GN=Add2 PE=1 SV=4	5.81	80642.1	2501.33	Q9QYB8	20	31.31	0	ADDB_MOUSE	2509.76	2000.23	3887.38	5522.21	1825.76	2306.46	3827.77	4727.88	2217.05	2586.69	4190.56	3618.96	2606.13	2575.32	3266.52	3461.69	3479.9	3171.97	3153.31	2977.41
Grk2	Beta-adrenergic receptor kinase 1 OS=Mus musculus GN=Grk2 PE=1 SV=2	6.9	79639	228.222	Q99MK8	3	3.92	0.001	ARBK1_MOUSE	389.374	378.339	627.421	1028.39	0	0	539.87	672.479	377.07	586.909	688.851	627.427	313.278	305.387	633.63	691.024	605.881	606.174	570.064	485.83
Actr1b	Beta-centractin OS=Mus musculus GN=Actr1b PE=1 SV=1	5.96	42281.4	2056.03	Q8R5C5	11	39.36	0	ACTY_MOUSE	1577.88	1182.09	2221.38	2424.16	1028.62	961.924	2020.32	2180.84	1175.39	1252.72	2412.28	1614.41	986.955	1047.1	1751.64	1607.65	1851.38	1547.92	1613.7	1348.34
Eno3	Beta-enolase OS=Mus musculus GN=Eno3 PE=1 SV=3	6.81	47025	4159.81	P21550	4	13.13	0	ENOB_MOUSE	1015.08	771.193	1587.03	2085.56	944.193	863.126	1491.98	1871.06	848.541	880.306	2145.85	2496.05	1414.51	1260.26	2255.27	2024.6	1364.72	1292.59	1592.69	1738.66
Napb	Beta-soluble NSF attachment protein OS=Mus musculus GN=Napb PE=1 SV=2	5.17	33557.1	6532.21	P28663	16	56.38	0	SNAB_MOUSE	3776.3	3203.64	4690.17	6688.64	3061.13	3719.78	4921.95	6394.37	3707.68	4510.49	5575.88	5453.25	4434.93	4671.4	5312.75	5803.22	4589.69	4524.31	4811.82	5055.57
Sncb	Beta-synuclein OS=Mus musculus GN=Sncb PE=1 SV=1	4.18	14051.6	2596.03	Q91ZZ3	5	44.36	0	SYUB_MOUSE	1040.2	985.079	1280.43	1461.67	2569.46	608.344	1157.47	1267.51	1244.39	577.392	896.252	606.023	459.693	743.071	821.319	558.85	1191.84	1400.7	831.014	645.733
Ephx2	Bifunctional epoxide hydrolase 2 OS=Mus musculus GN=Ephx2 PE=1 SV=2	5.79	62515.5	247.467	P34914	2	4.87	0.001	HYES_MOUSE	0	0	465.256	479.445	0	0	355.035	402.399	0	0	438.643	511.217	0	0	406.931	476.246	472.35	378.717	474.93	441.589
Eprs	Bifunctional glutamate/proline--tRNA ligase OS=Mus musculus GN=Eprs PE=1 SV=4	7.48	170080	188.873	Q8CGC7	5	4.83	0.001	SYEP_MOUSE	366.859	0	481.111	754.344	0	0	397.26	490.325	315.344	0	721.343	564.693	0	0	602.872	643.352	534.105	443.792	533.793	623.112
Atic	Bifunctional purine biosynthesis protein PURH OS=Mus musculus GN=Atic PE=1 SV=2	6.3	64217.5	303.764	Q9CWJ9	4	10.98	0.001	PUR9_MOUSE	648.667	0	691.947	495.459	0	0	775.031	466.267	976.658	0	803.215	507.172	1420.89	0	455.928	490.189	612.024	620.649	762.349	789.002
Blvra	Biliverdin reductase A OS=Mus musculus GN=Blvra PE=1 SV=1	6.58	33524.6	726.087	Q9CY64	7	25.76	0	BIEA_MOUSE	816.372	612.984	1001.31	1344.07	637.213	602.882	952.338	1139.61	610.9	711.864	1182.38	1067.64	472.303	562.27	1044.45	1134.99	943.683	833.01	893.196	803.504
Nudt2	Bis(5'-nucleosyl)-tetraphosphatase [asymmetrical] OS=Mus musculus GN=Nudt2 PE=1 SV=3	5.84	16989.5	535.653	P56380	3	28.57	0	AP4A_MOUSE	0	0	347.338	571.79	0	0	348.959	0	0	0	451.31	435.361	276.784	332.87	609.999	608.387	459.564	348.959	443.335	457.01
Blmh	Bleomycin hydrolase OS=Mus musculus GN=Blmh PE=1 SV=1	6.02	52511.3	252.422	Q8R016	3	5.49	0.001	BLMH_MOUSE	1004.34	646.904	646.004	688.902	401.272	494.551	1665.39	1573.32	872.93	1087.31	653.008	628.146	379.788	460.337	716.526	502.598	746.538	1033.63	810.348	514.812
Basp1	Brain acid soluble protein 1 OS=Mus musculus GN=Basp1 PE=1 SV=3	4.29	22086.6	2636.47	Q91XV3	9	69.47	0	BASP1_MOUSE	3938.85	2762.56	3364.68	3015.13	2302.91	1991.08	3063.21	2855.74	2520.48	1754.43	1492.8	1413.22	1456.21	1390.75	1968.78	1452.06	3270.3	2553.24	1795.23	1566.95
Bcan	Brevican core protein OS=Mus musculus GN=Bcan PE=1 SV=2	4.66	95815.2	180.305	Q61361	5	4.64	0.001	PGCB_MOUSE	892.561	1036.55	802.343	1398.3	1275.49	1461.17	1221.59	1515.08	1130.93	1364.98	1059.3	1221.96	1736.35	1712.41	1133.16	1257.45	1032.44	1368.33	1194.29	1459.84
Kctd1	BTB/POZ domain-containing protein KCTD1 OS=Mus musculus GN=Kctd1 PE=1 SV=1	6.68	29404.7	712.132	Q5M956	6	32.3	0	KCTD1_MOUSE	1033.32	833.34	534.65	899.32	1041.25	1051.09	858.793	1217.89	1046.1	1166.44	683.802	689.621	1079.46	919.376	850.435	917.869	825.157	1042.26	896.493	941.784
Kctd12	BTB/POZ domain-containing protein KCTD12 OS=Mus musculus GN=Kctd12 PE=1 SV=1	5.47	35892.1	2202	Q6WVG3	10	45.26	0	KCD12_MOUSE	1004.78	827.877	1054.33	1321.12	606.723	694.553	1116.27	1498.76	884.714	1104.21	1736.95	1495.54	763.684	649.052	1473.75	1261.63	1052.02	979.076	1305.35	1037.03
Kctd16	BTB/POZ domain-containing protein KCTD16 OS=Mus musculus GN=Kctd16 PE=1 SV=2	8.12	48972.5	286.239	Q5DTY9	2	4.45	0.001	KCD16_MOUSE	1142.55	1209.12	2139.77	2338.86	1053.47	1189.41	1848.96	1765.63	1300.38	1398.44	2457.94	2515.73	1928.4	1065.56	2301.22	1871.18	1707.57	1464.37	1918.12	1791.59
Kctd8	BTB/POZ domain-containing protein KCTD8 OS=Mus musculus GN=Kctd8 PE=1 SV=1	8.41	52768.4	398.851	Q50H33	3	10.71	0	KCTD8_MOUSE	347.049	223.822	277.501	415.304	108.215	154.539	281.895	336.664	247.46	274.124	587.525	518.831	160.734	192.608	325.864	340.981	315.919	220.328	406.985	255.047
Mthfd1	C-1-tetrahydrofolate synthase, cytoplasmic OS=Mus musculus GN=Mthfd1 PE=1 SV=4	6.72	101200	303.994	Q922D8	8	10.8	0.001	C1TC_MOUSE	484.702	339.573	592.023	807.189	336.991	379.816	630.587	797.542	462.523	468.582	794.496	774.105	392.174	391.733	793.795	789.352	555.872	536.234	624.926	591.763
Calb1	Calbindin OS=Mus musculus GN=Calb1 PE=1 SV=2	4.52	29994.1	310.277	P12658	2	7.66	0.001	CALB1_MOUSE	1285.35	1276.75	822.549	878.502	1159.6	1167.52	775.298	1034.21	936.106	1320.23	793.027	863.622	761.346	681.02	800.078	612.737	1065.79	1034.16	978.247	713.795
Ppp3r1	Calcineurin subunit B type 1 OS=Mus musculus GN=Ppp3r1 PE=1 SV=3	4.44	19300	310.159	Q63810	2	15.29	0.001	CANB1_MOUSE	1421.53	1352.33	909.716	1330.4	745.34	615.881	1323.61	1203.76	1188.97	923.741	1258.66	792.709	1069.79	732.602	365.718	911.302	1253.5	972.149	1041.02	769.853
Mcu	Calcium uniporter protein, mitochondrial OS=Mus musculus GN=Mcu PE=1 SV=2	8.65	39681.7	405.314	Q3UMR5	5	16.57	0	MCU_MOUSE	849.273	614.909	985.968	1290.16	664.405	594.655	854.055	976.832	635.099	737.385	1266.46	1048.77	690.57	677.158	849.122	879.237	935.077	772.487	921.927	774.022
Pde1a	Calcium/calmodulin-dependent 3',5'-cyclic nucleotide phosphodiesterase 1A OS=Mus musculus GN=Pde1a PE=1 SV=2	5.56	64528.7	301.712	Q61481	4	9.2	0.001	PDE1A_MOUSE	435.35	0	564.738	705.663	359.819	344.961	502.956	562.308	374.14	0	510.603	365.212	344.748	370.403	555.235	582.207	568.583	442.511	416.652	463.148
Pde1b	Calcium/calmodulin-dependent 3',5'-cyclic nucleotide phosphodiesterase 1B OS=Mus musculus GN=Pde1b PE=1 SV=2	5.35	61225.7	735.683	Q01065	11	22.43	0	PDE1B_MOUSE	1127.45	1016.79	1374.82	1877.64	849.423	1152.19	1278.83	1833.66	1004.83	1248.48	1892.71	1618.67	1140.38	1195.02	1634.95	1359.45	1349.18	1278.53	1441.17	1332.45
Camk2a	Calcium/calmodulin-dependent protein kinase type II subunit alpha OS=Mus musculus GN=Camk2a PE=1 SV=2	6.63	54114.9	15241.5	P11798	15	33.89	0	KCC2A_MOUSE	24560.8	18253.4	26824.3	33863.1	14577.5	16445.8	21504.1	28876	18259.1	20327.6	28677	25188	18466.4	18672.4	22628.6	21045	25875.4	20350.9	23112.9	20203.1
Camk2b	Calcium/calmodulin-dependent protein kinase type II subunit beta OS=Mus musculus GN=Camk2b PE=1 SV=2	6.89	60461	12517.6	P28652	13	34.5	0	KCC2B_MOUSE	10786.6	8962.08	12265.1	14315.3	8839.37	8839.25	10394.3	12181.3	9607.24	10264.7	13394.1	11239.7	10891.4	9045.73	10822.9	9718.98	11582.2	10063.6	11126.4	10119.7
Camk2d	Calcium/calmodulin-dependent protein kinase type II subunit delta OS=Mus musculus GN=Camk2d PE=1 SV=1	6.85	56369.6	7371.36	Q6PHZ2	14	32.26	0	KCC2D_MOUSE	2369.08	2073.1	2026.16	2982.05	1816.19	2224.41	2512.79	2890.88	2084.3	2473.75	2643.77	2540.74	2587.43	2265.94	2251.58	2601.57	2362.6	2361.07	2435.64	2426.63
Camk2g	Calcium/calmodulin-dependent protein kinase type II subunit gamma OS=Mus musculus GN=Camk2g PE=1 SV=1	7.3	59607	7071.7	Q923T9	11	24.95	0	KCC2G_MOUSE	2531.49	2077.35	2614.14	3448.08	1745.18	1928.83	2187.74	2713.37	2255.33	2507.21	2747.72	2556.03	2537.67	2169.77	2232.04	2139.59	2667.77	2143.78	2516.57	2269.77
Camk4	Calcium/calmodulin-dependent protein kinase type IV OS=Mus musculus GN=Camk4 PE=1 SV=2	4.64	52627.7	354.264	P08414	7	15.78	0.001	KCC4_MOUSE	791.677	666.286	860.602	1281.62	457.783	501.459	921.462	1190.3	731.013	741.528	1374.86	1243.98	423.391	483.069	719.62	1005.2	900.045	767.751	1022.84	657.819
Slc25a12	Calcium-binding mitochondrial carrier protein Aralar1 OS=Mus musculus GN=Slc25a12 PE=1 SV=1	8.29	74569.7	7015.53	Q8BH59	27	53.03	0	CMC1_MOUSE	4971.22	4669.6	7230.31	8823.24	4011.81	5080.66	8162.01	9697.86	4617.1	5050.91	8296.68	6923.98	5156.09	5730.24	7025.44	7846.36	6423.59	6738.09	6222.17	6439.53
Slc25a13	Calcium-binding mitochondrial carrier protein Aralar2 OS=Mus musculus GN=Slc25a13 PE=1 SV=1	8.76	74467.1	776.977	Q9QXX4	5	7.99	0	CMC2_MOUSE	2176.81	2325.22	3050.03	4075.82	2327.55	2547.36	3479.39	3886.24	2071.63	2505.98	3264.06	2638.36	2303.18	2170.94	2892.54	3103.95	2906.97	3060.13	2620.01	2617.65
Slc25a23	Calcium-binding mitochondrial carrier protein SCaMC-3 OS=Mus musculus GN=Slc25a23 PE=1 SV=1	7.39	52497.1	257.88	Q6GQS1	2	5.35	0.001	SCMC3_MOUSE	0	0	390.036	0	0	0	401.005	0	0	0	306.61	0	0	0	267.255	0	390.036	401.005	306.61	267.255
Cadps	Calcium-dependent secretion activator 1 OS=Mus musculus GN=Cadps PE=1 SV=3	5.4	153113	1410.37	Q80TJ1	32	34.17	0	CAPS1_MOUSE	2264.78	2145.97	3355.61	5020.03	1611.68	2155.24	3141.32	3870	2059	2375.89	3665.82	3255.77	2351.28	2528.49	3173.21	3095.66	3196.6	2694.56	2839.12	2787.16
Cadps2	Calcium-dependent secretion activator 2 OS=Mus musculus GN=Cadps2 PE=1 SV=2	5.73	147841	170.729	Q8BYR5	7	6.09	0.001	CAPS2_MOUSE	291.507	241.152	260.737	481.713	162.134	187.948	361.203	465.116	263.464	294.506	590.698	427.484	238.57	280.629	367.864	376.283	318.777	294.1	394.038	315.837
Calml3	Calmodulin-like protein 3 OS=Mus musculus GN=Calml3 PE=2 SV=1	3.98	16701.5	741.222	Q9D6P8	3	25.5	0	CALL3_MOUSE	446.462	366.784	1068.78	1542.42	314.004	370.207	1189.1	1408.63	376.219	424.086	1563.75	1279.66	0	0	1188.58	1144.37	856.113	820.488	910.929	1166.48
Capn2	Calpain-2 catalytic subunit OS=Mus musculus GN=Capn2 PE=1 SV=4	4.67	79872.4	623.982	O08529	8	12.57	0	CAN2_MOUSE	1060.99	929.571	1192.82	1894.29	754.227	832.165	1510.32	1806.26	894.104	782.13	1867.74	1672.69	868.774	1033.89	1908.02	2068.3	1269.42	1225.74	1304.17	1469.74
Cnn3	Calponin-3 OS=Mus musculus GN=Cnn3 PE=1 SV=1	5.34	36428.8	365.989	Q9DAW9	4	17.27	0.001	CNN3_MOUSE	0	0	357.294	620.204	0	0	407.539	470.372	0	0	696.652	573.86	312.046	0	1093.03	1131.41	488.749	438.956	635.256	845.494
Calr	Calreticulin OS=Mus musculus GN=Calr PE=1 SV=1	4.14	47994.6	342.567	P14211	5	19.95	0.001	CALR_MOUSE	1079.44	946.965	744.085	1086.68	676.803	784.94	899.108	906.853	607.434	768.127	702.16	764.129	863.15	777.381	877.723	0	964.292	816.926	710.462	839.418
Camkv	CaM kinase-like vesicle-associated protein OS=Mus musculus GN=Camkv PE=1 SV=2	5.22	54819.4	3698.01	Q3UHL1	15	46.29	0	CAMKV_MOUSE	2970.6	2562.02	4510.67	6045.96	2159.34	2287.31	4307.34	4761.96	2519.6	2797.74	4814.06	3736.16	2768.66	2848.03	3723.57	3223.41	4022.31	3378.99	3466.89	3140.92
Prkaca	cAMP-dependent protein kinase catalytic subunit alpha OS=Mus musculus GN=Prkaca PE=1 SV=3	9.13	40570.7	643.609	P05132	3	9.69	0	KAPCA_MOUSE	1140.42	678.259	1022.09	1457.7	647.931	618.445	879.377	953.539	931.079	879.991	1206.61	1065.19	853.276	834.189	1138.68	811.282	1074.62	774.823	1020.72	909.356
Prkacb	cAMP-dependent protein kinase catalytic subunit beta OS=Mus musculus GN=Prkacb PE=1 SV=2	8.82	40707.9	851.238	P68181	6	17.95	0	KAPCB_MOUSE	1981.83	1551.27	2250.49	3156.76	1315.69	1304.79	2332.4	2618.89	1717.95	1698.99	2653.8	2676.09	1684.35	1737.6	2297.63	2185.12	2235.09	1892.94	2186.71	1976.17
Prkar2a	cAMP-dependent protein kinase type II-alpha regulatory subunit OS=Mus musculus GN=Prkar2a PE=1 SV=2	4.59	45389.2	2019.05	P12367	10	34.16	0	KAP2_MOUSE	1202.49	969.601	1472.48	2154.16	893.17	1013.53	1405.68	1880.14	1108.88	1357.86	2009.11	1856.44	1187.35	1448.28	1680.11	1536.94	1449.68	1298.13	1583.07	1463.17
Prkar2b	cAMP-dependent protein kinase type II-beta regulatory subunit OS=Mus musculus GN=Prkar2b PE=1 SV=3	4.72	46167.2	3401.35	P31324	13	41.83	0	KAP3_MOUSE	2999.22	2436.59	3780.88	6543	1761.1	2301.56	3266.51	4719.28	2494.33	3027.6	4861.88	4409.96	2451.82	2704.19	2518.51	2668.33	3939.92	3012.12	3698.44	2585.71
Ca2	Carbonic anhydrase 2 OS=Mus musculus GN=Ca2 PE=1 SV=4	6.53	29032.6	515.495	P00920	5	27.31	0	CAH2_MOUSE	968.824	678.277	643.202	844.66	794.721	866.077	730.016	712.766	533.702	765.89	467.005	309.939	493.156	631.9	521.382	369.348	783.741	775.895	519.134	503.946
Ca8	Carbonic anhydrase-related protein OS=Mus musculus GN=Ca8 PE=1 SV=5	4.52	33081.3	3795.73	P28651	5	19.24	0	CAH8_MOUSE	2487.61	1781.98	0	0	861.715	1174.87	3096	4056.73	2002.28	2592.99	5624.34	5000.45	1598.02	1757.74	3477.79	3507.82	2134.8	2297.33	3805.02	2585.34
Cbr1	Carbonyl reductase [NADPH] 1 OS=Mus musculus GN=Cbr1 PE=1 SV=3	8.41	30641.3	3373.25	P48758	13	57.04	0	CBR1_MOUSE	2119.15	1496.27	9195.02	13116.8	1642.23	1506.58	3193.82	3003.05	1902.96	1796.27	3522.27	8749.01	2192.28	1882.98	3513.8	2560.79	6481.81	2336.42	3992.63	2537.46
Cbr3	Carbonyl reductase [NADPH] 3 OS=Mus musculus GN=Cbr3 PE=1 SV=1	6.13	30953.5	808.768	Q8K354	6	31.05	0	CBR3_MOUSE	552.031	732.822	706.991	1184.04	490.561	779.036	675.525	838.116	691.374	806.906	869.117	792.709	473.061	544.734	702.459	801.035	793.971	695.81	790.027	630.322
Csnk1d	Casein kinase I isoform delta OS=Mus musculus GN=Csnk1d PE=1 SV=2	10.02	47316.2	222.761	Q9DC28	2	6.27	0.001	KC1D_MOUSE	536.234	351.501	448.221	750.394	0	0	403.641	505.505	0	0	540.525	617.181	315.837	0	521.851	555.301	521.587	454.573	578.853	464.33
Csnk2a1	Casein kinase II subunit alpha OS=Mus musculus GN=Csnk2a1 PE=1 SV=2	7.58	45133.6	561.963	Q60737	9	31.71	0	CSK21_MOUSE	1564.54	1158.87	684.868	1046.22	850.274	1282.63	1123.07	1430.21	942.943	1364.73	824.785	869.104	1090.58	1317.81	964.088	1122.88	1113.63	1171.55	1000.39	1123.84
Csnk2b	Casein kinase II subunit beta OS=Mus musculus GN=Csnk2b PE=1 SV=1	5.21	24942.5	198.738	P67871	2	10.23	0.001	CSK2B_MOUSE	879.96	672.716	872.327	982.11	632.717	724.118	852.679	1062.85	949.623	633.27	774.991	863.487	924.478	794.848	1007.27	1009.16	851.778	818.091	805.343	933.94
Cat	Catalase OS=Mus musculus GN=Cat PE=1 SV=4	7.79	59795.4	1104.7	P24270	2	6.07	0	CATA_MOUSE	1242.53	730.213	436.938	675.931	0	526.203	639.108	704.27	706.12	1204.89	708.355	634.707	0	0	2721.93	376.98	771.404	623.194	813.518	1549.45
Ctnna2	Catenin alpha-2 OS=Mus musculus GN=Ctnna2 PE=1 SV=3	5.37	105286	237.362	Q61301	4	4.83	0.001	CTNA2_MOUSE	613.695	609.908	1176.3	1327.95	0	555.97	662.609	675.056	485.115	706.229	1285	973.451	569.114	562.783	752.675	562.763	931.964	631.212	862.448	611.834
Ctnnb1	Catenin beta-1 OS=Mus musculus GN=Ctnnb1 PE=1 SV=1	5.45	85470.8	534.336	Q02248	7	14.85	0	CTNB1_MOUSE	951.353	595.527	945.556	1232.51	273.292	357.964	409.793	583.571	370.39	622.386	1085.91	1121.84	431.227	530.241	537.788	278.5	931.236	406.155	800.132	444.439
Cnrip1	CB1 cannabinoid receptor-interacting protein 1 OS=Mus musculus GN=Cnrip1 PE=1 SV=1	8.19	18612.4	5011.88	Q5M8N0	5	39.63	0	CNRP1_MOUSE	2690.47	2488.03	5471.05	5844.08	1925.48	1669.29	3796.44	3448.89	2630.57	2439.36	5117.23	4105.73	2298.45	1689.99	3408.3	2735.1	4123.41	2710.02	3573.22	2532.96
Cd5l	CD5 antigen-like OS=Mus musculus GN=Cd5l PE=1 SV=3	4.84	38862.9	547.238	Q9QWK4	5	12.78	0	CD5L_MOUSE	0	0	0	475.282	1575.87	1760.54	620.078	739.498	0	0	531.989	395.546	0	0	1107	694.861	475.282	1174	463.767	900.931
Cd81	CD81 antigen OS=Mus musculus GN=Cd81 PE=1 SV=2	5.44	25814.7	253.777	P35762	2	11.86	0.001	CD81_MOUSE	1461.84	1017.79	500.211	517.557	887.336	1046.19	938.429	1027.76	789.588	858.239	659.204	354.023	857.652	854.429	637.896	592.27	874.35	974.929	665.263	735.562
Cisd1	CDGSH iron-sulfur domain-containing protein 1 OS=Mus musculus GN=Cisd1 PE=1 SV=1	9.43	12097	383.403	Q91WS0	2	25.93	0.001	CISD1_MOUSE	870.046	856.761	562.267	981.309	512.91	633.779	576.63	957.165	410.344	673.416	646.537	583.477	483.519	557.86	618.907	567.709	817.596	670.121	578.444	556.999
Cdipt	CDP-diacylglycerol--inositol 3-phosphatidyltransferase OS=Mus musculus GN=Cdipt PE=1 SV=1	8.28	23599	1593.31	Q8VDP6	3	15.02	0	CDIPT_MOUSE	1207.71	1065.93	1077.93	1652.92	897.154	1072.66	1285.94	1527.4	939.351	1488.28	1554.94	1545.24	1006.41	953.08	1275.79	1322.44	1251.12	1195.79	1381.95	1139.43
Cdc42	Cell division control protein 42 homolog OS=Mus musculus GN=Cdc42 PE=1 SV=2	6.15	21258.7	881.117	P60766	3	18.85	0	CDC42_MOUSE	1903.73	1545.97	2617.87	3203.24	1096.22	1193.14	1969.64	2101.93	1429.26	1373.55	2900.61	2615.13	1228.28	1243.19	1985.75	1735.53	2317.7	1590.23	2079.64	1548.19
Cenpv	Centromere protein V OS=Mus musculus GN=Cenpv PE=1 SV=2	10.2	27541.2	2186.41	Q9CXS4	4	27.38	0	CENPV_MOUSE	994.39	753.572	1093.12	1276.71	713.519	685.401	986.5	1063.71	726.79	780.929	1549.62	1351.47	974.748	968.462	1177.52	1013.89	1029.45	862.282	1102.2	1033.66
Pde2a	cGMP-dependent 3',5'-cyclic phosphodiesterase OS=Mus musculus GN=Pde2a PE=1 SV=3	5.03	103249	399.742	Q922S4	10	15.83	0	PDE2A_MOUSE	932.291	767.612	1007.21	1539.22	505.993	622.915	874.46	1048.24	565.148	946.486	1036.08	987.561	645.072	721.937	950.679	982.852	1061.58	762.903	883.818	825.135
Clic4	Chloride intracellular channel protein 4 OS=Mus musculus GN=Clic4 PE=1 SV=3	5.28	28729.1	598.015	Q9QYB1	5	30.43	0	CLIC4_MOUSE	650.555	434.065	825.868	1080.59	836.652	596.853	909.616	1088.63	891.583	622.456	1250.03	1091.73	591.295	721.732	1148.45	1156.99	747.77	857.937	963.949	904.617
Clybl	Citrate lyase subunit beta-like protein, mitochondrial OS=Mus musculus GN=Clybl PE=1 SV=2	8.7	37548.6	232.205	Q8R4N0	4	13.02	0.001	CLYBL_MOUSE	353.967	310.499	517.172	686.447	0	0	466.73	643.743	0	540.423	681.875	619.877	319.913	355.533	741.001	734.687	467.021	555.237	614.058	537.784
Cs	Citrate synthase, mitochondrial OS=Mus musculus GN=Cs PE=1 SV=1	8.72	51736.8	3891.05	Q9CZU6	12	30.6	0	CISY_MOUSE	4057.96	4403.08	6289.1	7977.19	4361.63	4684.01	5936.81	6176.99	3073.91	4624.59	7651.43	6621.28	4096.09	4103.83	5637.87	5434.04	5681.83	5289.86	5492.8	4817.96
Snap91	Clathrin coat assembly protein AP180 OS=Mus musculus GN=Snap91 PE=1 SV=1	4.53	91851.6	1011.19	Q61548	12	17.76	0	AP180_MOUSE	2939.05	2292.41	2626.84	3564.54	2149.88	2773.86	2896.3	3845.37	2265.49	2361.27	2872.94	2646.28	3064.24	2961.23	2413.13	2525.97	2855.71	2916.35	2536.49	2741.14
Cltc	Clathrin heavy chain 1 OS=Mus musculus GN=Cltc PE=1 SV=3	5.35	191557	10725.4	Q68FD5	62	45.25	0	CLH1_MOUSE	19915.1	15881	23860.1	35059.2	13995.1	15145.9	22430.4	28705.4	18539.8	20575.1	30260.1	26604	18411.9	17733.8	28686.6	22717.5	23678.9	20069.2	23994.8	21887.5
Clasp2	CLIP-associating protein 2 OS=Mus musculus GN=Clasp2 PE=1 SV=1	8.73	140739	206.541	Q8BRT1	2	2.02	0.001	CLAP2_MOUSE	305.486	0	284.618	570.402	0	0	282.698	378.198	0	0	672.283	349.17	0	0	0	290.378	386.835	330.448	510.726	290.378
Clu	Clusterin OS=Mus musculus GN=Clu PE=1 SV=1	5.33	51655.8	1411.22	Q06890	12	28.35	0	CLUS_MOUSE	749.696	598.881	1706.01	2313.53	633.382	651.929	1401.11	1662.29	792.014	765.807	1550.63	1517.56	754.901	659.998	4735.67	4031.7	1342.03	1087.18	1156.5	2545.57
Cotl1	Coactosin-like protein OS=Mus musculus GN=Cotl1 PE=1 SV=3	5.05	15943.9	4740.25	Q9CQI6	10	51.41	0	COTL1_MOUSE	3734.1	2733.48	4476.97	5785.15	3062.78	2868.34	4216.93	5318.25	3172.41	2836.52	5077.94	6376.64	4372.5	4476.62	6395.09	6360.69	4182.43	3866.57	4365.88	5401.23
Copb2	Coatomer subunit beta' OS=Mus musculus GN=Copb2 PE=1 SV=2	5	102449	166.255	O55029	2	1.99	0.001	COPB2_MOUSE	0	0	302.649	583.693	0	0	283.156	493.619	0	0	422.397	396.489	0	0	446.457	413.693	443.171	388.388	409.443	430.075
Cfl1	Cofilin-1 OS=Mus musculus GN=Cfl1 PE=1 SV=3	8.22	18559.6	31210.2	P18760	6	42.17	0	COF1_MOUSE	14373.4	9485.19	19158.6	26896.8	8130.33	8594.45	18475.1	22568	11229.6	10869.6	25490.5	28150	14883.1	15822.6	24527.2	23839.2	17478.5	14442	18934.9	19768
Cfl2	Cofilin-2 OS=Mus musculus GN=Cfl2 PE=1 SV=1	8.16	18709.6	9582.35	P45591	6	42.17	0	COF2_MOUSE	3352.39	2626.69	3981.24	5690.04	1988.52	2237.89	3928.02	5346.61	2258.04	2673.42	4675	4273.14	2513.69	2721.13	3766.8	3449.09	3912.59	3375.26	3469.9	3112.68
Ccdc177	Coiled-coil domain-containing protein 177 OS=Mus musculus GN=Ccdc177 PE=1 SV=1	11.2	79857	685.783	Q3UHB8	5	7.51	0	CC177_MOUSE	605.742	509.36	1084.34	1613.2	389.086	528.212	493.785	635.103	653.5	999.228	1707.95	1449.53	546.996	542.888	374.157	600.371	953.162	511.547	1202.55	516.103
Cirbp	Cold-inducible RNA-binding protein OS=Mus musculus GN=Cirbp PE=1 SV=1	9.82	18607	473.05	P60824	2	19.77	0	CIRBP_MOUSE	0	0	0	0	0	0	0	0	0	595.112	382.057	306.029	0	0	320.425	0	0	0	427.733	320.425
C1qa	Complement C1q subcomponent subunit A OS=Mus musculus GN=C1qa PE=1 SV=2	9.46	25974.5	884.083	P98086	2	10.2	0	C1QA_MOUSE	1250.7	1101.47	538.263	519.799	700.004	601.94	703.42	720.308	1130.83	1207.38	772.926	463.762	663.903	448.749	1997.94	2068.85	852.559	681.418	893.724	1294.86
C1qb	Complement C1q subcomponent subunit B OS=Mus musculus GN=C1qb PE=1 SV=2	8.26	26717.4	2506.76	P14106	3	15.42	0	C1QB_MOUSE	1318.47	1564.24	527.202	1068.1	831.544	1080.01	1116.81	1466.82	1071.31	1362.16	1092.2	765.027	1329.99	1382.65	2719.44	2900.29	1119.5	1123.79	1072.68	2083.09
C1qc	Complement C1q subcomponent subunit C OS=Mus musculus GN=C1qc PE=1 SV=2	8.59	25991.7	689.238	Q02105	3	16.26	0	C1QC_MOUSE	1309.39	979.643	600.873	842.312	736.401	687.568	865.977	986.092	1057.38	1069.16	896.699	564.513	723.905	663.895	2100.44	1946.77	933.054	819.009	896.94	1358.75
C1qbp	Complement component 1 Q subcomponent-binding protein, mitochondrial OS=Mus musculus GN=C1qbp PE=1 SV=1	4.63	31012.9	1080.58	O35658	3	15.11	0	C1QBP_MOUSE	1618.14	883.723	1446.36	1473.99	734.698	835.745	1405.69	1358.42	1375.44	1213.59	1447.83	1688.87	1361.99	1257.44	1776.45	1060.88	1355.55	1083.64	1431.43	1364.19
Cnksr2	Connector enhancer of kinase suppressor of ras 2 OS=Mus musculus GN=Cnksr2 PE=1 SV=1	6.33	117397	186.631	Q80YA9	3	5.72	0.001	CNKR2_MOUSE	582.863	386.912	555.814	762.457	0	0	424.161	467.556	421.214	0	568.336	454.864	397.735	340.254	479.653	398.513	572.012	445.859	481.472	404.039
Cntn1	Contactin-1 OS=Mus musculus GN=Cntn1 PE=1 SV=1	5.73	113389	604.793	P12960	20	27.55	0	CNTN1_MOUSE	1534.4	1135.89	833.464	1175.39	1156.88	988.035	899.757	1051.49	1062.55	1293.97	1078.48	1174.05	1047.23	1060.82	818.176	850.412	1169.79	1024.04	1152.26	944.16
Cntnap1	Contactin-associated protein 1 OS=Mus musculus GN=Cntnap1 PE=1 SV=2	6.62	156312	173.083	O54991	4	4.19	0.001	CNTP1_MOUSE	406.588	0	368.134	777.83	0	0	455.19	620.067	359.11	660.738	792.109	607.474	487.311	391.528	619.376	664.587	517.517	537.628	604.858	540.7
Gps1	COP9 signalosome complex subunit 1 OS=Mus musculus GN=Gps1 PE=1 SV=1	6.41	53442.3	508.16	Q99LD4	5	17.41	0	CSN1_MOUSE	524.323	511.783	625.503	1000.63	474.598	471.755	660.087	838.689	566.692	686.964	906.75	726.291	496.221	454.082	714.556	778.947	665.56	611.282	721.674	610.952
Cpne1	Copine-1 OS=Mus musculus GN=Cpne1 PE=1 SV=1	5.27	58886.7	214.085	Q8C166	3	5.41	0.001	CPNE1_MOUSE	489.024	390.453	832.21	1173.68	356.627	384.902	793.144	1116.12	522.926	652.038	880.315	867.846	465.667	406.226	1016.13	940.724	721.343	662.698	730.781	707.187
Cpne4	Copine-4 OS=Mus musculus GN=Cpne4 PE=1 SV=1	5.88	62408.3	629.37	Q8BLR2	3	5.92	0	CPNE4_MOUSE	733.267	789.613	797.865	893.695	605.725	664.023	591.823	630.787	576.576	571.83	577.763	483.495	460.341	534.606	490.362	391.066	803.61	623.09	552.416	469.094
Cpne5	Copine-5 OS=Mus musculus GN=Cpne5 PE=1 SV=1	5.38	65592.5	689.158	Q8JZW4	8	16.53	0	CPNE5_MOUSE	757.279	783.857	724.351	1099.28	1142.39	1247.01	1231.75	1670.44	656.869	720.131	865.031	745.335	1191.56	1216.65	902.882	986.433	841.192	1322.9	746.842	1074.38
Cpne6	Copine-6 OS=Mus musculus GN=Cpne6 PE=1 SV=1	5.23	61781.1	1202.54	Q9Z140	11	21.54	0	CPNE6_MOUSE	1861.48	1850.12	3079.05	4910.46	1448.31	1760.27	2950.75	4002.73	1915.36	2421.54	3183.22	3769.39	2141	2360.79	3850.59	3894	2925.28	2540.52	2822.38	3061.6
H2afy	Core histone macro-H2A.1 OS=Mus musculus GN=H2afy PE=1 SV=3	10.24	39735.3	711.12	Q9QZQ8	8	33.06	0	H2AY_MOUSE	952.772	747.856	822.918	827.045	1917.49	2186.33	1142.26	1228.01	663.142	977.767	1178.62	1144.58	1096.96	1157.22	1343.22	1212.17	837.648	1618.52	991.025	1202.39
Coro1a	Coronin-1A OS=Mus musculus GN=Coro1a PE=1 SV=5	6.03	50989.3	1979.68	O89053	9	24.73	0	COR1A_MOUSE	4984.52	4439.49	6565.87	9871.17	3396.04	4186.01	6493.72	7658.18	4160.78	5049	7364.05	6566.27	4444.16	4998.8	5535.75	5435.92	6465.26	5433.49	5785.03	5103.65
Coro1b	Coronin-1B OS=Mus musculus GN=Coro1b PE=1 SV=1	5.42	53912.4	393.616	Q9WUM3	6	15.29	0	COR1B_MOUSE	894.958	669.02	979.331	1501.11	502.055	583.163	978.246	1340.95	831.779	919.432	1390.83	1524.3	1044.96	981.109	1222.15	1398.42	1011.1	851.103	1166.59	1161.66
Coro1c	Coronin-1C OS=Mus musculus GN=Coro1c PE=1 SV=2	6.67	53121	1175.24	Q9WUM4	8	19.41	0	COR1C_MOUSE	1308.74	1116.75	1578.65	2366.16	888.161	1088.33	1777.12	2088.27	1206.11	1217.9	2165.04	1866.1	1427.78	1390.75	2118.63	1967.07	1592.58	1460.47	1613.79	1726.06
Coro2a	Coronin-2A OS=Mus musculus GN=Coro2a PE=2 SV=1	7.55	59573.4	208.814	Q8C0P5	2	4.39	0.001	COR2A_MOUSE	324.66	0	432.513	697.709	0	0	359.047	417.435	323.095	0	536.395	486.68	0	0	377.111	333.359	484.961	388.241	448.723	355.235
Coro2b	Coronin-2B OS=Mus musculus GN=Coro2b PE=1 SV=2	8.26	54936.5	461.048	Q8BH44	10	24.79	0	COR2B_MOUSE	868.666	782.273	995.628	1262.08	600.444	721.072	1035.18	1189.82	624.575	843.199	1169.72	1215.04	754.585	696.915	1091.43	1158.1	977.162	886.63	963.132	925.259
Ckb	Creatine kinase B-type OS=Mus musculus GN=Ckb PE=1 SV=1	5.29	42713.4	15788.3	Q04447	13	53.28	0	KCRB_MOUSE	16050.7	13284.4	17229	26948.1	12723.2	13893.9	16936.3	21799.2	12508	14255.7	23819.7	23092.4	15068.6	13850	20812.4	17915.2	18378.1	16338.1	18418.9	16911.6
Ckmt1	Creatine kinase U-type, mitochondrial OS=Mus musculus GN=Ckmt1 PE=1 SV=1	8.16	47003.8	9317.16	P30275	10	33.97	0	KCRU_MOUSE	12069.4	10622.4	11161.8	15055	10872.8	11798.1	13243.2	15445	10214.5	10811	13967.4	12274.3	11884.1	11463.4	14038.7	12626	12227.1	12839.8	11816.8	12503.1
Ctbp1	C-terminal-binding protein 1 OS=Mus musculus GN=Ctbp1 PE=1 SV=2	6.29	47744.7	1410.25	O88712	6	17.23	0	CTBP1_MOUSE	1822.46	1237.71	2657.98	4480.16	1515.21	1255.6	3396.27	4365.48	1777.75	2340.84	4127.69	3458.8	1968.9	1986.35	3644.89	3371.8	2549.58	2633.14	2926.27	2742.99
Celf2	CUGBP Elav-like family member 2 OS=Mus musculus GN=Celf2 PE=1 SV=1	8.93	54270.9	355.014	Q9Z0H4	2	6.69	0.001	CELF2_MOUSE	644.745	0	1175.97	1666.37	0	0	839.84	955.733	653.941	513.079	1095.51	952.599	432.428	0	915.982	849.133	1162.36	897.786	803.781	732.514
Cul2	Cullin-2 OS=Mus musculus GN=Cul2 PE=1 SV=2	6.55	86877.2	218.209	Q9D4H8	4	5.77	0.001	CUL2_MOUSE	393.514	333.143	486.937	853.201	325.258	0	514.114	661.404	328.388	0	663.885	561.188	355.08	385.58	662.887	643.438	516.699	500.259	517.82	511.746
Cul3	Cullin-3 OS=Mus musculus GN=Cul3 PE=1 SV=1	8.51	88948.5	341.224	Q9JLV5	7	11.59	0.001	CUL3_MOUSE	572.332	385.98	638.851	1147.74	414.734	408.923	590.158	723.172	534.584	0	923.913	556.694	466.931	313.796	687.737	605.829	686.226	534.247	671.731	518.573
Cand1	Cullin-associated NEDD8-dissociated protein 1 OS=Mus musculus GN=Cand1 PE=1 SV=2	5.4	136332	554.794	Q6ZQ38	19	18.86	0	CAND1_MOUSE	1631.87	1485.83	1475.85	2023.9	1431.99	1594.37	1285.55	1553.84	1077.17	1539.24	1774.21	1513.61	1148.97	1302.43	1117.78	1148.89	1654.36	1466.44	1476.06	1179.52
Cdk5	Cyclin-dependent-like kinase 5 OS=Mus musculus GN=Cdk5 PE=1 SV=1	7.55	33288.6	1632.36	P49615	6	26.71	0	CDK5_MOUSE	1766.97	1509.44	2377.24	3041.82	1289.27	1368.23	2327.54	2734.31	1454.02	1737.28	2639.57	2286.9	1047.29	1200.77	2165.99	2068.3	2173.87	1929.84	2029.44	1620.59
Csrp1	Cysteine and glycine-rich protein 1 OS=Mus musculus GN=Csrp1 PE=1 SV=3	8.55	20583.5	6851.61	P97315	5	33.68	0	CSRP1_MOUSE	3399.49	4431.04	4186.64	5787.08	2904.84	3357.49	4981.8	5839.13	3057.27	4479.75	5632.79	4955.87	3978.05	3878.29	5155.03	6010.02	4451.06	4270.81	4531.42	4755.35
Nfs1	Cysteine desulfurase, mitochondrial OS=Mus musculus GN=Nfs1 PE=1 SV=3	8.15	50570.2	327.411	Q9Z1J3	7	16.34	0.001	NFS1_MOUSE	457.502	382.812	626.978	1069.81	442.032	345.809	688.823	926.52	399.788	0	838.645	783.182	456.252	460.577	771.289	924.35	634.276	600.796	673.872	653.117
Uqcrc1	Cytochrome b-c1 complex subunit 1, mitochondrial OS=Mus musculus GN=Uqcrc1 PE=1 SV=2	5.76	52851.9	6637.65	Q9CZ13	14	36.88	0	QCR1_MOUSE	11310.2	9142.94	15649.8	23008.5	9370.63	10142.2	17592.2	22062.8	10724.8	11014	19927.7	18147.1	12122.3	11891.7	19443.1	18787.7	14777.8	14792	14953.4	15561.2
Uqcrc2	Cytochrome b-c1 complex subunit 2, mitochondrial OS=Mus musculus GN=Uqcrc2 PE=1 SV=1	9.57	48235	13676.6	Q9DB77	16	45.03	0	QCR2_MOUSE	9786.73	8658	13575.3	17448.4	8142.44	7792.37	13573.9	15035.4	8133.59	7668.01	17597.7	16280.8	7144.51	6794.2	15504.6	13332	12367.1	11136	12420	10693.8
Uqcrq	Cytochrome b-c1 complex subunit 8 OS=Mus musculus GN=Uqcrq PE=1 SV=3	10.54	9768.27	5791.44	Q9CQ69	4	45.12	0	QCR8_MOUSE	2345.03	2230.21	3067.93	5733.59	1956.92	2135.21	3304.79	4010.05	2122.14	2313.33	4483.63	3614.38	1812.3	1738.12	3994.67	3584.23	3344.19	2851.74	3133.37	2782.33
Uqcr10	Cytochrome b-c1 complex subunit 9 OS=Mus musculus GN=Uqcr10 PE=1 SV=1	9.64	7445.54	1762.92	Q8R1I1	2	37.5	0	QCR9_MOUSE	3078.28	2522.29	2923.72	3406.24	2076.54	2270.23	2805.2	3459.63	2209.58	2326.75	3310.61	3373.06	2435.89	2138.84	4225.73	2843.02	2982.63	2652.9	2805	2910.87
Uqcrfs1	Cytochrome b-c1 complex subunit Rieske, mitochondrial OS=Mus musculus GN=Uqcrfs1 PE=1 SV=1	8.91	29367.7	5286.18	Q9CR68	9	24.82	0	UCRI_MOUSE	5157.23	3684.05	5715	7643.47	3897.94	4392.81	7110.4	8500.88	4429.56	4974.76	8129.26	7059.7	5692.09	5868.27	8256.88	8196.86	5549.94	5975.51	6148.32	7003.52
Mtco2	Cytochrome c oxidase subunit 2 OS=Mus musculus GN=Mtco2 PE=1 SV=1	4.41	25976.5	5310.98	P00405	6	30.84	0	COX2_MOUSE	7089.94	6255.64	7127.07	11750.5	7662.37	8608.9	8892.41	11545.6	5970.61	6808.98	10189.3	9866.89	7466.79	7841.35	9782.76	9240.26	8055.79	9177.31	8208.95	8582.79
Cox4i1	Cytochrome c oxidase subunit 4 isoform 1, mitochondrial OS=Mus musculus GN=Cox4i1 PE=1 SV=2	9.59	19530.5	4036.55	P19783	9	49.11	0	COX41_MOUSE	2785.47	2405.71	1247.47	2180.4	3620.28	4055.95	2273.2	2684.28	1563.55	1703.63	1432.68	1398.75	2150.2	2120.69	1450.77	1556.27	2154.76	3158.43	1524.65	1819.48
Cox5a	Cytochrome c oxidase subunit 5A, mitochondrial OS=Mus musculus GN=Cox5a PE=1 SV=2	6.08	16101.5	1266.25	P12787	4	32.88	0	COX5A_MOUSE	1175.82	856.015	1056.25	823.949	2007.58	1045.31	1260.18	1292.35	763.845	0	860.49	1029.17	1062.14	809.991	521.711	426.741	978.008	1401.36	884.503	705.147
Cox5b	Cytochrome c oxidase subunit 5B, mitochondrial OS=Mus musculus GN=Cox5b PE=1 SV=1	8.45	13812.9	1784.63	P19536	5	31.25	0	COX5B_MOUSE	644.672	555.301	1758.59	1962.3	1575.07	1585.64	1305.19	2282.07	1415.14	605.925	1019.74	1612.11	550.914	1103.82	1944.96	663.222	1230.22	1687	1163.23	1065.73
Cox6c	Cytochrome c oxidase subunit 6C OS=Mus musculus GN=Cox6c PE=1 SV=3	10.5	8469.03	990.165	Q9CPQ1	3	35.53	0	COX6C_MOUSE	1280.34	921.246	1313.91	1687.51	1515	1477.75	1592.1	1818.67	847.029	1023.17	1445.62	1123.41	1165.34	905.087	1394.37	928.87	1300.75	1600.88	1109.81	1098.42
Ndufa4	Cytochrome c oxidase subunit NDUFA4 OS=Mus musculus GN=Ndufa4 PE=1 SV=2	9.9	9326.81	11728.8	Q62425	5	47.56	0	NDUA4_MOUSE	11921.9	8766.47	17068.9	17203.3	11016.7	8256.4	15774.1	14311.6	10613.6	6645.66	19091.5	15858.2	11633.2	7960.72	15758.5	13931.9	13740.1	12339.7	13052.2	12321.1
Cycs	Cytochrome c, somatic OS=Mus musculus GN=Cycs PE=1 SV=2	10	11605.5	1961.55	P62897	6	55.24	0	CYC_MOUSE	1849.26	1634	1094.96	1483.6	1587.95	1441.83	1529.43	1555.66	1193.06	1186.74	804.225	837.468	1323.51	1216.83	1288.92	969.122	1515.46	1528.72	1005.37	1199.6
Cyc1	Cytochrome c1, heme protein, mitochondrial OS=Mus musculus GN=Cyc1 PE=1 SV=1	9.37	35327.8	4753.42	Q9D0M3	6	26.15	0	CY1_MOUSE	3801.72	2309.42	5723.48	9393.64	1786.49	2126.35	6931.33	7156.02	2862.92	2890.21	10163.7	7546.29	2284.61	3257.67	8509.97	6568.95	5307.07	4500.05	5865.78	5155.3
Cyth3	Cytohesin-3 OS=Mus musculus GN=Cyth3 PE=1 SV=1	5.25	46279.7	267.746	O08967	2	5.26	0.001	CYH3_MOUSE	1071.6	1152.82	984.05	1818.02	722.033	987.878	990.474	1378.75	1047.93	1229.38	1190.09	1451.41	812.343	1048.04	847.903	1035.9	1256.62	1019.78	1229.7	936.045
Dync1h1	Cytoplasmic dynein 1 heavy chain 1 OS=Mus musculus GN=Dync1h1 PE=1 SV=2	5.98	532047	444.506	Q9JHU4	69	18.82	0	DYHC1_MOUSE	5964.67	5103.66	5349.82	6296.41	4977.24	5527.36	5699.43	6665.79	4215.93	4959.6	6327.7	6229.24	5013.78	4812.16	5080.2	4687.67	5678.64	5717.45	5433.11	4898.45
Dync1i1	Cytoplasmic dynein 1 intermediate chain 1 OS=Mus musculus GN=Dync1i1 PE=1 SV=2	4.82	70725	407.227	O88485	8	18.15	0	DC1I1_MOUSE	669.294	604.472	1093.12	1535.38	539.889	786.384	1100.3	1459.42	641.59	956.057	1294.82	1353	807.351	873.913	1119.47	1155.89	975.566	971.499	1061.37	989.155
Dync1i2	Cytoplasmic dynein 1 intermediate chain 2 OS=Mus musculus GN=Dync1i2 PE=1 SV=1	5	68394.3	444.027	O88487	7	17.97	0	DC1I2_MOUSE	676.412	463.698	931.618	1213.08	520.413	592.834	904.725	1230.2	585.692	565.033	1096.56	1046.07	781.947	738.686	933.893	1006.56	821.201	812.044	823.34	865.272
Dync1li1	Cytoplasmic dynein 1 light intermediate chain 1 OS=Mus musculus GN=Dync1li1 PE=1 SV=1	5.97	56614.3	771.159	Q8R1Q8	9	26.39	0	DC1L1_MOUSE	838.597	722.571	1216.64	1783.91	693.192	666.184	1082.8	1375.22	763.719	736.971	1347.32	1307.34	805.581	884.783	1107.19	1157.51	1140.43	954.349	1038.84	988.764
Dync1li2	Cytoplasmic dynein 1 light intermediate chain 2 OS=Mus musculus GN=Dync1li2 PE=1 SV=2	5.84	54218.6	929.188	Q6PDL0	9	29.67	0	DC1L2_MOUSE	763.06	554.711	1078.3	1635.73	542.603	561.559	1030.52	1302.47	624.764	742.025	1395.51	1258	680.712	708.674	1225.06	1210.29	1007.95	859.289	1005.07	956.185
Cyfip1	Cytoplasmic FMR1-interacting protein 1 OS=Mus musculus GN=Cyfip1 PE=1 SV=1	6.45	145242	751.644	Q7TMB8	20	18.12	0	CYFP1_MOUSE	1760.38	1543.56	3804.32	6022.63	934.283	1186.52	1409.73	1842.4	1401.22	1639.89	6616.59	5855.42	967.939	1142.29	1196.3	1429.18	3282.72	1343.23	3878.28	1183.93
Cyfip2	Cytoplasmic FMR1-interacting protein 2 OS=Mus musculus GN=Cyfip2 PE=1 SV=2	6.62	145660	1042.22	Q5SQX6	27	24.34	0	CYFP2_MOUSE	1523.97	1323.45	1661.82	2334.99	1108.1	1464.9	1674.96	2077.53	1056.17	1343.92	2038.01	1822.33	1329.24	1678.52	1643.05	1842.76	1711.06	1581.37	1565.11	1623.39
Lap3	Cytosol aminopeptidase OS=Mus musculus GN=Lap3 PE=1 SV=3	7.63	56141.5	1393.6	Q9CPY7	13	29.48	0	AMPL_MOUSE	893.07	694.926	1231.91	1709.82	752.471	814.707	1362.9	1423.53	810.164	802.514	1691.06	1516.66	791.3	816.486	1788.36	1552.44	1132.43	1088.4	1205.1	1237.15
Aldh1l1	Cytosolic 10-formyltetrahydrofolate dehydrogenase OS=Mus musculus GN=Aldh1l1 PE=1 SV=1	5.53	98709.4	407.441	Q8R0Y6	12	16.63	0	AL1L1_MOUSE	529.189	429.343	671.299	1023.8	471.937	458.19	766.242	1057.41	402.813	513.327	786.51	820.751	425.287	403.697	1119.1	1011.59	663.407	688.444	630.85	739.918
Acot7	Cytosolic acyl coenzyme A thioester hydrolase OS=Mus musculus GN=Acot7 PE=1 SV=2	8.79	42537.1	6676.56	Q91V12	12	42.26	0	BACH_MOUSE	10859.9	10012.7	14393.1	20626.5	7517.1	9171.02	15139.7	19454.4	9761.6	10872.2	16740.5	16518.2	10606.2	11015.4	16457.3	15864.1	13973.1	12820.6	13473.1	13485.8
Cndp2	Cytosolic non-specific dipeptidase OS=Mus musculus GN=Cndp2 PE=1 SV=1	5.31	52767.4	1755.77	Q9D1A2	13	41.05	0	CNDP2_MOUSE	755.943	600.993	2159.39	2395.62	719.479	594.467	2133.26	1869.36	873.623	828.864	2743.1	2054.93	903.088	786.952	2464.47	2159.46	1477.99	1329.14	1625.13	1578.49
Phgdh	D-3-phosphoglycerate dehydrogenase OS=Mus musculus GN=Phgdh PE=1 SV=3	6.1	56585.7	2182.8	Q61753	8	16.32	0	SERA_MOUSE	1515.81	1360.78	1461.18	2264.31	1652.29	1874.59	1813.58	2253.82	1372.35	1671.82	2177.52	1989.23	1349.67	1687.39	2346.78	2183.85	1650.52	1898.57	1802.73	1891.92
Bdh1	D-beta-hydroxybutyrate dehydrogenase, mitochondrial OS=Mus musculus GN=Bdh1 PE=1 SV=2	9.25	38299.1	3817.02	Q80XN0	8	27.99	0	BDH_MOUSE	3655.59	3200.97	4549.17	5147.5	1990.66	2114.67	2929.62	3366.02	3104.72	3004.15	5666.66	5145.15	1854.39	1814.69	3352.88	2833.77	4138.31	2600.24	4230.17	2463.93
Appl1	DCC-interacting protein 13-alpha OS=Mus musculus GN=Appl1 PE=1 SV=1	5.11	79328.3	312.078	Q8K3H0	8	14.85	0.001	DP13A_MOUSE	787.973	673.866	987.959	1463.21	553.671	675.981	938.123	1325.29	844.572	997.405	1173.29	1071.6	662.829	878.015	1067.15	1121.69	978.252	873.266	1021.72	932.419
Dcaf7	DDB1- and CUL4-associated factor 7 OS=Mus musculus GN=Dcaf7 PE=1 SV=1	5.14	38926.3	256.591	P61963	2	9.65	0.001	DCAF7_MOUSE	391.553	0	338.046	516.757	0	0	319.841	340.822	0	0	431.759	406.735	0	0	305.234	249.956	415.452	330.331	419.247	277.595
Dhrs1	Dehydrogenase/reductase SDR family member 1 OS=Mus musculus GN=Dhrs1 PE=1 SV=1	8.36	34005.4	1271.47	Q99L04	7	24.28	0	DHRS1_MOUSE	387.413	362.683	374.624	919.07	449.056	386.598	672.85	1293.98	504.021	424.831	846.079	762.376	0	571.807	1357.75	1260.18	510.948	700.62	634.327	1063.25
Des	Desmin OS=Mus musculus GN=Des PE=1 SV=3	5.03	53497.9	1490.64	P31001	6	13.43	0	DESM_MOUSE	3753.15	2999.36	3614.65	5173.81	2831.15	2682.84	4643.99	5493.85	3318.88	3143.97	4881.24	4253.59	4161.25	3865.76	5728.59	5344.02	3885.24	3912.96	3899.42	4774.91
Dsp	Desmoplakin OS=Mus musculus GN=Dsp PE=1 SV=1	6.38	332913	2962.74	E9Q557	60	21.09	0	DESP_MOUSE	6241.47	4663.82	2861.45	4901.31	1126.23	2563.57	3845.42	5229.37	5394.31	6214.95	3763.48	5619.61	1628.22	2662.42	18432.7	1163.05	4667.01	3191.15	5248.09	5971.61
Dstn	Destrin OS=Mus musculus GN=Dstn PE=1 SV=3	7.99	18521.7	2581.89	Q9R0P5	5	41.82	0	DEST_MOUSE	2618.2	2721.34	3190.13	5529.68	2287.5	2243.94	3128.71	3991.15	2280.07	2714.67	4236.36	4394.23	2677.92	2463.4	3773.65	4761.27	3514.84	2912.83	3406.33	3419.06
Dld	Dihydrolipoyl dehydrogenase, mitochondrial OS=Mus musculus GN=Dld PE=1 SV=2	7.81	54272.5	2611.54	O08749	13	30.65	0	DLDH_MOUSE	3286.84	3077.78	7259.58	9302.05	4546.38	4340.43	7312.62	8549.47	3603.64	3141.45	8248.31	6900.7	4835.95	4502.4	5761.93	7736.09	5731.56	6187.23	5473.53	5709.09
Dlat	Dihydrolipoyllysine-residue acetyltransferase component of pyruvate dehydrogenase complex, mitochondrial OS=Mus musculus GN=Dlat PE=1 SV=2	8.67	67941.9	2569.96	Q8BMF4	13	25.08	0	ODP2_MOUSE	2948.45	2646.01	4008.25	4936.22	3161.06	2950.98	4146.62	4998.05	2915.48	2894.44	4910.71	4660.9	3515.54	3296.78	4716.26	4496.22	3634.73	3814.18	3845.38	4006.2
Dlst	Dihydrolipoyllysine-residue succinyltransferase component of 2-oxoglutarate dehydrogenase complex, mitochondrial OS=Mus musculus GN=Dlst PE=1 SV=1	9.26	48994.7	418.701	Q9D2G2	2	5.07	0	ODO2_MOUSE	1523.29	1296.23	1226.19	2065.26	662.01	853.078	1631.99	2127.56	1238.78	1473.86	1695.65	1044	823.907	1303.08	1723.09	1615.63	1527.74	1318.66	1363.07	1366.43
Qdpr	Dihydropteridine reductase OS=Mus musculus GN=Qdpr PE=1 SV=2	7.88	25570.3	2250.05	Q8BVI4	8	47.72	0	DHPR_MOUSE	1435.77	1139.99	1843.99	2721.34	1280.17	1518.26	2170.33	2887.53	1174.41	1311.95	2556.5	2296.52	1424.24	1399.71	2573.53	2531.96	1785.27	1964.07	1834.85	1982.36
Crmp1	Dihydropyrimidinase-related protein 1 OS=Mus musculus GN=Crmp1 PE=1 SV=1	6.78	62167.9	12055.1	P97427	27	63.99	0	DPYL1_MOUSE	7282.73	6009.85	11103.3	16616.8	4372.28	5429.18	9631.73	12932.4	5964.91	6896.78	13739.4	13354.2	6212.43	6346.45	9401.85	9814.83	10253.2	8091.4	9988.8	7943.89
Dpysl2	Dihydropyrimidinase-related protein 2 OS=Mus musculus GN=Dpysl2 PE=1 SV=2	5.92	62277.7	28153.9	O08553	24	56.29	0	DPYL2_MOUSE	30917.9	26346.5	46399.9	62185	26922.8	31059.1	47554.9	61721.9	26945.5	32184.6	55287.3	50071	37585.9	37025.3	51555.7	53100.4	41462.3	41814.6	41122.1	44816.8
Dpysl3	Dihydropyrimidinase-related protein 3 OS=Mus musculus GN=Dpysl3 PE=1 SV=1	6.03	61936.4	6887.66	Q62188	19	49.3	0	DPYL3_MOUSE	4384.45	3866.38	6122.01	8605.69	1630.49	1993.59	2825.98	3885.7	3872.72	4763.3	7231.51	6670.01	2254.81	2441.8	3339.19	3107.17	5744.63	2583.94	5634.39	2785.74
Dpysl4	Dihydropyrimidinase-related protein 4 OS=Mus musculus GN=Dpysl4 PE=1 SV=1	6.52	61961.7	5104.8	O35098	20	50.35	0	DPYL4_MOUSE	3303.84	2830.46	4200.96	6643.16	1666.36	1916.6	3798.41	4437.37	2997.03	3374.87	6075.19	5493.96	2423.82	2319.43	3658.77	3487.01	4244.6	2954.68	4485.26	2972.26
Dpysl5	Dihydropyrimidinase-related protein 5 OS=Mus musculus GN=Dpysl5 PE=1 SV=1	6.65	61516.6	3043.52	Q9EQF6	19	37.23	0	DPYL5_MOUSE	3945.02	3326.84	6616.46	8752.35	1710.82	1968.53	3800.1	4502	3610.07	3759.51	7443.26	6355.16	2330.17	2199.99	3965.69	3501.26	5660.17	2995.36	5292	2999.28
Dlg1	Disks large homolog 1 OS=Mus musculus GN=Dlg1 PE=1 SV=1	5.43	100120	215.031	Q811D0	3	5.75	0.001	DLG1_MOUSE	293.762	163.364	366.628	440.977	105.304	122.45	193.895	338.717	188.077	170.619	332.398	285.672	251.919	267.743	224.901	200.375	316.183	190.092	244.191	236.235
Dlg2	Disks large homolog 2 OS=Mus musculus GN=Dlg2 PE=1 SV=2	5.79	94880.4	1238.67	Q91XM9	21	34.39	0	DLG2_MOUSE	1619.31	1247.03	1874.59	2528.54	1285.65	1460.8	1773.68	2191.09	1681.83	2036.41	2440.3	2288.79	1670.37	1575.96	2081.87	1880.85	1817.37	1677.81	2111.83	1802.26
Dlg4	Disks large homolog 4 OS=Mus musculus GN=Dlg4 PE=1 SV=1	5.47	80472.4	1711.07	Q62108	21	38.54	0	DLG4_MOUSE	1962.2	1499	3121.54	4747.9	1490.1	1800.04	2076.79	2974.41	1855.95	2412.93	3160.91	3044.56	2145.77	2242.65	2065.56	2205.6	2832.66	2085.33	2618.59	2164.89
Dmxl2	DmX-like protein 2 OS=Mus musculus GN=Dmxl2 PE=1 SV=3	5.95	338210	417.825	Q8BPN8	33	14.35	0	DMXL2_MOUSE	1269.01	925.16	1568.77	1958.67	764.763	917.197	1435.12	1723.97	1118.32	1156.83	1754.76	1379.33	1142.84	1072.51	1315.74	1272.46	1430.4	1210.26	1352.31	1200.89
Ddb1	DNA damage-binding protein 1 OS=Mus musculus GN=Ddb1 PE=1 SV=2	4.97	126853	221.687	Q3U1J4	3	2.98	0.001	DDB1_MOUSE	480.599	355.601	638.04	980.455	359.021	374.352	786.877	790.573	452.661	508.356	841.215	785.699	502.762	471.241	805.986	838.473	613.674	577.706	646.982	654.615
Apex1	DNA-(apurinic or apyrimidinic site) lyase OS=Mus musculus GN=Apex1 PE=1 SV=2	7.9	35490.5	546.048	P28352	4	18.93	0	APEX1_MOUSE	441.959	564.899	609.353	834.412	387.117	358.526	618.588	760.214	569.055	478.153	940.802	833.603	456.315	504.535	846.496	797.794	612.656	531.111	705.403	651.285
Dnaja1	DnaJ homolog subfamily A member 1 OS=Mus musculus GN=Dnaja1 PE=1 SV=1	6.67	44868.4	913.788	P63037	6	25.19	0	DNJA1_MOUSE	1228.62	1008.93	1835.29	1821.91	936.983	830.281	1281.27	1411.98	1083.29	1143.12	1841.03	1557.29	1194.41	1037.27	1303.46	1525.74	1473.69	1115.13	1406.18	1265.22
Dnaja2	DnaJ homolog subfamily A member 2 OS=Mus musculus GN=Dnaja2 PE=1 SV=1	6.03	45745.8	966.804	Q9QYJ0	9	23.79	0	DNJA2_MOUSE	1340.04	1140.3	2050.92	3228.11	851.285	973.214	1842.85	2640.08	1133.76	1406.08	2610.47	2305.78	1259.62	1252.66	2238.1	2290.54	1939.84	1576.86	1864.02	1760.23
Dnaja3	DnaJ homolog subfamily A member 3, mitochondrial OS=Mus musculus GN=Dnaja3 PE=1 SV=1	9.47	52443.6	255.547	Q99M87	2	5.83	0.001	DNJA3_MOUSE	356.908	323.452	603.97	649.509	386.638	0	506.242	493.189	0	0	734.101	508.385	415.745	332.255	628.191	616.574	483.46	462.023	621.243	498.191
Dnajb11	DnaJ homolog subfamily B member 11 OS=Mus musculus GN=Dnajb11 PE=1 SV=1	5.88	40555.1	836.96	Q99KV1	6	22.91	0	DJB11_MOUSE	953.644	614.723	919.966	1422.11	669.886	817.407	774.343	1029.05	815.016	1177.63	1193.58	1053.71	959.14	1077.3	1062.27	961.532	977.61	822.672	1059.98	1015.06
Dnajb2	DnaJ homolog subfamily B member 2 OS=Mus musculus GN=Dnajb2 PE=1 SV=3	5.54	35593.3	396.183	Q9QYI5	2	6.79	0	DNJB2_MOUSE	478.644	371.074	543.204	719.772	387.981	439.092	560.76	603.956	378.114	478.843	699.369	606.909	394.86	332.948	567.394	476.463	528.173	497.947	540.809	442.917
Dnajb6	DnaJ homolog subfamily B member 6 OS=Mus musculus GN=Dnajb6 PE=1 SV=4	9.78	39807.3	740.831	O54946	3	8.22	0	DNJB6_MOUSE	917.253	618.759	916.009	1212.25	806.767	808.085	1095.97	1196.36	580.524	796.183	1083.46	990.814	820.984	635.924	1053.29	836.763	916.067	976.797	862.745	836.74
Rpn2	Dolichyl-diphosphooligosaccharide--protein glycosyltransferase subunit 2 OS=Mus musculus GN=Rpn2 PE=1 SV=1	5.44	69063	383.223	Q9DBG6	3	10.14	0.001	RPN2_MOUSE	365.188	0	508.286	653.779	0	0	447.662	430.371	392.1	426.074	600.369	535.753	0	0	407.447	525.623	509.084	439.017	488.574	466.535
Dbn1	Drebrin OS=Mus musculus GN=Dbn1 PE=1 SV=4	4.25	77287	1489.67	Q9QXS6	16	31.16	0	DREB_MOUSE	3001.91	2361.29	2998.24	3657.7	1844.65	2048.23	2346.95	2695.17	3055.88	3250.58	3073.44	2988.39	2782.44	2795.25	2596.5	1901.83	3004.79	2233.75	3092.07	2519.01
Dbnl	Drebrin-like protein OS=Mus musculus GN=Dbnl PE=1 SV=2	4.69	48699.7	2381.81	Q62418	11	37.16	0	DBNL_MOUSE	1335.17	1079.6	2430.33	3262.38	1000.81	1022.2	2305.37	2706.62	1268.5	1359.51	2674.36	2472.23	1514.54	1529.6	2682.87	1898.5	2026.87	1758.75	1943.65	1906.38
Map2k1	Dual specificity mitogen-activated protein kinase kinase 1 OS=Mus musculus GN=Map2k1 PE=1 SV=2	6.24	43474.2	3635.56	P31938	12	34.35	0	MP2K1_MOUSE	29987	27144.9	18540.8	43943.3	18498.1	29413.7	18216	43846.9	17885.9	34439.4	18803.7	33155.9	19776	32022	20098.4	37407.3	29904	27493.7	26071.3	27325.9
Map2k2	Dual specificity mitogen-activated protein kinase kinase 2 OS=Mus musculus GN=Map2k2 PE=1 SV=2	6.62	44402.2	446.151	Q63932	6	16.96	0	MP2K2_MOUSE	271.91	94.0525	525.874	798.792	72.2499	78.1658	540.481	808.712	87.3057	113.462	619.669	549.608	100.667	124.286	391.986	596.954	422.657	374.902	342.511	303.473
Map2k4	Dual specificity mitogen-activated protein kinase kinase 4 OS=Mus musculus GN=Map2k4 PE=1 SV=2	8.06	44113.7	565.481	P47809	7	23.17	0	MP2K4_MOUSE	564.778	648.954	1167.16	1781.02	646.206	790.906	972.591	1174.83	368.972	495.181	1182.47	985.045	451.101	420.173	984.062	1141.47	1040.48	896.134	757.918	749.202
Dusp3	Dual specificity protein phosphatase 3 OS=Mus musculus GN=Dusp3 PE=1 SV=1	6.08	20472.2	3499.93	Q9D7X3	3	24.32	0	DUS3_MOUSE	1796.53	1479.81	2325.62	2556.4	1002.11	0	2274.42	2476.4	1712.08	1603.25	2800.38	2904.71	1739.29	0	2131.01	941.491	2039.59	1917.65	2255.1	1603.93
Dctn1	Dynactin subunit 1 OS=Mus musculus GN=Dctn1 PE=1 SV=3	5.55	141676	483.199	O08788	17	18.42	0	DCTN1_MOUSE	893.869	716.67	1022.25	1613.42	613.481	700.222	1082.87	1303.24	767.941	898.634	1279.4	1245.78	790.668	842.191	1084.12	1140.71	1061.55	924.953	1047.94	964.421
Dctn4	Dynactin subunit 4 OS=Mus musculus GN=Dctn4 PE=1 SV=1	7.57	53057.1	652.2	Q8CBY8	7	26.12	0	DCTN4_MOUSE	706.626	532.719	905.217	1210.62	453.632	444.249	992.691	958.12	589.158	597.681	1234.52	980.82	629.589	535.778	988.282	858.173	838.796	712.173	850.544	752.956
Dnm1	Dynamin-1 OS=Mus musculus GN=Dnm1 PE=1 SV=2	7.64	97803	12530.9	P39053	43	51.79	0	DYN1_MOUSE	12138.2	10428.1	17017.3	25591.5	9216.32	10840.4	16904.7	23252.4	10947.3	11897.9	20325.3	19338.6	12398.4	12232.3	18453	18481.2	16293.8	15053.5	15627.3	15391.2
Dnm1l	Dynamin-1-like protein OS=Mus musculus GN=Dnm1l PE=1 SV=2	6.63	82658.2	1535.2	Q8K1M6	22	40.3	0	DNM1L_MOUSE	1355	1237.77	1939.12	3279.14	1145.6	1135.8	1748.23	2130.38	1429	1376.91	2140.16	2164.22	1145.43	1192.08	2252.35	2273.14	1952.76	1540	1777.58	1715.75
Dnm2	Dynamin-2 OS=Mus musculus GN=Dnm2 PE=1 SV=2	7.1	98145.5	2577.15	P39054	19	26.09	0	DYN2_MOUSE	1679.83	1531.37	3152.21	3006.64	2083.72	2537.18	2985.23	3539.55	1729.43	1565.96	2826.5	3556.03	4232.91	3522.02	3586.83	3581.1	2342.51	2786.42	2419.48	3730.72
Dnm3	Dynamin-3 OS=Mus musculus GN=Dnm3 PE=1 SV=1	8.46	97190.6	2693.83	Q8BZ98	29	38.01	0	DYN3_MOUSE	16667	13808.3	5933.39	24269	4976.89	16288.4	6880.92	31050.5	7135.2	20257.7	5837.58	14627.4	8530.58	25155.8	6977.05	23503.9	15169.4	14799.2	11964.5	16041.8
Opa1	Dynamin-like 120 kDa protein, mitochondrial OS=Mus musculus GN=Opa1 PE=1 SV=1	7.23	111339	953.113	P58281	28	34.17	0	OPA1_MOUSE	1280.12	1087.74	1730.5	2165.78	1159.6	1222.47	1956.95	1998.72	1201.82	1406.33	2293.72	2074.08	1452.3	1438.47	2019.23	1994.19	1566.03	1584.43	1743.99	1726.05
Dynll1	Dynein light chain 1, cytoplasmic OS=Mus musculus GN=Dynll1 PE=1 SV=1	7.23	10365.9	3539.89	P63168	2	20.22	0	DYL1_MOUSE	723.446	558.152	850.545	1211.79	466.075	564.743	816.812	1132.03	409.791	473.101	846.865	942.932	527.902	534.967	937.383	824.884	835.983	744.916	668.172	706.284
Dynll2	Dynein light chain 2, cytoplasmic OS=Mus musculus GN=Dynll2 PE=1 SV=1	7.24	10349.9	4067.51	Q9D0M5	2	20.22	0	DYL2_MOUSE	2225.62	1714.96	2751.04	3592.91	1810.49	1745.61	2898.73	3518.04	1776.16	1623.21	3854.99	3635.1	2351.51	2142.25	4058.04	3185.92	2571.13	2493.22	2722.36	2934.43
Dynlrb1	Dynein light chain roadblock-type 1 OS=Mus musculus GN=Dynlrb1 PE=1 SV=3	7.63	10989.7	1298.53	P62627	3	38.54	0	DLRB1_MOUSE	818.115	533.278	1434.26	1398.94	684.279	659.496	1154.02	1344.96	757.102	508.977	1332.54	1170.19	820.495	727.269	1181.46	923.326	1046.15	960.69	942.203	913.137
Dtna	Dystrobrevin alpha OS=Mus musculus GN=Dtna PE=1 SV=2	6.29	84067.5	163.506	Q9D2N4	2	3.49	0.001	DTNA_MOUSE	0	362.497	436.827	681.856	0	0	406.851	493.046	296.627	0	676.964	544.381	301.619	382.709	459.96	498.376	493.727	449.949	505.991	410.666
Ranbp2	E3 SUMO-protein ligase RanBP2 OS=Mus musculus GN=Ranbp2 PE=1 SV=2	5.76	341122	1010.26	Q9ERU9	71	32.3	0	RBP2_MOUSE	2706.16	2318.24	1373.13	2195.99	2360.91	2538.89	2771.49	3261.87	3060.17	3377.93	1618.82	1729.31	3696.08	3617.14	2766.8	2787.12	2148.38	2733.29	2446.56	3216.78
Rnf14	E3 ubiquitin-protein ligase RNF14 OS=Mus musculus GN=Rnf14 PE=1 SV=2	4.38	54926.6	296.135	Q9JI90	3	6.19	0.001	RNF14_MOUSE	469.014	378.898	587.377	752.636	357.664	418.343	526.342	724.032	487.006	510.096	717.029	606.126	417.736	445.57	577.365	639.941	546.981	506.595	580.064	520.153
Trim21	E3 ubiquitin-protein ligase TRIM21 OS=Mus musculus GN=Trim21 PE=1 SV=1	6.69	54175.2	327.512	Q62191	4	8.51	0.001	RO52_MOUSE	1208.8	851.231	526.464	570.722	572.454	660.407	733.226	837.066	1118.26	1401.77	717.029	419.453	693.54	668.133	2014.82	862.778	789.304	700.788	914.128	1059.82
Eml2	Echinoderm microtubule-associated protein-like 2 OS=Mus musculus GN=Eml2 PE=1 SV=1	5.81	70733.9	179.38	Q7TNG5	2	3.7	0.001	EMAL2_MOUSE	347.975	0	365.811	575.366	0	0	347.698	434.906	0	0	480.635	434.237	0	0	557.438	431.09	429.717	391.302	457.436	494.264
Ehd1	EH domain-containing protein 1 OS=Mus musculus GN=Ehd1 PE=1 SV=1	6.36	60602.9	338.608	Q9WVK4	3	6.55	0.001	EHD1_MOUSE	304.41	275.873	296.085	376.615	286.907	359.076	383.942	473.476	291.084	390.249	519.698	438.059	349.577	344.407	463.97	496.249	313.246	375.85	409.772	413.551
Ehd3	EH domain-containing protein 3 OS=Mus musculus GN=Ehd3 PE=1 SV=2	6	60821.2	600.751	Q9QXY6	9	21.68	0	EHD3_MOUSE	770.895	717.65	907.725	1538.26	655.93	916.38	1099.15	1505.25	620.667	855.049	1202.67	1072.67	851.02	929.357	1309.93	1386.06	983.632	1044.18	937.764	1119.09
Elavl1	ELAV-like protein 1 OS=Mus musculus GN=Elavl1 PE=1 SV=2	9.35	36169.1	1851.29	P70372	11	44.79	0	ELAV1_MOUSE	1704.14	1330.83	2277.76	2798.42	1188.97	1291.23	2343.36	2890.88	1416.08	1685.9	3032.14	2836.95	1280.29	1262.43	2686.43	2266.4	2027.79	1928.61	2242.77	1873.89
Elavl2	ELAV-like protein 2 OS=Mus musculus GN=Elavl2 PE=2 SV=1	9.4	39577.1	565.147	Q60899	8	25.83	0	ELAV2_MOUSE	376.332	297.255	580.052	1055.61	202.03	185.956	642.317	851.12	304.361	287.576	855.247	800.079	251.059	294.541	1081.04	781.631	577.313	470.356	561.816	602.068
Elavl3	ELAV-like protein 3 OS=Mus musculus GN=Elavl3 PE=1 SV=1	9.58	39533.2	588.242	Q60900	6	18.26	0	ELAV3_MOUSE	263.462	401.349	628.316	764.266	285.896	331.113	588.904	622.253	394.698	435.104	802.44	782.804	302.76	291.575	846.723	657.05	514.348	457.042	603.762	524.527
Elavl4	ELAV-like protein 4 OS=Mus musculus GN=Elavl4 PE=1 SV=1	9.67	42368.3	744.002	Q61701	8	24.16	0	ELAV4_MOUSE	578.852	397.854	698.156	881.345	309.381	245.52	761.121	831.795	558.729	459.982	990.274	886.676	326.11	275.35	893.795	706.453	639.052	536.954	723.915	550.427
Slc4a4	Electrogenic sodium bicarbonate cotransporter 1 OS=Mus musculus GN=Slc4a4 PE=1 SV=2	6.38	121484	448.459	O88343	11	11.68	0	S4A4_MOUSE	1659.18	1435.51	1217.67	2250.33	933.179	1274.09	1426.56	2119.4	1063.88	1730.07	2407.72	2142.56	1230.3	1530.83	1373.41	1730.59	1640.67	1438.31	1836.06	1466.28
Etfa	Electron transfer flavoprotein subunit alpha, mitochondrial OS=Mus musculus GN=Etfa PE=1 SV=2	8.49	35009.5	2444.11	Q99LC5	9	37.84	0	ETFA_MOUSE	1546.68	1248.95	2091.11	3031.36	1236.43	1477.06	2446.69	3244.01	1377.77	1762.63	2977.06	2921.79	1327.68	1796.64	3044.27	2881.27	1979.52	2101.05	2259.81	2262.47
Etfdh	Electron transfer flavoprotein-ubiquinone oxidoreductase, mitochondrial OS=Mus musculus GN=Etfdh PE=1 SV=1	7.29	68091.1	594.154	Q921G7	13	24.84	0	ETFD_MOUSE	928.586	848.187	1322.61	2127.77	662.649	837.126	1352.2	1787.74	833.669	1041.07	1679.86	1587.04	823.907	873.161	1920.49	1740.82	1306.79	1159.93	1285.41	1339.59
Eef1a1	Elongation factor 1-alpha 1 OS=Mus musculus GN=Eef1a1 PE=1 SV=3	9.34	50114	9102.85	P10126	14	41.56	0	EF1A1_MOUSE	9151.48	7865.7	12133.8	19999.8	6436.74	7209.54	12479.6	15068.5	7785.81	8924.86	17147.3	17044.4	9047.46	8877.23	17040	16864.2	12287.7	10298.6	12725.6	12957.2
Eef1a2	Elongation factor 1-alpha 2 OS=Mus musculus GN=Eef1a2 PE=1 SV=1	9.35	50454.3	8078.29	P62631	16	47.73	0	EF1A2_MOUSE	8251.54	7387.51	11151.5	16148.1	6013.69	7059.54	11800.2	13849.6	7497.9	8129.21	14908.5	15323.3	7764.9	7972.4	13974.9	13581	10734.7	9680.76	11464.7	10823.3
Eef1b	Elongation factor 1-beta OS=Mus musculus GN=Eef1b PE=1 SV=5	4.34	24693.7	309.741	O70251	2	12.44	0.001	EF1B_MOUSE	761.317	377.407	860.823	856.884	622.5	433.415	937.053	809.38	782.593	695.291	750.76	499.353	782.674	654.153	779.823	327.475	714.108	700.587	681.999	636.031
Eef1d	Elongation factor 1-delta OS=Mus musculus GN=Eef1d PE=1 SV=3	4.72	31293.1	790.011	P57776	5	27.05	0	EF1D_MOUSE	1097.02	889.438	1284.19	2037.45	683.96	689.483	1206.07	1657.04	983.842	1114.9	1787.16	1672.24	820.937	828.518	1438.4	1619.98	1327.03	1059.14	1389.54	1176.96
Eef1g	Elongation factor 1-gamma OS=Mus musculus GN=Eef1g PE=1 SV=3	6.3	50060.9	1753.2	Q9D8N0	9	25.17	0	EF1G_MOUSE	2136.22	1833.11	2647.14	3410.67	1557.62	1673.5	2236.36	2754.26	1876.43	2139.07	3584.13	2660.61	1502.34	1618.68	2085.81	2463.91	2506.79	2055.44	2565.06	1917.69
Eef2	Elongation factor 2 OS=Mus musculus GN=Eef2 PE=1 SV=2	6.39	95314.3	1724.5	P58252	23	27.97	0	EF2_MOUSE	2550.98	2145.76	3734.14	5223.83	1732.53	2152.92	3599.93	4269.29	2628.94	3178.65	4392.31	3882.75	1776.01	2039.79	6352.52	3892.35	3413.68	2938.67	3520.66	3515.17
Tufm	Elongation factor Tu, mitochondrial OS=Mus musculus GN=Tufm PE=1 SV=1	7.32	49508.5	5788.3	Q8BFR5	18	48.23	0	EFTU_MOUSE	4705.83	4845.22	6179.37	9556.66	4047.3	4125.91	6976.58	8708.62	4819.77	5417.08	7474.19	6796.45	4903.38	5723.06	7680.92	7813.18	6321.77	5964.6	6126.87	6530.13
Elob	Elongin-B OS=Mus musculus GN=Elob PE=1 SV=1	4.68	13169.9	860.95	P62869	4	31.36	0	ELOB_MOUSE	623.464	695.734	925.055	1127.46	779.742	533.079	1087	1036.59	763.026	522.028	911.247	943.432	758.376	1111.41	1060.96	782.785	842.928	859.104	784.933	928.383
Eloc	Elongin-C OS=Mus musculus GN=Eloc PE=1 SV=1	4.54	12473.2	3536.28	P83940	3	37.5	0	ELOC_MOUSE	1283.06	901.211	1427.7	1771.42	777.587	1066.91	1167.17	2272.62	1350.99	1205.39	1231.12	1430.11	1023.34	1369.83	2148.55	1624.71	1345.85	1321.07	1304.4	1541.61
Sh3gl2	Endophilin-A1 OS=Mus musculus GN=Sh3gl2 PE=1 SV=2	5.1	39955.5	1242.93	Q62420	12	34.38	0	SH3G2_MOUSE	2196.58	1282.25	1694.73	1822.34	1342.01	1083.87	1654.84	1793.85	1378.4	1274.41	1451.5	1145.56	1394.35	1053.3	1277.29	1015.43	1748.97	1468.64	1312.47	1185.09
Erp29	Endoplasmic reticulum resident protein 29 OS=Mus musculus GN=Erp29 PE=1 SV=2	5.8	28823.3	812.693	P57759	8	30.92	0	ERP29_MOUSE	2101.07	1614.74	854.628	961.132	1366.86	1235.72	1282.5	1479.47	2607.7	2785.39	1103.54	855.353	1645.1	1429.93	6324.39	735.369	1382.89	1341.14	1838	2533.69
Hsp90b1	Endoplasmin OS=Mus musculus GN=Hsp90b1 PE=1 SV=2	4.55	92476	1975.65	P08113	26	36.16	0	ENPL_MOUSE	1518.66	1280.28	1253.85	1738.85	1442.75	1742.09	1367.32	1761.08	1285.12	1833.73	1525.06	1521.94	1442.48	1770.18	1950.57	1591.07	1447.91	1578.31	1541.46	1688.57
Enoph1	Enolase-phosphatase E1 OS=Mus musculus GN=Enoph1 PE=1 SV=1	4.6	28600.4	456.617	Q8BGB7	2	9.73	0	ENOPH_MOUSE	576.326	555.58	701.534	1012.38	556.97	592.897	598.87	761.408	595.523	632.897	735.753	862.543	481.529	685.225	736.921	609.922	711.454	627.536	706.679	628.399
Eci1	Enoyl-CoA delta isomerase 1, mitochondrial OS=Mus musculus GN=Eci1 PE=1 SV=2	9.26	32250.5	744.316	P42125	6	24.22	0	ECI1_MOUSE	1116.05	953.302	1047.99	1474.31	1065.14	1185.98	1445.21	1669.93	825.288	1092.78	1652.23	1515.85	705.673	799.395	1830.18	1659.63	1147.91	1341.57	1271.54	1248.72
Echs1	Enoyl-CoA hydratase, mitochondrial OS=Mus musculus GN=Echs1 PE=1 SV=1	8.58	31474.5	2607.7	Q8BH95	9	31.38	0	ECHM_MOUSE	1809.09	1224.17	2826.71	4664.63	1646.96	1580.93	3271.16	3917.16	1816.13	1901.51	4402.86	3981.52	2160.24	2309.04	4176.12	4499.12	2631.15	2604.05	3025.5	3286.13
Ngef	Ephexin-1 OS=Mus musculus GN=Ngef PE=1 SV=1	5.63	82199.1	570.337	Q8CHT1	11	18.03	0	NGEF_MOUSE	699.436	536.632	943.712	1560.79	414.096	394.793	841.521	954.206	590.86	595.195	1141.81	979.742	384.654	391.869	777.947	698.358	935.141	651.154	826.902	563.207
Epm2aip1	EPM2A-interacting protein 1 OS=Mus musculus GN=Epm2aip1 PE=1 SV=1	5.5	70096.4	222.369	Q8VEH5	2	4.62	0.001	EPMIP_MOUSE	0	0	0	595.223	0	0	445.026	660.736	0	0	449.107	665.444	0	0	517.069	484.561	595.223	552.881	557.276	500.815
Emc8	ER membrane protein complex subunit 8 OS=Mus musculus GN=Emc8 PE=1 SV=1	5.69	23348.5	358.424	O70378	3	20.29	0.001	EMC8_MOUSE	400.705	473.017	639.662	976.932	0	0	601.163	704.461	411.478	534.209	853.239	717.752	339.25	325.077	791.263	651.113	622.579	652.812	629.169	526.676
Erc2	ERC protein 2 OS=Mus musculus GN=Erc2 PE=1 SV=2	6.56	110639	491.617	Q6PH08	17	20.48	0	ERC2_MOUSE	1051.33	798.053	1567.89	2073.22	701.6	844.223	994.983	1323.76	845.517	1081.67	1778.35	1907.27	1010.96	1161.18	1205.27	1180.96	1372.62	966.142	1403.2	1139.59
Erlin2	Erlin-2 OS=Mus musculus GN=Erlin2 PE=1 SV=1	5.22	37872.7	426.731	Q8BFZ9	6	20.59	0	ERLN2_MOUSE	753.836	534.955	598.513	906.472	504.928	498.696	697.918	800.693	652.87	625.688	997.25	907.571	714.141	678.662	972.059	848.792	698.444	625.559	795.845	803.413
D10Jhu81e	ES1 protein homolog, mitochondrial OS=Mus musculus GN=D10Jhu81e PE=1 SV=1	9.02	28090.5	4175.04	Q9D172	7	37.22	0	ES1_MOUSE	2221.63	1851.38	4293.86	4553.5	2514.96	2408.95	4444.83	4747.73	2487.08	2028.78	4708.23	4220.95	3114.2	2987.77	5534.25	4727.58	3230.09	3529.12	3361.26	4090.95
Pcyt2	Ethanolamine-phosphate cytidylyltransferase OS=Mus musculus GN=Pcyt2 PE=1 SV=1	6.1	45235.1	375.952	Q922E4	5	16.09	0.001	PCY2_MOUSE	784.196	823.679	772.108	822.455	525.601	721.009	702.35	666.751	742.23	1220.55	779.627	716.314	756.417	951.029	987.813	775.451	800.61	653.928	864.68	867.677
Eif4a1	Eukaryotic initiation factor 4A-I OS=Mus musculus GN=Eif4a1 PE=1 SV=1	5.15	46154.1	6235.25	P60843	17	42.61	0	IF4A1_MOUSE	1780.06	1259.93	2222.86	3490.57	1304.95	1369.93	2546.01	3185.61	1552	1737.83	2662.71	2213.95	1215.33	1329.72	2125.15	2288.13	2188.35	2101.63	2041.62	1739.58
Eif4a2	Eukaryotic initiation factor 4A-II OS=Mus musculus GN=Eif4a2 PE=1 SV=2	5.16	46402.4	6767.13	P10630	18	44.96	0	IF4A2_MOUSE	3229.66	2577.07	4216.61	6468.14	2104.39	2228.58	4193.35	5342.09	3019.41	3418.65	5415.15	4772.4	2227.81	2281.12	3663.23	4254.72	4122.87	3467.1	4156.4	3106.72
Eif4a3	Eukaryotic initiation factor 4A-III OS=Mus musculus GN=Eif4a3 PE=1 SV=3	6.29	46840.1	751.99	Q91VC3	7	19.22	0	IF4A3_MOUSE	698.935	556.329	730.707	1022.03	476.996	489.77	794.543	944.926	321.516	393.864	1073.78	913.041	541.519	602.363	875.634	942.921	752	676.559	675.551	740.609
Eif2s1	Eukaryotic translation initiation factor 2 subunit 1 OS=Mus musculus GN=Eif2s1 PE=1 SV=3	4.82	36108.3	634.051	Q6ZWX6	3	11.75	0	IF2A_MOUSE	781.872	862.259	1119.81	1815.4	654.188	738.436	1150.43	1509.45	809.533	805.166	1273.52	1172.53	919.549	669.842	1381.94	1345.38	1144.84	1013.13	1015.19	1079.18
Eif2s3x	Eukaryotic translation initiation factor 2 subunit 3, X-linked OS=Mus musculus GN=Eif2s3x PE=1 SV=2	8.42	51065.6	225.863	Q9Z0N1	3	10.59	0.001	IF2G_MOUSE	610.753	314.413	807.063	817.864	405.316	0	867.124	583.98	0	0	764.941	687.105	0	0	768.289	682.069	637.523	618.806	726.023	725.179
Eif3a	Eukaryotic translation initiation factor 3 subunit A OS=Mus musculus GN=Eif3a PE=1 SV=5	6.34	161937	164.881	P23116	2	2.08	0.001	EIF3A_MOUSE	512.702	327.272	413.045	662.32	307.618	385.844	448.694	557.058	413.652	488.966	533.641	387.861	347.876	0	402.149	479.444	478.835	424.804	456.03	409.823
Eif3b	Eukaryotic translation initiation factor 3 subunit B OS=Mus musculus GN=Eif3b PE=1 SV=1	4.72	91370.4	227.694	Q8JZQ9	4	9.09	0.001	EIF3B_MOUSE	424.964	381.507	427.499	762.671	331.404	380.758	482.703	637.919	461.483	493.689	622.214	494.41	474.514	385.785	505.91	510.06	499.16	458.196	517.949	469.067
Eif3f	Eukaryotic translation initiation factor 3 subunit F OS=Mus musculus GN=Eif3f PE=1 SV=2	5.21	37984.4	300.187	Q9DCH4	5	16.07	0.001	EIF3F_MOUSE	529.806	468.171	570.268	901.668	348.006	380.946	557.6	822.937	524.911	628.919	707.391	695.373	443.803	426.804	646.477	725.647	617.479	527.372	639.149	560.683
Eif3g	Eukaryotic translation initiation factor 3 subunit G OS=Mus musculus GN=Eif3g PE=1 SV=2	5.56	35638.1	264.932	Q9Z1D1	2	6.88	0.001	EIF3G_MOUSE	0	441.706	553.639	770.411	0	0	564.708	831.004	0	0	789.035	693.755	309.581	317.488	433.516	713.794	588.585	697.856	741.395	443.595
Eif3i	Eukaryotic translation initiation factor 3 subunit I OS=Mus musculus GN=Eif3i PE=1 SV=1	5.26	36460.9	321.876	Q9QZD9	2	13.23	0.001	EIF3I_MOUSE	579.922	471.526	654.411	1053.85	0	452.538	672.583	854.919	486.911	749.234	915.561	835.176	550.156	728.09	876.457	870.623	689.927	660.013	746.721	756.331
Eif3l	Eukaryotic translation initiation factor 3 subunit L OS=Mus musculus GN=Eif3l PE=1 SV=1	5.99	66613.1	268.863	Q8QZY1	3	7.27	0.001	EIF3L_MOUSE	747.045	525.854	467.911	908.447	396.456	501.899	532.036	684.221	521.697	618.106	609.64	649.267	510.155	453.056	613.562	628.983	662.314	528.653	599.677	551.439
Eif3m	Eukaryotic translation initiation factor 3 subunit M OS=Mus musculus GN=Eif3m PE=1 SV=1	5.38	42517.1	308.127	Q99JX4	2	9.36	0.001	EIF3M_MOUSE	588.31	0	897.105	1040.24	0	0	575.255	808.521	0	0	770.861	900.83	0	686.25	1135.13	820.735	841.885	691.888	835.846	880.706
Eif4e	Eukaryotic translation initiation factor 4E OS=Mus musculus GN=Eif4e PE=1 SV=1	5.73	25053.3	313.998	P63073	3	16.59	0.001	IF4E_MOUSE	667.26	683.433	1010.45	1055.61	506.206	509.247	867.353	964.134	574.538	836.736	1185.04	1128.13	679.069	587.804	1060.77	886.23	854.189	711.735	931.111	803.468
Eif4h	Eukaryotic translation initiation factor 4H OS=Mus musculus GN=Eif4h PE=1 SV=3	7.2	27341.1	861.217	Q9WUK2	5	27.02	0	IF4H_MOUSE	1215.41	1078.36	1540.9	1762.02	874.965	1004.99	1232.97	1468.68	1178.57	1570.97	1798.54	1305	955.727	797.07	1421.7	1138.57	1399.17	1145.4	1463.27	1078.27
Eif5a	Eukaryotic translation initiation factor 5A-1 OS=Mus musculus GN=Eif5a PE=1 SV=2	4.9	16832.3	3094.03	P63242	4	33.12	0	IF5A1_MOUSE	1967.72	1578.09	3479.35	3746.31	1664.79	1915.19	2682.99	3145.01	2077.34	1653.75	3232.23	4017.65	2514.95	2363.59	3738.01	3131.57	2692.87	2352	2745.24	2937.03
Slc1a3	Excitatory amino acid transporter 1 OS=Mus musculus GN=Slc1a3 PE=1 SV=2	8.64	59622.6	5678.91	P56564	7	17.86	0	EAA1_MOUSE	14023.4	7924.49	9880.99	14368.3	6429.23	7312.89	14128.2	16140.1	8304.3	8927.42	18175.9	18164.9	10924.3	12225.6	18573.7	17631.4	11549.3	11002.6	13393.1	14838.7
Slc1a2	Excitatory amino acid transporter 2 OS=Mus musculus GN=Slc1a2 PE=1 SV=1	6.24	62030.5	6981.03	P43006	9	17.13	0	EAA2_MOUSE	16844.9	13598.9	20974.4	34336.6	12794.8	14291.8	19226.4	23581.7	12820.1	14229	24049.1	26018.8	15283.2	14701.8	25285.9	25968.4	21438.7	17473.7	19279.3	20309.8
Slc1a6	Excitatory amino acid transporter 4 OS=Mus musculus GN=Slc1a6 PE=1 SV=1	8.98	60784.5	528.107	O35544	3	8.02	0	EAA4_MOUSE	643.84	499.668	210.055	289.028	153.133	190.387	488.993	630.726	419.202	530.318	705.101	625.65	433.922	441.415	502.795	515.42	410.648	365.809	570.068	473.388
Prune1	Exopolyphosphatase PRUNE1 OS=Mus musculus GN=Prune1 PE=1 SV=1	4.77	50239.7	501.314	Q8BIW1	9	28.19	0	PRUN1_MOUSE	429.975	413.191	478.087	811.459	0	0	622.715	823.128	393.991	453.667	758.791	654.569	336.975	512.124	707.523	715.67	533.178	722.921	565.255	568.073
Capza1	F-actin-capping protein subunit alpha-1 OS=Mus musculus GN=Capza1 PE=1 SV=4	5.2	32939.8	2791.95	P47753	9	54.55	0	CAZA1_MOUSE	954.477	661.096	1509.35	2098.32	539.487	649.403	1502.68	1958.25	794.482	884.312	1797.37	1505.28	855.691	826.091	1975.56	1681.38	1305.81	1162.45	1245.36	1334.68
Capza2	F-actin-capping protein subunit alpha-2 OS=Mus musculus GN=Capza2 PE=1 SV=3	5.47	32967.1	8666.92	P47754	12	62.94	0	CAZA2_MOUSE	4762.74	3366.44	8796.63	11069.7	3560.6	3470.04	8164.76	8276.14	4263.31	3934.34	9192.39	9058.96	5138.14	4360.23	8745.03	7270.64	6998.88	5867.89	6612.25	6378.51
Capzb	F-actin-capping protein subunit beta OS=Mus musculus GN=Capzb PE=1 SV=3	5.34	31345.6	6184.15	P47757	7	27.44	0	CAPZB_MOUSE	3938.34	3580.06	6925.23	10266	3084.49	4012.93	7113.38	9527.55	3352.13	4477.26	7510.54	7523.64	4283.77	4754.53	6344.27	7215.88	6177.39	5934.59	5715.89	5649.61
Fdps	Farnesyl pyrophosphate synthase OS=Mus musculus GN=Fdps PE=1 SV=1	5.33	40581.6	726.872	Q920E5	7	22.66	0	FPPS_MOUSE	629.928	446.055	720.192	1249.91	524.085	617.765	856.959	1228.96	536.349	627.676	1074.26	1103.23	551.294	605.921	1483.97	1554.91	761.521	806.943	835.379	1049.02
Fscn1	Fascin OS=Mus musculus GN=Fscn1 PE=1 SV=4	6.45	54508.1	4572.37	Q61553	13	34.69	0	FSCN1_MOUSE	8294.74	6577.63	6821.17	15545	3344.69	8541.45	6682.11	12892.6	5196.81	9229.95	8020.41	9397.92	5158.99	8417.74	7127.65	9388.99	9309.63	7865.22	7961.27	7523.34
Fasn	Fatty acid synthase OS=Mus musculus GN=Fasn PE=1 SV=2	6.12	272429	346.999	P19096	29	15.62	0.001	FAS_MOUSE	1139.51	1022.07	1226.82	1801.95	1193.76	1357.8	1339.13	1561.77	1029.85	1357.85	1541.63	1387.33	1064.8	1108.34	1655.58	1613.67	1297.59	1363.11	1329.16	1360.59
Fabp5	Fatty acid-binding protein, epidermal OS=Mus musculus GN=Fabp5 PE=1 SV=3	6.14	15137.5	3774.89	Q05816	4	32.59	0	FABP5_MOUSE	3856.05	2986.21	5470.76	6502.99	2878.56	2047.54	7253.39	8370.95	3616.62	2115.37	4330.17	4960.63	3678.7	3796.8	6013.99	4716.15	4704	5137.61	3755.7	4551.41
Fbxl16	F-box/LRR-repeat protein 16 OS=Mus musculus GN=Fbxl16 PE=1 SV=1	6.15	51878.3	394.873	A2RT62	5	13.99	0	FXL16_MOUSE	747.663	631.745	884.495	1225.68	495.909	554.84	733.379	901.316	511.898	745.133	922.261	738.604	475.273	539.709	653.088	706.545	872.395	671.361	729.474	593.654
Farp1	FERM, RhoGEF and pleckstrin domain-containing protein 1 OS=Mus musculus GN=Farp1 PE=1 SV=1	7.7	118876	195.909	F8VPU2	4	5.34	0.001	FARP1_MOUSE	680.37	806.533	796.591	1274.36	503.598	606.085	814.696	998.98	762.837	884.216	1012.3	885.462	526.459	708.093	687.549	970.486	889.463	730.84	886.204	723.147
Fech	Ferrochelatase, mitochondrial OS=Mus musculus GN=Fech PE=1 SV=2	9.08	47130.5	490.712	P22315	4	12.86	0	HEMH_MOUSE	555.191	515.044	827.49	905.298	520.573	521.493	711.216	865.707	538.618	531.226	853.606	758.736	578.024	371.531	966.058	874.461	700.756	654.747	670.546	697.518
Fgg	Fibrinogen gamma chain OS=Mus musculus GN=Fgg PE=1 SV=1	5.44	49391.6	176.346	Q8VCM7	2	5.28	0.001	FIBG_MOUSE	762.407	650.817	972.104	1496.14	851.338	1009.26	1316.39	1908.03	654.319	1215.33	1232.36	1141.47	972.726	878.835	1393.24	1501.14	970.368	1271.26	1060.87	1186.49
Fmod	Fibromodulin OS=Mus musculus GN=Fmod PE=2 SV=1	5.61	43054.8	1372.8	P50608	8	26.33	0	FMOD_MOUSE	7458.4	7171.67	4492.46	6093.79	5282.78	6520.29	5352.23	6711.42	7524.51	8841.99	5980.01	6763.1	8904.11	9456.69	5348.2	5989.73	6304.08	5966.68	7277.41	7424.68
Flot1	Flotillin-1 OS=Mus musculus GN=Flot1 PE=1 SV=1	6.78	47513.6	299.432	O08917	2	5.61	0.001	FLOT1_MOUSE	417.047	306.771	426.319	709.239	320.07	364.555	474.832	547.463	390.209	426.571	663.472	497.196	405.508	459.004	414.527	366.491	464.844	426.73	494.362	411.382
Flot2	Flotillin-2 OS=Mus musculus GN=Flot2 PE=1 SV=2	4.94	47038.2	252.801	Q60634	2	5.84	0.001	FLOT2_MOUSE	610.753	458.107	633.836	723.491	624.336	509.624	887.529	615.341	615.185	531.226	623.408	520.654	871.491	889.09	245.875	513.087	606.547	659.207	572.618	629.886
Fnbp1l	Formin-binding protein 1-like OS=Mus musculus GN=Fnbp1l PE=1 SV=2	6.18	69885.6	162.366	Q8K012	2	4.96	0.001	FBP1L_MOUSE	625.243	488.672	553.75	641.662	365.726	409.96	362.945	508.655	494.19	754.703	557.873	414.555	430.248	487.512	402.571	426.229	577.332	411.821	555.33	436.64
Fhl1	Four and a half LIM domains protein 1 OS=Mus musculus GN=Fhl1 PE=1 SV=3	8.26	31888.9	383.163	P97447	3	11.07	0.001	FHL1_MOUSE	928.55	871.111	1115.91	1668.4	741.615	827.832	1288.53	1788.31	858.782	887.945	1481.14	1383.65	904.541	876.989	1870.51	1466.99	1145.99	1161.57	1152.88	1279.76
Aldoa	Fructose-bisphosphate aldolase A OS=Mus musculus GN=Aldoa PE=1 SV=2	8.07	39356	23585.5	P05064	19	56.32	0	ALDOA_MOUSE	25444.1	20771.8	36255.1	51005.3	21297.7	22782.7	36854.9	44780.8	21494.4	22876.3	44761.5	41858.9	26918.8	26791.6	41676	39961.4	33369.1	31429	32747.8	33836.9
Aldob	Fructose-bisphosphate aldolase B OS=Mus musculus GN=Aldob PE=1 SV=3	8.26	39507.1	782.825	Q91Y97	5	12.09	0	ALDOB_MOUSE	744.104	227.443	1137.96	865.471	1026.74	1141.11	1218.18	741.658	764.52	302.376	1654.41	742.582	761.089	351.795	1412.64	694.542	743.743	1031.92	865.973	805.017
Aldoc	Fructose-bisphosphate aldolase C OS=Mus musculus GN=Aldoc PE=1 SV=4	6.74	39395	26654.4	P05063	19	57.85	0	ALDOC_MOUSE	18077.6	12155.2	18601.5	32837.9	10622.2	12972.8	24283.6	34736	14500.3	14858.1	37578.4	35000.5	15866.7	18364.1	31373.3	33756	20418	20653.6	25484.3	24840
Fh	Fumarate hydratase, mitochondrial OS=Mus musculus GN=Fh PE=1 SV=3	9.38	54356.9	4221.46	P97807	17	51.48	0	FUMH_MOUSE	2346.2	2044.15	3338.5	4965.8	2518.74	2865.07	3753.33	5158.53	2397.28	2829.72	5137.79	4065.47	2955.78	3107.61	5052.25	4640.77	3173.66	3573.92	3607.56	3939.1
Fahd2	Fumarylacetoacetate hydrolase domain-containing protein 2A OS=Mus musculus GN=Fahd2 PE=1 SV=1	8.18	34690.5	774.759	Q3TC72	4	18.53	0	FAHD2_MOUSE	529.044	605.901	906.397	1123.19	768.009	719.125	1155.78	1022.66	502.886	810.138	1117.21	1038.07	873.387	559.398	1201.05	979.611	791.133	916.393	867.077	903.363
Lgals3bp	Galectin-3-binding protein OS=Mus musculus GN=Lgals3bp PE=1 SV=1	4.82	64491.3	1228.61	Q07797	7	16.46	0	LG3BP_MOUSE	2559.88	1700.72	1265.76	1842.73	2439.88	2063.99	1593.47	1926.55	2361.55	2402.07	1558.15	1501.02	3192.43	2786.16	5017.09	4500.65	1842.27	2005.97	1955.7	3874.08
Lgalsl	Galectin-related protein OS=Mus musculus GN=Lgalsl PE=1 SV=1	4.96	18955.7	4180.8	Q8VED9	4	38.37	0	LEGL_MOUSE	1384.93	1033.44	3265.05	4410.98	1205.41	1430.15	2908.98	4462.38	985.859	1130.07	3789.28	4820.88	1056.46	1276.99	3442.15	3602.57	2523.6	2501.73	2681.52	2344.54
Add3	Gamma-adducin OS=Mus musculus GN=Add3 PE=1 SV=2	5.56	78777.3	687.236	Q9QYB5	12	22.95	0	ADDG_MOUSE	1341.13	955.29	1421.95	1922.58	1081.37	924.544	1632.52	1908.98	1100.99	1179.12	2047.46	1887.58	1033.08	982.818	1515.2	1567.79	1410.24	1386.86	1553.79	1274.72
Gabra1	Gamma-aminobutyric acid receptor subunit alpha-1 OS=Mus musculus GN=Gabra1 PE=1 SV=1	9.57	51753.8	459.333	P62812	5	12.31	0	GBRA1_MOUSE	781.509	665.168	817.461	1190.87	440.808	470.311	808.505	923.751	580.462	710.289	1078.11	954.217	593.822	594.914	836.462	715.584	863.753	660.844	830.77	685.196
Gabrb2	Gamma-aminobutyric acid receptor subunit beta-2 OS=Mus musculus GN=Gabrb2 PE=1 SV=2	9.52	59196.7	620.591	P63137	7	15.43	0	GBRB2_MOUSE	1716.84	1552.27	1916.63	2842.27	1167.77	1401.08	2042.09	2603.08	1569.83	1789.43	2790.46	2491.01	1471.71	1526.27	2778.83	2308.04	2007	1803.5	2160.18	2021.21
Gabrb3	Gamma-aminobutyric acid receptor subunit beta-3 OS=Mus musculus GN=Gabrb3 PE=2 SV=1	9.29	54165.8	476.777	P63080	6	17.76	0	GBRB3_MOUSE	394.909	360.605	453.786	823.522	193.229	275.618	436.919	572.296	247.949	467.284	695	523.35	240.841	235.734	464.649	402.325	508.206	369.515	483.396	335.887
Eno2	Gamma-enolase OS=Mus musculus GN=Eno2 PE=1 SV=2	4.8	47296.8	42409.8	P17183	15	56.91	0	ENOG_MOUSE	12357.8	8887.56	19810.2	30317.9	9291.7	10194.3	20804.3	26856.6	9957.86	10131.1	24103.7	22370.4	12667.1	15334.8	21110.9	21466.3	17843.4	16786.7	16640.8	17644.8
Gdap1	Ganglioside-induced differentiation-associated protein 1 OS=Mus musculus GN=Gdap1 PE=1 SV=1	8.49	41310.8	615.103	O88741	5	16.2	0	GDAP1_MOUSE	1387.4	1142.66	1148.21	2195.67	607.734	864.319	1066.29	1606.83	966.827	1183.84	2279.13	1891.09	1137.6	1130.56	933.987	1048.35	1468.48	1036.29	1580.22	1062.62
Gdap1l1	Ganglioside-induced differentiation-associated protein 1-like 1 OS=Mus musculus GN=Gdap1l1 PE=1 SV=1	6.13	42317.8	371.038	Q8VE33	7	29.46	0.001	GD1L1_MOUSE	748.534	672.685	728.23	1120.63	450.253	454.673	578.999	762.028	549.866	662.561	980.362	818.054	526.016	545.486	727.403	633.63	817.519	561.489	752.711	608.134
Gsn	Gelsolin OS=Mus musculus GN=Gsn PE=1 SV=3	5.76	85941.7	216.284	P13020	4	6.67	0.001	GELS_MOUSE	1997.21	1133.96	573.292	900.174	886.538	1658.49	1022.19	1507.54	2810.59	2092.92	813.312	892.112	1957.49	1234.4	4856.26	804.702	1151.16	1268.69	1652.23	2213.21
Gphn	Gephyrin OS=Mus musculus GN=Gphn PE=1 SV=2	5.25	83282.6	391.806	Q8BUV3	8	13.91	0	GEPH_MOUSE	687.742	534.396	765.397	1189.16	414.841	586.868	633.644	768.138	582.793	678.719	1004.59	961.048	540.298	489.7	721.214	635.592	794.175	600.873	806.788	596.701
Rabggta	Geranylgeranyl transferase type-2 subunit alpha OS=Mus musculus GN=Rabggta PE=1 SV=1	5.44	64989.7	249.843	Q9JHK4	3	4.94	0.001	PGTA_MOUSE	503.332	579.995	872.991	1359.39	504.13	570.477	696.236	1129.15	524.533	696.659	978.755	916.828	605.229	561.552	850.716	1109.58	828.927	724.999	779.194	781.769
Gmfb	Glia maturation factor beta OS=Mus musculus GN=Gmfb PE=1 SV=3	4.89	16723.2	2002.1	Q9CQI3	6	42.25	0	GMFB_MOUSE	1607.18	1464.84	2846.7	2969.87	1329.82	1248.97	2168.04	2685.33	1451	1430.61	2410.47	2801.27	2069.18	1950.73	2717.85	2009.28	2222.14	1858.04	2023.33	2186.76
Gfap	Glial fibrillary acidic protein OS=Mus musculus GN=Gfap PE=1 SV=4	5.09	49900.1	18056.1	P03995	28	63.95	0	GFAP_MOUSE	4935.63	4255.16	4756.91	7460.92	4548.77	5126.82	6161.5	7420.94	3985.15	4268.53	6437.29	5891.12	8534.43	8088.63	26231.2	24361.1	5352.16	5814.51	5145.52	16803.8
Pgm2l1	Glucose 1,6-bisphosphate synthase OS=Mus musculus GN=Pgm2l1 PE=1 SV=1	6.06	70279.7	1767.32	Q8CAA7	20	32.53	0	PGM2L_MOUSE	1925.37	1444.89	3009.45	4052.49	1443	1486.23	2984.34	3537.77	1494.29	1764.04	2592.85	2839.01	1863.11	2115.77	2143.2	2833.6	2608.05	2362.83	2172.55	2238.92
G6pdx	Glucose-6-phosphate 1-dehydrogenase X OS=Mus musculus GN=G6pdx PE=1 SV=3	6.04	59262.7	681.34	Q00612	12	24.85	0	G6PD1_MOUSE	692.173	635.1	986.779	1357.09	499.82	584.23	1330.49	1542.2	574.916	797.791	1313.73	1335.92	649.179	641.403	1469.34	1470.99	917.786	989.184	1005.59	1057.73
Gpi	Glucose-6-phosphate isomerase OS=Mus musculus GN=Gpi PE=1 SV=4	8.2	62767.1	686.294	P06745	11	27.06	0	G6PI_MOUSE	1968.73	1312.32	1375.86	1717.5	1488.23	1334.06	1210.04	1339.04	952.207	1037.76	958.517	830.547	971.589	771.023	897.228	899.96	1593.6	1342.85	944.757	884.95
Gad1	Glutamate decarboxylase 1 OS=Mus musculus GN=Gad1 PE=1 SV=2	6.76	66648.5	573.057	P48318	7	17.54	0	DCE1_MOUSE	727.399	531.414	1020.04	1356.56	575.86	620.529	1050.85	1238.51	640.014	811.878	1383.21	1155.45	643.365	614.125	1149.2	1271.95	908.852	871.437	997.638	919.66
Gad2	Glutamate decarboxylase 2 OS=Mus musculus GN=Gad2 PE=1 SV=1	6.45	65224.3	583.189	P48320	5	13.68	0	DCE2_MOUSE	735.606	873.348	1116.5	1241.37	770.563	868.15	950.275	899.025	758.3	929.955	1566.78	1318.76	942.204	912.06	1786.67	1277.15	991.705	872.003	1143.45	1229.52
Glud1	Glutamate dehydrogenase 1, mitochondrial OS=Mus musculus GN=Glud1 PE=1 SV=1	7.98	61336.9	2451.67	P26443	16	31.18	0	DHE3_MOUSE	2406.55	2152.68	2263.45	3265.69	2708.44	3194.27	2600.99	3280.77	1878.39	2008.73	3135.67	2824.63	2344.64	2212.64	3216.16	3119.37	2522.09	2946.12	2461.86	2723.2
Gria2	Glutamate receptor 2 OS=Mus musculus GN=Gria2 PE=1 SV=3	7.15	98662.1	402.513	P23819	12	19.14	0	GRIA2_MOUSE	617.726	473.265	829.629	1419.87	400.473	502.59	779.158	1105.33	485.871	511.919	1102.8	884.922	490.376	515.2	853.342	770.846	835.122	696.888	746.379	657.441
Gria4	Glutamate receptor 4 OS=Mus musculus GN=Gria4 PE=1 SV=2	8.02	100847	168.419	Q9Z2W8	3	4.55	0.001	GRIA4_MOUSE	573.44	431.201	541.16	846.253	390.056	481.512	619.52	827.648	457.783	395.17	868.082	835.745	372.785	347.925	718.308	652.468	598.014	579.684	639.195	522.872
Gls	Glutaminase kidney isoform, mitochondrial OS=Mus musculus GN=Gls PE=1 SV=1	7.89	73963.9	3355.03	D3Z7P3	19	40.95	0	GLSK_MOUSE	4827.92	4482.6	6864.24	10710.2	3310.58	3985.93	7038.86	8702.13	4443.42	5119.11	8369.28	7844.05	3817.73	3970.31	7616.5	7828.28	6721.23	5759.38	6443.96	5808.2
Gatd1	Glutamine amidotransferase-like class 1 domain-containing protein 1 OS=Mus musculus GN=Gatd1 PE=1 SV=1	6.65	23277.6	504.184	Q8BFQ8	2	13.64	0	GALD1_MOUSE	716.214	503.582	1342.89	2017.38	485.054	806.543	1120.47	1185.14	732.021	1140.26	1574.21	1170.19	657.268	662.664	1056.5	878.938	1145.02	899.304	1154.17	813.843
Glul	Glutamine synthetase OS=Mus musculus GN=Glul PE=1 SV=6	6.66	42119.8	5622.6	P15105	5	17.16	0	GLNA_MOUSE	9684.32	7187.51	15333.2	20606.4	8229.13	7655.66	16111.2	16214.9	8943.75	7809.37	21265.5	16734.3	9948.88	9023.12	15310.5	15358.9	13202.9	12052.7	13688.2	12410.4
Glrx3	Glutaredoxin-3 OS=Mus musculus GN=Glrx3 PE=1 SV=1	5.29	37778.5	607.245	Q9CQM9	3	10.98	0	GLRX3_MOUSE	523.705	342.555	756.253	826.191	0	365.874	842.132	883.941	540.225	461.125	804.868	952.464	650.443	624.106	638.318	756.007	612.176	697.316	689.67	667.219
Gstm1	Glutathione S-transferase Mu 1 OS=Mus musculus GN=Gstm1 PE=1 SV=2	8.12	25970.1	20795	P10649	13	60.55	0	GSTM1_MOUSE	7966.09	7472.1	9874.28	14338.5	7267.11	7779.06	12883.9	14639.9	5966.64	6697.45	14133.9	14621	6471.06	7889.76	14511.3	15629.1	9912.75	10642.5	10354.7	11125.3
Gstm2	Glutathione S-transferase Mu 2 OS=Mus musculus GN=Gstm2 PE=1 SV=2	7.44	25716.8	9818.52	P15626	4	21.56	0	GSTM2_MOUSE	4946.8	3816.23	3738.17	6036.48	1529.27	1779.54	3248.94	3945.85	3740.72	3912.54	5937.11	6119.46	2412.84	2902.2	4817.82	4602.05	4634.42	2625.9	4927.46	3683.73
Gstm5	Glutathione S-transferase Mu 5 OS=Mus musculus GN=Gstm5 PE=1 SV=1	7	26635	6754.56	P48774	11	48.21	0	GSTM5_MOUSE	4489.24	3591.18	5493.84	7631.09	2597.33	3632.61	5334.65	7428.77	3111.15	4595.75	5890.43	5943.25	2446.51	4541.41	4288.56	5738.23	5301.34	4748.34	4885.15	4253.68
Gstp1	Glutathione S-transferase P 1 OS=Mus musculus GN=Gstp1 PE=1 SV=2	7.96	23609.2	1339.97	P19157	7	50	0	GSTP1_MOUSE	1707.48	1151.48	1556.97	2042.9	1222.65	1221.65	1932.42	1913.09	1035.27	720.896	1625.34	1829.84	1054.62	951.849	2053.74	1548.86	1614.71	1572.45	1302.83	1402.27
Gapdh	Glyceraldehyde-3-phosphate dehydrogenase OS=Mus musculus GN=Gapdh PE=1 SV=2	8.35	35810.1	29531.7	P16858	12	45.05	0	G3P_MOUSE	44039	39244.4	62973.9	92368.3	35414.1	36648.1	56815.6	69977.7	37836.1	40692.8	73927.9	70693	46142.6	41716.2	60810.7	63633.9	59656.4	49713.9	55787.5	53075.8
Gk	Glycerol kinase OS=Mus musculus GN=Gk PE=1 SV=2	5.51	61227.6	333.918	Q64516	5	11.09	0.001	GLPK_MOUSE	473.045	393.156	737.964	967.964	400.207	481.929	718.17	954.444	374.455	456.526	817.901	825.244	356.976	364.25	586.977	879.748	643.032	638.688	618.532	546.988
Gpd1	Glycerol-3-phosphate dehydrogenase [NAD(+)], cytoplasmic OS=Mus musculus GN=Gpd1 PE=1 SV=3	6.8	37572.8	1046.22	P13707	11	35.82	0	GPDA_MOUSE	1150.84	965.789	1358.16	1639.25	863.95	788.331	1564.28	1819.82	985.607	876.013	2259.94	2165.12	726.78	987.057	2041.36	2217.45	1278.51	1259.09	1571.67	1493.16
Gpd1l	Glycerol-3-phosphate dehydrogenase 1-like protein OS=Mus musculus GN=Gpd1l PE=1 SV=2	6.34	38225.6	882.733	Q3ULJ0	9	23.93	0	GPD1L_MOUSE	1107.26	866.203	1473.94	2036.71	824.786	826.764	1420.37	1612.56	898.578	945.948	1771.92	1530.68	692.34	797.412	1585.53	1381.28	1371.03	1171.12	1286.78	1114.14
Gpd2	Glycerol-3-phosphate dehydrogenase, mitochondrial OS=Mus musculus GN=Gpd2 PE=1 SV=2	6.15	80954	2713.47	Q64521	25	42.23	0	GPDM_MOUSE	2253.08	1876.1	10955	15612.7	1724.28	2100.48	4039.62	4535.99	2220.83	2549.65	12284.1	10739.6	1912.91	1928.58	3872.01	3676.34	7674.21	3100.09	6948.55	2847.46
Pgp	Glycerol-3-phosphate phosphatase OS=Mus musculus GN=Pgp PE=1 SV=1	5.02	34540.8	1748.34	Q8CHP8	7	23.99	0	PGP_MOUSE	1118.59	826.568	1466.71	2410.04	620.186	763.462	1575.13	2214.48	765.547	1131.23	1949.07	1892.71	1108.59	1134.79	1389.92	1777.06	1455.48	1293.31	1434.64	1352.59
Gars	Glycine--tRNA ligase OS=Mus musculus GN=Gars PE=1 SV=1	6.21	81878	513.087	Q9CZD3	14	22.77	0	GARS_MOUSE	854.575	663.118	1116.27	1415.92	554.362	633.591	1057.73	1529.12	710.721	837.316	1127.49	1159.31	685.262	817.716	1341.9	1193.83	1012.47	943.7	958.711	1009.68
Pygb	Glycogen phosphorylase, brain form OS=Mus musculus GN=Pygb PE=1 SV=3	6.27	96730.2	4056.37	Q8CI94	29	35.82	0	PYGB_MOUSE	19645	15981.6	15384.3	23473.3	11724.2	14775.4	21873.1	29140.3	18260.6	22632.7	20687.3	18056.4	15127.4	15805.2	33150.1	14765.2	18621	19378.3	19909.2	19712
Pygl	Glycogen phosphorylase, liver form OS=Mus musculus GN=Pygl PE=1 SV=4	6.65	97463.3	711.045	Q9ET01	7	8.59	0	PYGL_MOUSE	941.276	818.798	786.444	1191.73	612.588	670.743	582.089	686.721	339.83	460.752	581.015	580.012	586.657	608.977	626.19	687.376	934.561	638.035	490.402	627.3
Pygm	Glycogen phosphorylase, muscle form OS=Mus musculus GN=Pygm PE=1 SV=3	6.67	97286.5	1265.74	Q9WUB3	27	33.25	0	PYGM_MOUSE	1072.61	805.57	1167.01	1762.45	840.377	1078.22	1601.95	2022.88	1032.18	1467.15	1881.7	1545.96	794.143	842.601	1251.32	1252.08	1201.91	1385.86	1481.75	1035.04
Gsk3a	Glycogen synthase kinase-3 alpha OS=Mus musculus GN=Gsk3a PE=1 SV=2	8.96	51660.6	482.757	Q2NL51	6	18.78	0	GSK3A_MOUSE	400.196	253.32	626.978	918.429	236.636	257.472	629.058	722.791	293.417	359.741	700.507	624.651	387.435	378.084	535.124	571.748	549.731	461.489	494.579	468.098
Gsk3b	Glycogen synthase kinase-3 beta OS=Mus musculus GN=Gsk3b PE=1 SV=2	8.89	46710.4	1003.43	Q9WV60	6	22.86	0	GSK3B_MOUSE	984.621	791.651	1515.43	1590.19	720.436	625.016	1306.19	1205.68	873.874	947.994	1677.53	1204.15	880.223	731.894	1233.92	1107.42	1220.47	964.33	1175.89	988.363
Nmt1	Glycylpeptide N-tetradecanoyltransferase 1 OS=Mus musculus GN=Nmt1 PE=1 SV=1	7.98	56888.6	488.964	O70310	8	23.79	0	NMT1_MOUSE	1122.91	597.266	7510.61	14686.5	581.181	636.04	6538.28	1132.45	679.464	580.197	10497.4	9883.97	593.317	478.01	6492.8	9118.99	5979.33	2221.99	5410.26	4170.78
Grhpr	Glyoxylate reductase/hydroxypyruvate reductase OS=Mus musculus GN=Grhpr PE=1 SV=1	7.58	35329	574.146	Q91Z53	5	17.07	0	GRHPR_MOUSE	465.855	372.561	538.374	766.941	336.752	536.753	492.409	597.536	398.15	509.599	742.086	606.485	425.793	396.245	795.952	665.866	535.933	490.863	564.08	570.964
Gmps	GMP synthase [glutamine-hydrolyzing] OS=Mus musculus GN=Gmps PE=1 SV=2	6.28	76723.6	591.813	Q3THK7	13	28.14	0	GUAA_MOUSE	515.825	473.638	776.606	1145.07	467.893	520.99	798.57	1040.22	530.866	614.501	890.412	1000.68	555.401	571.533	866.001	969.463	727.786	706.919	759.116	740.6
Gorasp2	Golgi reassembly-stacking protein 2 OS=Mus musculus GN=Gorasp2 PE=1 SV=3	4.49	47038.4	195.135	Q99JX3	2	7.1	0.001	GORS2_MOUSE	0	0	638.925	706.517	0	0	418.086	421.302	373.951	0	686.189	490.051	293.467	0	472.339	409.856	672.721	419.694	516.73	391.887
Gas7	Growth arrest-specific protein 7 OS=Mus musculus GN=Gas7 PE=1 SV=1	7.77	48173.6	639.553	Q60780	5	16.39	0	GAS7_MOUSE	578.868	429.592	992.089	1582.78	462.465	673.155	953.484	1253.98	485.241	789.008	1102.99	1048.95	512.683	560.663	1199.09	990.186	895.831	835.77	856.546	815.654
Ak3	GTP:AMP phosphotransferase AK3, mitochondrial OS=Mus musculus GN=Ak3 PE=1 SV=3	9.26	25426.4	1073.29	Q9WTP7	6	30.84	0	KAD3_MOUSE	521.091	425.585	721.814	1001.7	471.618	751.153	718.4	777.303	552.23	620.716	932.082	844.478	549.019	531.129	1007.22	922.644	667.547	679.618	737.377	752.504
Hras	GTPase HRas OS=Mus musculus GN=Hras PE=1 SV=2	4.98	21298.2	2598.93	Q61411	6	37.04	0	RASH_MOUSE	1218.11	1158.5	2204.91	3004.51	740.445	833.346	1550.88	1857.36	895.757	1219.44	2439.63	2211.81	962.128	847.494	1333.04	1303.88	1896.51	1245.51	1691.66	1111.64
Kras	GTPase KRas OS=Mus musculus GN=Kras PE=1 SV=1	6.37	21655.9	1791.83	P32883	6	38.62	0	RASK_MOUSE	677.007	574.429	989.494	1421.52	350.467	491.387	754.133	875.657	421.025	541.301	1226.33	1147.92	362.528	367.592	597.163	608.134	915.613	617.911	834.143	483.854
Nras	GTPase NRas OS=Mus musculus GN=Nras PE=1 SV=1	4.82	21199.2	2293.32	P08556	6	37.04	0	RASN_MOUSE	465.369	421.929	767.422	1030.07	267.026	341.286	535.878	664.982	364.216	465.337	954.062	856.548	340.807	317.32	487.57	487.889	671.197	452.293	660.041	408.397
Ran	GTP-binding nuclear protein Ran OS=Mus musculus GN=Ran PE=1 SV=3	7.31	24423.2	2505.3	P62827	7	38.43	0	RAN_MOUSE	4272.41	3296.29	5093.14	6852.06	3687.68	3292.55	5808.73	6935.68	3870.67	3588.41	6962.63	6526.32	4254.45	3381.79	7342.01	6253.19	4878.47	4931.16	5237.01	5307.86
Rasl2-9	GTP-binding nuclear protein Ran, testis-specific isoform OS=Mus musculus GN=Rasl2-9 PE=2 SV=1	6.08	24452.2	1378.75	Q61820	5	25.46	0	RANT_MOUSE	554.77	255.405	571.893	781.261	252.084	157.641	555.081	582.39	337.486	301.498	705.221	552.252	411.08	210.048	957.085	638.156	540.832	386.799	474.114	554.092
Diras2	GTP-binding protein Di-Ras2 OS=Mus musculus GN=Diras2 PE=1 SV=1	8.97	22498	2453.46	Q5PR73	3	17.09	0	DIRA2_MOUSE	1467	1052.14	1949.22	3023.03	681.645	776.587	1480.13	1924.45	981.132	1121.12	2150.17	2054.57	702.324	793.857	1210.24	1230.08	1872.85	1215.7	1576.75	984.126
Rheb	GTP-binding protein Rheb OS=Mus musculus GN=Rheb PE=1 SV=1	5.55	20451.5	1357.06	Q921J2	4	22.83	0	RHEB_MOUSE	1148.44	933.05	1564.05	2322.07	677.282	719.816	1338.75	1518.61	968.844	1170.71	1747.23	1687.79	725.769	769.314	1211.28	1603.43	1491.9	1063.61	1393.64	1077.45
Gda	Guanine deaminase OS=Mus musculus GN=Gda PE=1 SV=1	5.22	51013.2	1374.66	Q9R111	14	38.33	0	GUAD_MOUSE	2037.37	1988.17	3888.19	6070.41	7282.01	8413.59	4989.67	7853.8	1768.42	2181.99	2859.3	2876.49	2682.09	2936.15	6353.08	7397.95	3496.04	7134.77	2421.55	4842.32
Gnai1	Guanine nucleotide-binding protein G(i) subunit alpha-1 OS=Mus musculus GN=Gnai1 PE=1 SV=1	5.59	40361.2	9097.75	B2RSH2	8	24.29	0	GNAI1_MOUSE	3911.95	2942.59	4667.84	6418	2287.92	2969	4793.81	5802.41	3051.3	3293.67	5322.44	4363.58	2899.17	3380.52	3909.35	4314.87	4485.1	3963.29	4007.75	3625.98
Gnai2	Guanine nucleotide-binding protein G(i) subunit alpha-2 OS=Mus musculus GN=Gnai2 PE=1 SV=5	5.12	40489.1	6713.19	P08752	10	33.52	0	GNAI2_MOUSE	3107.98	2271.44	3331.2	4715.63	2305.81	2639.79	3972.52	4451.21	2636.67	2709.06	4572.94	4021.65	2288.89	2412.68	4222.92	4540.14	3356.56	3342.33	3485.08	3366.16
Gnb1	Guanine nucleotide-binding protein G(I)/G(S)/G(T) subunit beta-1 OS=Mus musculus GN=Gnb1 PE=1 SV=3	5.54	37377.1	4695.18	P62874	6	16.76	0	GBB1_MOUSE	19591.4	18447.8	27728.3	41954.7	16817.2	19182.4	29047.3	37433.6	18442.2	19171.9	34610.5	33151.6	23759.2	21940.5	33056.2	29917.6	26930.6	25620.1	26344.1	27168.4
Gnai3	Guanine nucleotide-binding protein G(k) subunit alpha OS=Mus musculus GN=Gnai3 PE=1 SV=3	5.36	40538.3	3630.82	Q9DC51	5	17.8	0	GNAI3_MOUSE	585.433	698.319	799.533	1431.76	393.176	559.914	748.844	876.406	557.213	848.83	1009.74	1124.83	423.801	533.912	688.06	624.208	878.761	644.585	885.153	567.495
Gnao1	Guanine nucleotide-binding protein G(o) subunit alpha OS=Mus musculus GN=Gnao1 PE=1 SV=3	5.19	40084.7	20092.1	P18872	15	43.79	0	GNAO_MOUSE	31463.5	22691.1	42927.2	51997.1	19252.8	21704.9	38810.8	46270.1	24076.3	25468.1	46498.8	38759.1	22531.1	23797.5	34316.2	34355	37269.7	31509.7	33700.6	28749.9
Gnal	Guanine nucleotide-binding protein G(olf) subunit alpha OS=Mus musculus GN=Gnal PE=1 SV=1	6.22	44308.6	1776.84	Q8CGK7	6	21.52	0	GNAL_MOUSE	444.278	352.695	661.905	998.497	211.644	235.923	559.742	754.963	294.814	286.897	752.923	698.884	264.952	366.65	519.102	493.056	614.344	440.568	508.379	410.94
Gnaq	Guanine nucleotide-binding protein G(q) subunit alpha OS=Mus musculus GN=Gnaq PE=1 SV=4	5.34	42158.2	4275.51	P21279	13	38.72	0	GNAQ_MOUSE	2699.62	2723.05	3923.22	5871.84	2198.99	2523.5	3983.68	4751.36	2490.2	2830.23	5287.49	5311.6	2161.86	2302.8	4645.55	4515.75	3804.43	3364.38	3979.88	3406.49
Gnas	Guanine nucleotide-binding protein G(s) subunit alpha isoforms XLas OS=Mus musculus GN=Gnas PE=1 SV=1	4.52	121505	2164.43	Q6R0H7	11	12.36	0	GNAS1_MOUSE	10311.6	7901.28	3268.68	11313.6	4725.58	10002.5	3856.06	14320.3	7413.65	17329.3	3107.16	6541.95	6099.42	12005.6	5941.62	12341.4	8198.8	8226.1	8598.01	9097.01
Gnat1	Guanine nucleotide-binding protein G(t) subunit alpha-1 OS=Mus musculus GN=Gnat1 PE=1 SV=3	5.27	39966.8	1672.6	P20612	3	9.43	0	GNAT1_MOUSE	262.529	241.151	338.045	476.163	202.595	222.429	318.021	390.831	247.092	297.836	469.98	412.201	209.021	210.776	327.363	290.33	329.472	283.469	356.777	259.373
Gnat2	Guanine nucleotide-binding protein G(t) subunit alpha-2 OS=Mus musculus GN=Gnat2 PE=2 SV=2	5.04	40117.9	1798.57	P50149	3	10.73	0	GNAT2_MOUSE	594.321	570.922	1073.37	1283.37	571.993	645.178	987.849	1143.13	856.068	1110.62	1676.45	1901.92	1091.58	1067.16	1330.96	1604.31	880.495	837.037	1386.26	1273.5
Gnaz	Guanine nucleotide-binding protein G(z) subunit alpha OS=Mus musculus GN=Gnaz PE=1 SV=4	7.49	40849.8	3407.86	O70443	12	39.44	0	GNAZ_MOUSE	1761.59	1669.72	1957.92	2706.71	884.49	1334	1525.45	2783.66	1145.42	2168.4	2012.03	1781.98	1274.41	1879.84	1234.53	1902.17	2023.99	1631.9	1776.96	1572.74
Gna11	Guanine nucleotide-binding protein subunit alpha-11 OS=Mus musculus GN=Gna11 PE=1 SV=1	5.6	42024.3	1774.19	P21278	12	39.28	0	GNA11_MOUSE	1584.44	1498.45	1874.67	2589.49	1188.7	1253.43	1877.62	2229.09	1288.91	1360.84	2221.06	2011.97	1113.27	1160.23	1720.47	1850.23	1886.76	1637.21	1720.7	1461.05
Gna12	Guanine nucleotide-binding protein subunit alpha-12 OS=Mus musculus GN=Gna12 PE=1 SV=3	10.25	44095.2	510.838	P27600	3	7.39	0	GNA12_MOUSE	71.0972	88.1969	96.4146	228.688	60.5665	75.273	171.024	135.055	74.3508	128.31	229.195	224.914	0	0	0	0	121.099	110.48	164.193	0
Gna13	Guanine nucleotide-binding protein subunit alpha-13 OS=Mus musculus GN=Gna13 PE=1 SV=1	8.25	44054.7	1031.38	P27601	8	25.73	0	GNA13_MOUSE	341.124	322.2	640.4	888.644	455.867	381.544	940.11	730.046	309.666	336.129	807.254	704.81	462.445	405.459	889.726	873.011	548.092	626.892	539.465	657.66
Gna14	Guanine nucleotide-binding protein subunit alpha-14 OS=Mus musculus GN=Gna14 PE=1 SV=2	5.91	41527.8	821.053	P30677	5	16.34	0	GNA14_MOUSE	3443.7	2492.22	2273.59	3219.53	2020.01	2289.47	2838.83	3436.52	2357.2	2928.76	2232.58	2088.67	1851.18	1830.45	2612.07	1753.69	2857.26	2646.21	2401.8	2011.85
Gnb4	Guanine nucleotide-binding protein subunit beta-4 OS=Mus musculus GN=Gnb4 PE=1 SV=4	5.7	37379.2	3461.44	P29387	3	9.41	0	GBB4_MOUSE	1162.85	1084.83	1130.57	1753.15	0	0	0	0	1023.85	1014.63	1253.38	1266	0	0	0	0	1282.85	0	1139.46	0
Gnb5	Guanine nucleotide-binding protein subunit beta-5 OS=Mus musculus GN=Gnb5 PE=1 SV=1	6	43565.5	444.25	P62881	3	7.09	0	GNB5_MOUSE	1266.61	1294.74	1574.41	1809.74	950.951	1171.1	1746.28	1738.91	771.407	752.632	2066.69	1524.21	1367.62	1436.9	1461.89	1316.38	1486.38	1401.81	1278.74	1395.7
Gucy1b3	Guanylate cyclase soluble subunit beta-1 OS=Mus musculus GN=Gucy1b3 PE=1 SV=1	5.01	70597.8	336.325	O54865	6	11.29	0.001	GCYB1_MOUSE	515.425	444.874	823.434	1201.55	475.476	484.755	922.456	1074.5	515.427	649.303	948.971	884.024	596.856	539.812	945.99	953.089	746.321	739.295	749.431	758.937
Guk1	Guanylate kinase OS=Mus musculus GN=Guk1 PE=1 SV=2	6.11	21918	472.817	Q64520	3	25.25	0	KGUA_MOUSE	704.774	547.753	1307.05	1243.82	653.869	759.348	1127.81	1462.1	644.11	966.249	1111.61	1067.55	907.037	895.653	918.139	1046.04	950.851	1000.78	947.381	941.718
Hdhd2	Haloacid dehalogenase-like hydrolase domain-containing protein 2 OS=Mus musculus GN=Hdhd2 PE=1 SV=2	5.63	28730.3	745.02	Q3UGR5	3	21.62	0	HDHD2_MOUSE	1101.12	972.499	1309.71	1863.17	960.051	959.807	1410.28	1825.26	1283.4	1410.22	1307.76	1683.56	1379.09	1163.3	1410.92	1280.91	1311.63	1288.85	1421.24	1308.55
Hspa12a	Heat shock 70 kDa protein 12A OS=Mus musculus GN=Hspa12a PE=1 SV=1	6.32	74871.5	3773.45	Q8K0U4	25	47.26	0	HS12A_MOUSE	3214.28	2967.88	5216.56	7084.02	2411.83	3177.25	4679.07	5871.97	2808.1	3634.14	5846.37	6001.04	2957.55	3223.56	4303.84	4670.19	4620.69	4035.03	4572.41	3788.78
Hspa12b	Heat shock 70 kDa protein 12B OS=Mus musculus GN=Hspa12b PE=1 SV=1	8.45	76119.6	707.494	Q9CZJ2	3	4.38	0	HS12B_MOUSE	604.303	0	1445.63	1917.85	260.303	1079.82	804.691	820.642	593.065	1570.78	1731.2	1706.19	509.267	417.174	1166.43	1113.49	1322.59	741.365	1400.31	801.59
Hspa1l	Heat shock 70 kDa protein 1-like OS=Mus musculus GN=Hspa1l PE=1 SV=4	5.83	70637.4	6310.67	P16627	11	21.68	0	HS71L_MOUSE	1801.26	1145.24	1957.62	2307.99	1320.8	1322.52	2183.82	2462.54	1341.55	933.024	1730.21	1563.91	1518.22	1572.19	1510.95	1603.21	1803.03	1822.42	1392.17	1551.14
Hspa4	Heat shock 70 kDa protein 4 OS=Mus musculus GN=Hspa4 PE=1 SV=1	4.96	94132.9	3880.15	Q61316	30	44.47	0	HSP74_MOUSE	3783.64	2854.56	5075.12	6252.22	3555.41	2723.02	5039.27	6388.83	3241.47	2937.61	5419.29	5685.22	3335.19	3169.82	6525.62	4736.79	4491.38	4426.63	4320.9	4441.86
Hspa4l	Heat shock 70 kDa protein 4L OS=Mus musculus GN=Hspa4l PE=1 SV=2	5.41	94382.3	530.063	P48722	10	16.71	0	HS74L_MOUSE	613.877	624.725	747.403	1076.64	508.015	704.335	785.578	1051.2	376.791	618.23	799.819	834.052	527.28	476.485	651.822	860.219	765.662	762.282	657.223	628.952
Hspa8	Heat shock cognate 71 kDa protein OS=Mus musculus GN=Hspa8 PE=1 SV=1	5.2	70871.2	22658.8	P63017	30	54.8	0	HSP7C_MOUSE	24283.9	21970.5	30816.9	45660.7	19537.2	21707.3	31452.6	38933.8	19976.3	24987.2	42467.2	38090.6	24409.1	24984	33718.8	34372	30683	27907.7	31380.3	29370.9
Hsph1	Heat shock protein 105 kDa OS=Mus musculus GN=Hsph1 PE=1 SV=2	5.23	96407.7	957.644	Q61699	20	28.79	0	HS105_MOUSE	1624.75	1516.71	2604.81	4110.99	1277.78	1595.38	2328.76	3258.91	1545.02	1837.62	3043.24	2902.38	1663.61	1919.08	2805.34	3091.66	2464.32	2115.21	2332.06	2369.92
Trap1	Heat shock protein 75 kDa, mitochondrial OS=Mus musculus GN=Trap1 PE=1 SV=1	6.23	80209.1	3413.66	Q9CQN1	9	17.14	0	TRAP1_MOUSE	772.212	603.478	702.64	1326.99	674.462	620.529	766.166	1176.93	839.971	734.402	1056.73	1491.68	797.745	483.718	1127.16	1668.59	851.33	809.522	1030.69	1019.3
Hspb1	Heat shock protein beta-1 OS=Mus musculus GN=Hspb1 PE=1 SV=3	6.12	23013.9	1239.98	P14602	6	32.06	0	HSPB1_MOUSE	0	0	328.533	531.969	0	0	3022.25	3572.52	0	0	365.215	291.739	0	0	2142.26	1686.75	430.251	3297.38	328.477	1914.51
Hsp90aa1	Heat shock protein HSP 90-alpha OS=Mus musculus GN=Hsp90aa1 PE=1 SV=4	4.74	84788.1	10062.9	P07901	29	41.06	0	HS90A_MOUSE	6973.88	5647.69	9796.62	13694.3	6094.95	6585.48	9459.84	11314.9	5675.33	7030.33	12552.7	10788.8	6753.85	7640.98	12677.3	10293.3	9028.13	8363.79	9011.78	9341.36
Hsp90ab1	Heat shock protein HSP 90-beta OS=Mus musculus GN=Hsp90ab1 PE=1 SV=3	4.78	83281.4	12268.7	P11499	31	41.71	0	HS90B_MOUSE	9888.17	8571.38	13688.5	18825.1	7828.97	9148.92	12824.1	15969.7	8617.2	10307.4	16494.4	15525.4	9698.22	10441.2	19140.3	15815.1	12743.3	11442.9	12736.1	13773.7
Hspa2	Heat shock-related 70 kDa protein 2 OS=Mus musculus GN=Hspa2 PE=1 SV=2	5.34	69641.8	10312.4	P17156	17	30.81	0	HSP72_MOUSE	1313.64	1221.58	1583.34	2416.45	1098.06	1321.54	1619.83	2137.8	1024.32	1346.12	1828.69	1831.24	1830.91	1936.42	2661.37	2436.65	1633.75	1544.31	1507.59	2216.34
Hba	Hemoglobin subunit alpha OS=Mus musculus GN=Hba PE=1 SV=2	8.64	15085.2	15153.4	P01942	5	41.55	0	HBA_MOUSE	13370	12049.8	21499.5	36311.4	13874.7	14342	12889.4	16559.6	8688.21	7385.04	17040.9	14873.2	8353.13	7926.67	8190.77	8781.96	20807.7	14416.4	11996.8	8313.13
Hbb-b1	Hemoglobin subunit beta-1 OS=Mus musculus GN=Hbb-b1 PE=1 SV=2	7.5	15840.2	24700.9	P02088	6	53.74	0	HBB1_MOUSE	14254.8	11664.8	22893.9	26932.2	13947.8	13563.3	11241.1	12357.7	7681.43	7080.52	12064.8	10927.5	8026.11	7445.45	6023.56	6225.35	18936.4	12777.5	9438.56	6930.12
Hbb-y	Hemoglobin subunit epsilon-Y2 OS=Mus musculus GN=Hbb-y PE=1 SV=2	8.65	16136.6	4049.68	P02104	2	12.93	0	HBE_MOUSE	21379.4	13107.6	15707.1	21044.9	12207.8	12458.5	12653.7	15318.9	14296.5	15158.6	13990.2	15973.4	12027.7	11668	16250.3	9727.16	17809.8	13159.7	14854.6	12418.3
Hgs	Hepatocyte growth factor-regulated tyrosine kinase substrate OS=Mus musculus GN=Hgs PE=1 SV=2	5.77	86015.2	343.258	Q99LI8	4	5.16	0.001	HGS_MOUSE	825.741	937.46	1107.2	1684.2	659.376	854.868	1000.87	1321.47	574.412	1124.72	1316.85	1331.61	592.622	853.403	686.612	1148.21	1138.65	959.146	1086.9	820.212
Hp1bp3	Heterochromatin protein 1-binding protein 3 OS=Mus musculus GN=Hp1bp3 PE=1 SV=1	10.13	60866.7	827.585	Q3TEA8	8	17.15	0	HP1B3_MOUSE	1420.44	1214.1	833.537	1280.76	819.943	1183.41	999.951	1323.95	1330.38	1802.99	1573.57	1319.47	816.134	882.595	808.049	765.217	1187.21	1081.81	1506.6	817.999
Hnrnpab	Heterogeneous nuclear ribonucleoprotein A/B OS=Mus musculus GN=Hnrnpab PE=1 SV=1	8.14	30831.3	3843.91	Q99020	8	30.88	0	ROAA_MOUSE	1674.36	1630.03	2746.55	3884.13	1222.49	1131.66	2306.9	2869.11	1777.12	1618.04	3938.7	3827.56	1757.58	1567.2	3389.27	2694.08	2483.77	1882.54	2790.35	2352.03
Hnrnpa0	Heterogeneous nuclear ribonucleoprotein A0 OS=Mus musculus GN=Hnrnpa0 PE=1 SV=1	9.57	30530.5	3703.45	Q9CX86	5	23.93	0	ROA0_MOUSE	2155.4	1833.24	2087.72	2816.14	1246.17	1460.48	2373.7	2973.74	1895.02	2231.21	3182.57	2777.36	1913.54	1900.01	2305.62	2469.62	2223.12	2013.52	2521.54	2147.2
Hnrnpa1	Heterogeneous nuclear ribonucleoprotein A1 OS=Mus musculus GN=Hnrnpa1 PE=1 SV=2	9.52	34196.3	9154.72	P49312	12	48.44	0	ROA1_MOUSE	14669.8	9082.25	9966.24	13119.7	7114.44	7439.88	10982.1	12639.9	9423.32	9967.83	13217.8	12685.3	9282.45	8828.68	11969.7	7630.26	11709.5	9544.08	11323.6	9427.76
Hnrnpa3	Heterogeneous nuclear ribonucleoprotein A3 OS=Mus musculus GN=Hnrnpa3 PE=1 SV=1	9.22	39652.1	13491.4	Q8BG05	10	30.61	0	ROA3_MOUSE	22391	18915.6	24842.6	32308.3	15603	17565.7	25100.7	29631.1	18438.4	20644.2	31817.8	30188.5	19641.1	19937.4	25051	25747.2	24614.4	21975.1	25272.2	22594.2
Hnrnpd	Heterogeneous nuclear ribonucleoprotein D0 OS=Mus musculus GN=Hnrnpd PE=1 SV=2	7.9	38354.2	6523.56	Q60668	7	17.75	0	HNRPD_MOUSE	5231.31	4259.02	6147	8663.64	3807.05	3531.14	6200.4	7375.88	4412.48	4096.08	8451.98	6845.25	4892.34	4462.2	5578.28	6224.93	6075.24	5228.62	5951.45	5289.44
Hnrnpdl	Heterogeneous nuclear ribonucleoprotein D-like OS=Mus musculus GN=Hnrnpdl PE=1 SV=1	7.15	33558.8	4597.85	Q9Z130	5	20.93	0	HNRDL_MOUSE	4338.61	3278.75	7223.74	7174.81	2229.96	2056.45	3896.02	4490.07	3902.41	3367.84	9046.94	8726.54	3359.24	2952.7	5413	4902.06	5503.98	3168.12	6260.93	4156.75
Hnrnpf	Heterogeneous nuclear ribonucleoprotein F OS=Mus musculus GN=Hnrnpf PE=1 SV=3	5.17	45730	2180.9	Q9Z2X1	9	34.46	0	HNRPF_MOUSE	1516.06	1070.59	1711.87	2471.02	686.954	872.489	1826.65	2403.13	1363.36	1345.52	2560.09	2206.96	1327.96	1444.52	2030.54	1842.15	1692.38	1447.31	1868.98	1661.29
Hnrnph1	Heterogeneous nuclear ribonucleoprotein H OS=Mus musculus GN=Hnrnph1 PE=1 SV=3	5.85	49199.6	6155.95	O35737	11	40.76	0	HNRH1_MOUSE	3897.06	2933.45	5160.53	6555.64	2097.39	2608.3	5137.79	6521.83	3819.51	3828.42	6936.99	6139.86	3373.28	3298.19	4609.26	4418.81	4636.67	4091.33	5181.19	3924.88
Hnrnph2	Heterogeneous nuclear ribonucleoprotein H2 OS=Mus musculus GN=Hnrnph2 PE=1 SV=1	5.85	49279.7	5178.29	P70333	8	28.51	0	HNRH2_MOUSE	4993.66	3846.41	6943.77	9273.24	2388.8	2852.08	6309.77	7525.4	4372.1	4145.5	8313.85	7401.15	4209.12	4143.08	5923.93	5830.11	6264.27	4769.01	6058.15	5026.56
Hnrnpk	Heterogeneous nuclear ribonucleoprotein K OS=Mus musculus GN=Hnrnpk PE=1 SV=1	5.22	50976.4	15934.3	P61979	17	41.9	0	HNRPK_MOUSE	9625.41	7972.27	12226.5	19683.6	6013.86	7104.46	12219.9	14783.8	9300.81	9645	20714	20327.2	8893.68	8305.9	17347.6	16478.1	12377	10030.5	14996.8	12756.3
Hnrnpl	Heterogeneous nuclear ribonucleoprotein L OS=Mus musculus GN=Hnrnpl PE=1 SV=2	8.04	63963.8	3953.65	Q8R081	15	34.98	0	HNRPL_MOUSE	5966.99	5261.83	8080.59	11963.9	3896.93	4236.44	8143.14	9893.29	5636.49	5194.59	10555.3	9554.03	5444.81	5134.84	8864.91	8110.98	7818.33	6542.45	7735.11	6888.89
Hnrnpll	Heterogeneous nuclear ribonucleoprotein L-like OS=Mus musculus GN=Hnrnpll PE=1 SV=3	5.47	64125	392.892	Q921F4	7	17.26	0	HNRLL_MOUSE	782.235	537.751	749.985	1032.98	438.6	395.359	685.842	832.961	528.409	618.727	995.506	727.459	505.605	419.421	975.247	643.608	775.737	588.19	717.525	635.97
Hnrnpm	Heterogeneous nuclear ribonucleoprotein M OS=Mus musculus GN=Hnrnpm PE=1 SV=3	8.86	77649.1	837.47	Q9D0E1	21	34.98	0	HNRPM_MOUSE	3186.9	2440.13	1467.67	2268.58	1419.54	1733.29	2644.78	3400.29	4315.62	4674.3	2634.25	2115.51	2063.81	2315.8	11829.6	1746.19	2340.82	2299.47	3434.92	4488.84
Syncrip	Heterogeneous nuclear ribonucleoprotein Q OS=Mus musculus GN=Syncrip PE=1 SV=2	8.79	69632.8	1152.2	Q7TMK9	9	19.9	0	HNRPQ_MOUSE	3379.59	2999	2473.77	3234.2	1638.77	2095.08	2231.17	2868.54	2973.27	3596.52	3580.28	3139.74	1955.37	1838.55	1968.78	2271.43	3021.64	2208.39	3322.45	2008.53
Hnrnpu	Heterogeneous nuclear ribonucleoprotein U OS=Mus musculus GN=Hnrnpu PE=1 SV=1	5.84	87917.9	3095.64	Q8VEK3	15	25.75	0	HNRPU_MOUSE	5484	4923.87	5965.29	7943.24	4531.9	5196.9	5697.83	6865.51	5587.58	6770.29	9810.41	8311.67	4676.33	4774.63	5278.43	5936.6	6079.1	5573.04	7619.99	5166.5
Hnrnpul1	Heterogeneous nuclear ribonucleoprotein U-like protein 1 OS=Mus musculus GN=Hnrnpul1 PE=1 SV=1	6.14	96002.1	943.542	Q8VDM6	12	15.83	0	HNRL1_MOUSE	2405.1	2049.55	729.41	1038.53	567.24	542.468	645.719	763.365	1821.67	2367.11	1167.7	1013.72	658.848	719.612	670.295	623.397	1555.65	629.698	1592.55	668.038
Hnrnpul2	Heterogeneous nuclear ribonucleoprotein U-like protein 2 OS=Mus musculus GN=Hnrnpul2 PE=1 SV=2	4.63	84940.4	5435.43	Q00PI9	17	27.11	0	HNRL2_MOUSE	1368.8	1215.59	8674.38	12437	1038.11	1112	1928.98	2518.17	1324.58	1382.63	13476.3	11363.7	1326.61	1279.93	1681.36	1847.34	5923.93	1649.32	6886.81	1533.81
Hnrnpa2b1	Heterogeneous nuclear ribonucleoproteins A2/B1 OS=Mus musculus GN=Hnrnpa2b1 PE=1 SV=2	9.19	37402.7	44240	O88569	18	75.92	0	ROA2_MOUSE	71867.4	60434.5	58432.4	68913.6	40763	43653.9	57806.1	62494.2	54804.4	64221.4	77043	67454.9	56162.1	51606.6	61922.3	59472	64912	51179.3	65880.9	57290.7
Hnrnpc	Heterogeneous nuclear ribonucleoproteins C1/C2 OS=Mus musculus GN=Hnrnpc PE=1 SV=1	4.72	34384.8	1723.14	Q9Z204	8	27.16	0	HNRPC_MOUSE	1737.62	1105.63	974.537	1683.66	603.317	765.66	1154.71	1389.83	1391.13	1351.39	1730.71	1961.73	999.457	1118.87	1945.43	1865.59	1375.36	978.379	1608.74	1482.33
Hk1	Hexokinase-1 OS=Mus musculus GN=Hk1 PE=1 SV=3	6.35	108304	4071.99	P17710	32	34.09	0	HXK1_MOUSE	6289.33	4584.18	8163.33	10249.4	4661.42	5008.88	8315.4	9775.38	4453.44	5272.81	8364.51	7809.71	4706.98	4824.47	9438.52	9425.06	7321.56	6940.27	6475.12	7098.76
Hk3	Hexokinase-3 OS=Mus musculus GN=Hk3 PE=1 SV=2	5.54	100101	853.293	Q3TRM8	2	2.39	0	HXK3_MOUSE	981.521	902.277	1251.45	1797.17	663.756	749.268	1447.07	1829.42	894.157	1115.2	1783.56	1945.8	769.236	773.329	1712.82	1959.4	1233.1	1172.38	1434.68	1303.7
Hint1	Histidine triad nucleotide-binding protein 1 OS=Mus musculus GN=Hint1 PE=1 SV=3	6.41	13776.9	1833.08	P70349	2	16.67	0	HINT1_MOUSE	1081.29	1315.24	1506.38	1685.9	1599.79	1406.98	2037.69	1926.65	979.399	1232.48	1797.39	1644.6	1193.58	1478.02	904.448	1812.24	1397.21	1742.78	1413.47	1347.07
Hint2	Histidine triad nucleotide-binding protein 2, mitochondrial OS=Mus musculus GN=Hint2 PE=1 SV=1	10.2	17320.1	584.472	Q9D0S9	3	29.45	0	HINT2_MOUSE	425.762	451.957	851.457	961.559	438.68	405.155	872.932	857.592	428.903	0	1020.84	829.109	498.844	470.489	989.501	842.396	672.684	643.59	759.617	700.307
Hdac11	Histone deacetylase 11 OS=Mus musculus GN=Hdac11 PE=1 SV=1	6.7	39157.2	228.329	Q91WA3	2	7.78	0.001	HDA11_MOUSE	744.104	581.114	643.128	961.612	341.302	584.984	549.232	1194.02	721.245	829.03	667.052	1020.01	855.756	898.934	633.114	954.795	732.49	667.385	809.333	835.65
Hdac2	Histone deacetylase 2 OS=Mus musculus GN=Hdac2 PE=1 SV=1	5.51	55302.3	296.095	P70288	2	6.15	0.001	HDAC2_MOUSE	894.668	849.585	773.657	1153.45	623.299	725.436	810.263	1003.71	808.966	1015.22	995.552	969.316	817.272	758.444	1052.7	970.785	917.841	790.676	947.264	899.801
H1f0	Histone H1.0 OS=Mus musculus GN=H1f0 PE=2 SV=4	11.38	20860.9	7780.63	P10922	4	20.62	0	H10_MOUSE	5141.69	4124.45	3544.84	2464.48	9227.92	10209.4	10202.2	11319.7	2504.66	1653.34	8335.51	7657.46	6436.18	7417.7	8261.47	8018.02	3818.87	10239.8	5037.74	7533.34
Hist1h1a	Histone H1.1 OS=Mus musculus GN=Hist1h1a PE=1 SV=2	11.42	21785.1	1492.07	P43275	4	18.78	0	H11_MOUSE	1234.47	1050.9	512.979	492.644	1465.22	1420.35	1311.49	1618.52	795.556	671.231	2727.7	2574.13	963.889	1139.49	1422.42	1441.64	822.748	1453.89	1692.15	1241.86
Hist1h1e	Histone H1.4 OS=Mus musculus GN=Hist1h1e PE=1 SV=2	11.59	21977.3	4559.55	P43274	4	15.07	0	H14_MOUSE	15762.6	15016.8	7822.47	10196.3	22004.9	24016.6	23029.4	26485.5	9403.52	11409.3	21141.4	21092.6	17514.6	18791.8	22319.8	22913.6	12199.5	23884.1	15761.7	20384.9
Hist1h1b	Histone H1.5 OS=Mus musculus GN=Hist1h1b PE=1 SV=2	11.4	22576.2	1457.68	P43276	3	14.35	0	H15_MOUSE	3819.52	3398.28	1024.39	1513.12	5125.7	5445.34	3700.29	4172.06	2044.13	2227.65	5817.37	5590.76	2759.44	3323.17	3767.17	3531.1	2438.83	4610.85	3919.98	3345.22
Hist1h4a	Histone H4 OS=Mus musculus GN=Hist1h4a PE=1 SV=2	11.77	11367.4	26339.1	P62806	8	59.22	0	H4_MOUSE	27659.1	25625.8	16144.9	22588.7	35227.6	40120.8	39307.5	44245.7	18527.6	22994.7	36786	35299.4	29816.9	31588.8	39405.6	39111.6	23004.6	39725.4	28401.9	34980.8
Rbbp4	Histone-binding protein RBBP4 OS=Mus musculus GN=Rbbp4 PE=1 SV=5	4.55	47655.8	496.263	Q60972	6	17.41	0	RBBP4_MOUSE	463.943	365.635	439.107	658.681	398.244	464.421	549.332	781.607	492.728	642.373	708.792	763.871	503.835	576.193	595.39	643.103	481.842	548.401	651.941	579.63
Rbbp7	Histone-binding protein RBBP7 OS=Mus musculus GN=Rbbp7 PE=1 SV=1	4.72	47790.2	450.876	Q60973	5	10.59	0	RBBP7_MOUSE	496.275	398.001	468.525	716.988	287.233	334.962	396.204	563.732	412.026	537.162	573.361	617.467	383.897	439.031	453.658	490.012	519.947	395.533	535.004	441.649
Homer1	Homer protein homolog 1 OS=Mus musculus GN=Homer1 PE=1 SV=2	5.25	41413	1805.1	Q9Z2Y3	16	48.91	0	HOME1_MOUSE	1019.88	766.183	2222.15	2223	928.23	773.635	1251.39	1263.43	1161.49	989.367	1757.05	1775.78	1291.47	1192.43	1453.12	1077.94	1557.8	1054.17	1420.92	1253.74
Homer3	Homer protein homolog 3 OS=Mus musculus GN=Homer3 PE=1 SV=2	5.14	39694.1	619.734	Q99JP6	9	30.34	0	HOME3_MOUSE	968.679	612.695	1201.32	1100.34	349.933	564.434	1197.33	990.984	711.351	793.068	1070.65	1023.62	597.055	445.141	867.501	946.096	970.758	775.67	899.672	713.948
Cdc37	Hsp90 co-chaperone Cdc37 OS=Mus musculus GN=Cdc37 PE=1 SV=1	5.06	44593.6	839.326	Q61081	4	13.19	0	CDC37_MOUSE	1017.34	0	1298.98	2627.07	339.386	0	1713.15	2162.17	687.687	734.692	2139.98	2219.77	729.687	1434.17	1973.09	1846.4	1647.8	1404.9	1445.53	1495.84
Hapln1	Hyaluronan and proteoglycan link protein 1 OS=Mus musculus GN=Hapln1 PE=1 SV=1	7.69	40478	582.393	Q9QUP5	6	21.91	0	HPLN1_MOUSE	10189.3	10448.9	575.099	15243	1254.37	11729.5	1151.27	15895.3	683.119	719.653	617.166	593.453	1672.08	1455.36	1614.03	1444.56	9114.08	7507.61	653.348	1546.51
Hadh	Hydroxyacyl-coenzyme A dehydrogenase, mitochondrial OS=Mus musculus GN=Hadh PE=1 SV=2	9	34464	640.468	Q61425	5	19.43	0	HCDH_MOUSE	528.245	336.032	833.685	1473.56	460.55	612.49	1190.1	1348.3	539.122	870.047	1110.05	1012.1	531.198	587.189	1261.45	1124.16	792.882	902.859	882.83	875.998
Hagh	Hydroxyacylglutathione hydrolase, mitochondrial OS=Mus musculus GN=Hagh PE=1 SV=2	7.61	34084.2	356.572	Q99KB8	2	12.62	0.001	GLO2_MOUSE	901.205	703.748	840.691	799.876	580.756	701.038	785.73	1004.14	735.424	851.9	768.245	1020.55	777.65	758.444	859.156	1016.96	811.38	767.915	844.029	853.053
Hprt1	Hypoxanthine-guanine phosphoribosyltransferase OS=Mus musculus GN=Hprt1 PE=1 SV=3	6.23	24570.4	571.379	P00493	5	27.06	0	HPRT_MOUSE	520.764	414.061	579.265	736.409	461.907	583.288	598.259	679.257	385.578	581.937	653.33	591.746	423.707	412.14	566.863	576.749	562.625	580.678	553.147	494.865
Hyou1	Hypoxia up-regulated protein 1 OS=Mus musculus GN=Hyou1 PE=1 SV=1	4.94	111181	304.866	Q9JKR6	3	5.71	0.001	HYOU1_MOUSE	0	0	0	695.147	0	0	429.206	614.625	0	0	491.971	417.251	0	0	529.869	461.407	695.147	521.915	454.611	495.638
Igh-3	Ig gamma-2B chain C region OS=Mus musculus GN=Igh-3 PE=1 SV=3	6.07	44259.5	682.789	P01867	4	14.85	0	IGG2B_MOUSE	1966.92	2506.45	937.481	1739.07	1397.35	1666.59	918.099	1819.91	1734.2	2091.34	1113.54	973.001	811.9	745.454	745.314	444.053	1787.48	1450.49	1478.02	686.68
Ighm	Ig mu chain C region OS=Mus musculus GN=Ighm PE=1 SV=2	6.58	49972.1	7397.85	P01872	9	24.45	0	IGHM_MOUSE	2880.03	2480.14	3702.58	5124.54	25761.3	29512.2	16495.3	19069.1	1090.85	1202.24	1529.33	1476.49	4669.38	4531.32	19768.2	19568.6	3546.82	22709.5	1324.73	12134.4
Kpna3	Importin subunit alpha-4 OS=Mus musculus GN=Kpna3 PE=1 SV=1	4.61	57772.9	237.661	O35344	2	4.41	0.001	IMA4_MOUSE	613.259	422.23	816.797	1388.85	0	0	780.572	799.07	478.687	631.157	1052.14	962.036	397.546	471.515	724.684	1054.7	810.285	789.821	781.004	662.111
Kpnb1	Importin subunit beta-1 OS=Mus musculus GN=Kpnb1 PE=1 SV=2	4.49	97184.5	381.562	P70168	5	8.11	0.001	IMB1_MOUSE	660.215	575.15	637.892	1023.69	758.031	878.041	863.761	960.507	659.109	830.024	882.518	892.652	825.234	818.947	910.637	835.829	724.237	865.085	816.076	847.662
Ipo7	Importin-7 OS=Mus musculus GN=Ipo7 PE=1 SV=2	4.51	119487	195.821	Q9EPL8	2	3.56	0.001	IPO7_MOUSE	1147.42	464.816	749.763	972.662	0	0	728.067	881.984	0	0	857.461	534.405	1010.64	440.751	1015.01	716.224	833.666	805.026	695.933	795.656
Ppa1	Inorganic pyrophosphatase OS=Mus musculus GN=Ppa1 PE=1 SV=1	5.23	32667.2	1401.7	Q9D819	10	44.98	0	IPYR_MOUSE	842.373	723.938	1185.08	1758.07	594.218	678.807	1012.79	1390.21	878.98	979.755	1411.39	1549.29	861.38	880.954	1368.63	1336.25	1127.37	919.006	1204.85	1111.8
Itpa	Inosine triphosphate pyrophosphatase OS=Mus musculus GN=Itpa PE=1 SV=2	5.5	21897.1	2107.25	Q9D892	3	21.21	0	ITPA_MOUSE	1720.92	2222.69	2042.88	2590.46	2453.44	2045.28	2097.19	1948.32	1557.53	2036.16	2428.1	1752.95	1842.7	1245.34	2516.33	1903.11	2144.24	2136.06	1943.68	1876.87
Itpr1	Inositol 1,4,5-trisphosphate receptor type 1 OS=Mus musculus GN=Itpr1 PE=1 SV=2	5.63	313168	379.88	P11881	31	14.48	0.001	ITPR1_MOUSE	1059.03	941.001	0	424.679	428.676	657.518	712.668	914.586	788.863	1019.53	1455.44	1387.51	936.706	778.68	1476.28	1060.8	808.237	678.362	1162.84	1063.12
Impa1	Inositol monophosphatase 1 OS=Mus musculus GN=Impa1 PE=1 SV=1	4.9	30436.4	679.544	O55023	4	15.16	0	IMPA1_MOUSE	673.434	586.953	846.885	1144.54	620.345	735.453	1073.85	1437.85	586.701	739.457	1065.72	834.142	707.696	718.518	1011.44	997.008	812.953	966.875	806.505	858.667
Inpp1	Inositol polyphosphate 1-phosphatase OS=Mus musculus GN=Inpp1 PE=1 SV=2	4.71	43346.4	613.92	P49442	6	21.72	0	INPP_MOUSE	877.309	389.987	880.587	1616.73	417.927	403.177	1074.77	1359.18	670.704	581.771	1529.24	1321.63	642.67	679.755	1081.77	1197.5	941.152	813.765	1025.84	900.425
Itpka	Inositol-trisphosphate 3-kinase A OS=Mus musculus GN=Itpka PE=1 SV=1	7.59	50934.8	762.93	Q8R071	6	16.34	0	IP3KA_MOUSE	641.549	668.523	1059.64	1389.97	505.806	672.967	975.571	1138.08	585.188	599.752	1126.39	1067.73	460.928	463.311	885.412	828.154	939.921	823.106	844.766	659.451
Ide	Insulin-degrading enzyme OS=Mus musculus GN=Ide PE=1 SV=1	6.08	117772	254.847	Q9JHR7	9	10.3	0.001	IDE_MOUSE	5989.94	5902.27	2198.18	8353.83	6116.53	24613.8	3398.41	11407.5	4461.82	10423.7	1810.19	6018.48	7485.12	15663.9	4586.38	767.435	5611.06	11384.1	5678.54	7125.7
Ilf3	Interleukin enhancer-binding factor 3 OS=Mus musculus GN=Ilf3 PE=1 SV=2	8.96	96021.2	1676.26	Q9Z1X4	20	29.06	0	ILF3_MOUSE	7026.32	5939.92	2698.69	3962.17	2020.3	2170.31	2184.55	2472.92	5390.08	6203.43	3844.99	4066.99	2032.91	2433.53	2720.66	2303.84	4906.78	2212.02	4876.37	2372.73
Iqsec1	IQ motif and SEC7 domain-containing protein 1 OS=Mus musculus GN=Iqsec1 PE=1 SV=2	6.72	108015	360.309	Q8R0S2	13	15.82	0.001	IQEC1_MOUSE	725.51	460.2	818.862	1581.92	520.413	569.598	936.059	923.847	605.383	671.38	1102.62	1202.65	708.075	663.758	1026.54	1180.7	896.624	737.479	895.508	894.769
Iqsec2	IQ motif and SEC7 domain-containing protein 2 OS=Mus musculus GN=Iqsec2 PE=1 SV=3	8.57	161787	206.437	Q5DU25	5	3.86	0.001	IQEC2_MOUSE	246.242	238.316	400.881	689.157	0	0	0	0	208.422	241.043	404.372	421.327	0	0	0	0	393.649	0	318.791	0
Acad8	Isobutyryl-CoA dehydrogenase, mitochondrial OS=Mus musculus GN=Acad8 PE=1 SV=2	8.06	45020	310.182	Q9D7B6	2	6.05	0.001	ACAD8_MOUSE	397.436	495.382	425.102	668.725	0	380.381	487.098	721.884	0	0	577.836	535.348	370.91	366.506	456.303	627.703	496.661	529.787	556.592	455.356
Idh3a	Isocitrate dehydrogenase [NAD] subunit alpha, mitochondrial OS=Mus musculus GN=Idh3a PE=1 SV=1	6.27	39638.9	6131.4	Q9D6R2	12	33.88	0	IDH3A_MOUSE	6788.23	5985.64	9056.01	14450.4	6375.7	7571.94	8955.46	11985.1	6896.35	6966.42	11855.7	11229.1	9004.71	8483.65	10587	12851	9070.07	8722.05	9236.9	10231.6
Idh3g	Isocitrate dehydrogenase [NAD] subunit gamma 1, mitochondrial OS=Mus musculus GN=Idh3g PE=1 SV=1	9.25	42785.6	2690.91	P70404	8	29.01	0	IDHG1_MOUSE	3180.8	1867.78	4247.18	6770.41	1611.52	2082.45	5025.13	6177.85	2514.62	3002.16	5754.4	4808.11	2707.56	2604.65	6800.48	4426.2	4016.54	3724.24	4019.82	4134.72
Idh1	Isocitrate dehydrogenase [NADP] cytoplasmic OS=Mus musculus GN=Idh1 PE=1 SV=2	6.79	46674.6	1399.97	O88844	14	41.3	0	IDHC_MOUSE	1680.97	1431.23	2336.31	3614.36	1203.07	1376.71	2035.98	2661.66	1351.11	1809.53	2788.81	2396.37	1300.38	1409.49	2632.89	2549.1	2265.72	1819.35	2086.46	1972.96
Idh2	Isocitrate dehydrogenase [NADP], mitochondrial OS=Mus musculus GN=Idh2 PE=1 SV=3	8.85	50906.3	715.755	P54071	10	23.89	0	IDHP_MOUSE	1237.85	1149.55	1423.35	2144.64	1333.39	1537.03	1550.75	1850.08	1227.85	1486.04	1682.61	1396.94	1108.72	1303.04	1836.64	1800	1488.85	1567.81	1448.36	1512.1
Iars2	Isoleucine--tRNA ligase, mitochondrial OS=Mus musculus GN=Iars2 PE=1 SV=1	6.36	112805	295.256	Q8BIJ6	6	9.29	0.001	SYIM_MOUSE	649.175	515.417	896.663	1330.72	436.977	556.724	926.048	1510.88	536.097	576.799	1167.33	983.607	515.969	602.229	1186.99	1058.58	847.995	857.657	815.958	840.942
Ivd	Isovaleryl-CoA dehydrogenase, mitochondrial OS=Mus musculus GN=Ivd PE=1 SV=1	8.34	46325.5	1195.17	Q9JHI5	11	26.42	0	IVD_MOUSE	1226.95	942.492	1556.02	2225.13	1045.88	1126.51	1724.24	2140.69	1101.56	1520.59	2319.97	2071.92	1122.56	1092.41	2379.51	2071.45	1487.65	1509.33	1753.51	1666.48
Jup	Junction plakoglobin OS=Mus musculus GN=Jup PE=1 SV=3	5.69	81801	6173.79	Q02257	18	28.05	0	PLAK_MOUSE	6139.2	1930.58	585.312	1123.62	490.242	772.254	1413.34	3185.2	2369.49	3872.12	904.547	744.895	652.528	1001.14	15377.6	628.514	2444.68	1465.26	1972.76	4414.94
Kbtbd11	Kelch repeat and BTB domain-containing protein 11 OS=Mus musculus GN=Kbtbd11 PE=1 SV=3	5.09	67946.3	519.767	Q8BNW9	9	21.8	0	KBTBB_MOUSE	654.695	613.915	832.652	1288.98	479.919	545.168	930.404	1136.84	691.878	907.21	1070.86	949.364	687.474	623.833	1015.76	990.186	847.561	773.082	904.828	829.313
Krt31	Keratin, type I cuticular Ha1 OS=Mus musculus GN=Krt31 PE=1 SV=2	4.67	47117.6	1171.19	Q61765	7	18.27	0	K1H1_MOUSE	581.483	401.615	635.569	792.874	320.768	586.24	640.669	702.153	350.886	577.513	707.415	663.749	3562.93	4182.52	892.633	901.119	602.885	562.457	574.891	2384.8
Krt36	Keratin, type I cuticular Ha6 OS=Mus musculus GN=Krt36 PE=1 SV=1	4.8	52790.7	608.629	B1AQ75	2	3.38	0	KRT36_MOUSE	391.678	321.634	424.04	543.733	306.413	326.004	507.544	665.291	408.359	475.594	583.172	738.163	541.815	455.81	1028.51	780.553	420.271	451.313	551.322	701.672
Krt10	Keratin, type I cytoskeletal 10 OS=Mus musculus GN=Krt10 PE=1 SV=3	4.85	57769.9	7802.26	P02535	16	24.56	0	K1C10_MOUSE	60084.5	44448.4	44832	60326.7	34407.5	39214.5	53522.4	62806.5	45292.6	54881.6	49607.2	47549.7	45696.8	45600.2	53587.2	39594.6	52422.9	47487.7	49332.8	46119.7
Krt13	Keratin, type I cytoskeletal 13 OS=Mus musculus GN=Krt13 PE=1 SV=2	4.6	47754.2	3952.51	P08730	10	19.91	0	K1C13_MOUSE	2071.83	1444.96	1226.64	1808.39	959.435	1098.88	1678.37	1928.27	1547.08	1794.39	1424.65	1518.49	1914.21	1824.35	1785.11	1531.13	1637.95	1416.24	1571.15	1763.7
Krt14	Keratin, type I cytoskeletal 14 OS=Mus musculus GN=Krt14 PE=1 SV=2	4.91	52867.1	12874	Q61781	22	41.32	0	K1C14_MOUSE	6510.51	5099.94	3625.6	4890.4	3361.4	3824.81	6756.23	7506.42	5568.26	6098.37	4029.68	4095.16	6655.38	6015.4	16079.1	4445.32	5031.61	5362.22	4947.87	8298.8
Krt15	Keratin, type I cytoskeletal 15 OS=Mus musculus GN=Krt15 PE=1 SV=2	4.59	49137.7	4592.02	Q61414	12	30.75	0	K1C15_MOUSE	40547.2	32642.9	37070.5	37034.7	24854.9	24007.7	29375	32659.9	32878.1	36586.8	38079.1	37741.7	31466.3	28021.6	22976	23342.6	36823.8	27724.4	36321.4	26451.6
Krt16	Keratin, type I cytoskeletal 16 OS=Mus musculus GN=Krt16 PE=1 SV=3	4.93	51606.5	7952.41	Q9Z2K1	12	22.6	0	K1C16_MOUSE	18693.1	12953.2	7586.42	10140.6	8398.29	9683.46	16916.9	18814.4	22522.4	24575.6	9913.83	10778	15839	15657.1	24958.7	7781.62	12343.3	13453.3	16947.5	16059.1
Krt17	Keratin, type I cytoskeletal 17 OS=Mus musculus GN=Krt17 PE=1 SV=3	4.81	48161.9	8730.64	Q9QWL7	22	43.42	0	K1C17_MOUSE	23087.3	16213.1	11834.7	16193.8	12541.7	14186.8	20398.7	24629.4	19123	22305	13516.9	14831.8	16343.7	16444.1	21365.1	10874	16832.2	17939.2	17444.2	16256.7
Krt18	Keratin, type I cytoskeletal 18 OS=Mus musculus GN=Krt18 PE=1 SV=5	5.04	47538.2	1261.09	P05784	4	8.27	0	K1C18_MOUSE	0	0	0	0	0	0	0	0	0	0	0	0	341.826	284.274	156.547	302.199	0	0	0	271.211
Krt19	Keratin, type I cytoskeletal 19 OS=Mus musculus GN=Krt19 PE=1 SV=1	5.1	44541.9	3764.76	P19001	13	31.76	0	K1C19_MOUSE	4098.47	3452.06	1613.63	2933.08	1880.91	2794.81	3947.74	5502.64	5103.23	6428.81	2241.51	2443.23	3291.35	3036.83	4147.26	1822.56	3024.31	3531.52	4054.19	3074.5
Krt20	Keratin, type I cytoskeletal 20 OS=Mus musculus GN=Krt20 PE=1 SV=1	5.13	49034.2	1600.35	Q9D312	4	8.58	0	K1C20_MOUSE	329.012	239.616	397.679	366.437	247.528	149.609	352.139	374.29	209.354	215.021	346.644	360.782	343.985	284.932	733.029	348.438	333.186	280.892	282.95	427.596
Krt23	Keratin, type I cytoskeletal 23 OS=Mus musculus GN=Krt23 PE=1 SV=1	5.79	48027.1	655.689	Q99PS0	2	4.27	0	K1C23_MOUSE	881.659	530.813	207.785	309.394	272.475	257.15	560.215	624.976	997.284	987.034	304.059	297.569	1701.53	1446.25	2821.13	325.775	482.413	428.704	646.487	1573.67
Krt42	Keratin, type I cytoskeletal 42 OS=Mus musculus GN=Krt42 PE=1 SV=1	4.9	50133.2	10190.5	Q6IFX2	18	40.93	0	K1C42_MOUSE	25661.4	21302	8948.56	13382.1	12620.8	15017.5	23461.7	27054.9	25827.7	31441.4	10920	11671.5	21464.5	20710.2	35791.4	6743	17323.5	19538.7	19965.2	21177.3
Krt87	Keratin, type II cuticular 87 OS=Mus musculus GN=Krt87 PE=2 SV=2	5.74	54629	1405.95	Q6IMF0	9	13.94	0	KRT87_MOUSE	29026.1	19167.2	15780.2	23043.7	13782.2	15114.3	19709.9	23046.3	18428.6	21810.1	18502.6	20171	17892.3	17239.3	21154.2	14310.9	21754.3	17913.2	19728.1	17649.2
Krt84	Keratin, type II cuticular Hb4 OS=Mus musculus GN=Krt84 PE=2 SV=2	7.73	64983.2	962.143	Q99M73	7	10.78	0	KRT84_MOUSE	810.125	749.456	950.792	1133.12	2466.16	2337.74	2081.98	1378.16	708.326	710.411	1091.88	2295.44	2775.74	1982.24	2503.76	2114.35	910.872	2066.01	1201.51	2344.02
Krt85	Keratin, type II cuticular Hb5 OS=Mus musculus GN=Krt85 PE=1 SV=2	6.09	55759.6	2036.14	Q9Z2T6	11	19.72	0	KRT85_MOUSE	132.146	171.912	29.1075	193.065	26.3556	249.312	52.9814	74.6477	87.3369	39.4529	57.0704	114.348	909.648	1459.84	436.654	290.815	131.558	100.824	74.5519	774.24
Krt1	Keratin, type II cytoskeletal 1 OS=Mus musculus GN=Krt1 PE=1 SV=4	8.15	65606.1	5151.15	P04104	13	17.74	0	K2C1_MOUSE	54500.5	45454.7	42279.5	57097.7	35708.8	41081.1	58487.8	65693.8	37437.2	57481.6	54586.2	48451.2	43793.9	42273.8	73109.1	42549.2	49833.1	50242.9	49489	50431.5
Krt77	Keratin, type II cytoskeletal 1b OS=Mus musculus GN=Krt77 PE=1 SV=1	8.29	61358.9	3081.69	Q6IFZ6	13	19.41	0	K2C1B_MOUSE	961.187	705.161	902.481	1206.99	601.033	508.203	1007.3	1165.74	940.17	1350.43	1222.1	1226.25	860.751	898.423	1819.52	1057.57	943.954	820.569	1184.74	1159.07
Krt2	Keratin, type II cytoskeletal 2 epidermal OS=Mus musculus GN=Krt2 PE=1 SV=1	8.05	70922.9	3056.59	Q3TTY5	14	24.75	0	K22E_MOUSE	30072.1	28804.7	25411.8	37474.9	22109.7	24292.1	32633	36842.4	28610.4	34100.2	30167.3	32078.8	26387.9	27303.5	36365.9	23817.5	30440.9	28969.3	31239.2	28468.7
Krt76	Keratin, type II cytoskeletal 2 oral OS=Mus musculus GN=Krt76 PE=1 SV=1	8.48	62844.8	3221.73	Q3UV17	11	14.14	0	K22O_MOUSE	22756.9	17976.4	15291.1	21635.7	12559.4	14687.6	20166.4	25047.2	20756.1	24633.9	19606.7	19261.6	17967.2	16423	42257.7	14708.5	19415	18115.1	21064.6	22839.1
Krt4	Keratin, type II cytoskeletal 4 OS=Mus musculus GN=Krt4 PE=1 SV=2	8.21	56283.5	2632.08	P07744	6	9.33	0	K2C4_MOUSE	198.126	34.5504	25.508	35.3828	0	0	0	0	211.486	226.24	149.628	43.4413	50.737	48.9255	387.385	49.3208	73.3919	0	157.699	134.092
Krt5	Keratin, type II cytoskeletal 5 OS=Mus musculus GN=Krt5 PE=1 SV=1	7.8	61766.8	7911.59	Q922U2	23	30.34	0	K2C5_MOUSE	26660.5	19048.3	13861.6	17556.1	11061	13159.5	19476.6	22410.5	23528.8	28922.3	14835.7	14042.5	16363.6	15806.4	38421.5	10933.9	19281.6	16526.9	20332.3	20381.4
Krt6a	Keratin, type II cytoskeletal 6A OS=Mus musculus GN=Krt6a PE=1 SV=3	7.98	59335.3	7643.59	P50446	18	24.05	0	K2C6A_MOUSE	20867.5	18991.7	10490.3	14377.6	11508.1	14415.2	20442.9	25127.9	22980.3	28751.2	13108.4	12880.4	18958.8	17565.7	17578.8	9551.62	16181.8	17873.5	19430.1	15913.7
Krt6b	Keratin, type II cytoskeletal 6B OS=Mus musculus GN=Krt6b PE=1 SV=3	8.4	60322.4	6836.57	Q9Z331	17	25.44	0	K2C6B_MOUSE	10495.6	6570.2	4782.58	7280.81	4162.47	5040.82	6609.68	7944.5	7378.85	8917.18	5206.16	4594.47	5497.73	5287.18	7217.36	3838.82	7282.29	5939.37	6524.16	5460.27
Krt7	Keratin, type II cytoskeletal 7 OS=Mus musculus GN=Krt7 PE=1 SV=1	5.55	50708.9	2330.96	Q9DCV7	8	21.66	0	K2C7_MOUSE	3953.61	1061.77	3836.49	8516.96	700.664	904.511	4336.63	6946.62	3469.3	1650.8	7323.09	8982.69	2515.02	4460.09	10504.9	8810.87	4342.21	3222.11	5356.47	6572.72
Krt71	Keratin, type II cytoskeletal 71 OS=Mus musculus GN=Krt71 PE=1 SV=1	6.63	57382.6	2831.97	Q9R0H5	6	11.45	0	K2C71_MOUSE	3849.59	3392.5	4180.56	5356.53	2772.92	3168.44	4701.07	4963.82	1795.37	4302.84	5468.47	6179.12	4410.02	4284.64	6882.34	5385.81	4194.79	3901.56	4436.45	5240.7
Krt72	Keratin, type II cytoskeletal 72 OS=Mus musculus GN=Krt72 PE=3 SV=1	7.15	56750.4	1575.24	Q6IME9	5	7.88	0	K2C72_MOUSE	3537.78	5511.82	1072.62	3805.03	1275.33	3226.42	2394.03	4931.32	4305.73	9812.63	1369.26	2716.78	1861.76	3247.69	10575.8	1970.48	3481.81	2956.78	4551.1	4413.94
Krt73	Keratin, type II cytoskeletal 73 OS=Mus musculus GN=Krt73 PE=1 SV=1	8.05	58911.6	4210.89	Q6NXH9	8	13.17	0	K2C73_MOUSE	29907.6	20549.1	18196.3	21283.7	13759.3	15658.8	23672.9	27290.9	25148.7	31341.7	23472.4	21491.8	19903	18532	56412.7	14006.3	22484.2	20095.5	25363.6	27213.5
Krt74	Keratin, type II cytoskeletal 74 OS=Mus musculus GN=Krt74 PE=3 SV=1	5.38	54746.8	2702.11	Q6IFZ9	8	16.77	0	K2C74_MOUSE	15366.9	11197.3	9375.54	16110.1	7816.89	10366.7	11816.7	14870.6	9696.94	13734	11019.5	12498.1	9851.54	10391.7	15000.2	9268.31	13012.5	11217.7	11737.1	11127.9
Krt75	Keratin, type II cytoskeletal 75 OS=Mus musculus GN=Krt75 PE=1 SV=1	8.46	59740.6	6165.06	Q8BGZ7	20	32.85	0	K2C75_MOUSE	10418.2	7641.19	4562.85	4926.22	5674.23	5652.81	9461.15	9311.94	7119.16	7942.21	4322.14	4550.25	6653.46	5895.75	8632.72	3454.9	6887.11	7525.03	5983.44	6159.21
Krt79	Keratin, type II cytoskeletal 79 OS=Mus musculus GN=Krt79 PE=1 SV=2	7.7	57552.4	2765.84	Q8VED5	8	12.43	0	K2C79_MOUSE	25958.3	15574.8	13439.2	18899.7	10065.9	12886.6	21724.3	26057.2	22362.9	27094	15981.2	15528.3	17425.9	18396.9	21093.6	12184.4	18468	17683.5	20241.6	17275.2
Krt8	Keratin, type II cytoskeletal 8 OS=Mus musculus GN=Krt8 PE=1 SV=4	5.55	54565.4	1484.77	P11679	8	13.06	0	K2C8_MOUSE	787.919	621.297	262.326	551.099	440.798	469.13	529.038	812.281	956.353	919.727	464.984	594.242	719.772	871.953	1458.11	673.922	555.66	562.812	733.827	930.94
Krt80	Keratin, type II cytoskeletal 80 OS=Mus musculus GN=Krt80 PE=1 SV=1	5.9	50660.6	563.741	Q0VBK2	2	5.09	0	K2C80_MOUSE	778.531	729.84	0	280.557	0	365.12	520.114	710.427	843.658	1354.04	292.704	298.749	349.393	0	2202.75	0	596.309	531.887	697.288	1276.07
Krt222	Keratin-like protein KRT222 OS=Mus musculus GN=Krt222 PE=2 SV=1	5.48	34197.9	1586.9	Q8CCX5	6	17.01	0	KT222_MOUSE	2321.24	2218.68	3241.91	6401.82	1240.43	1097.01	3013.63	3958.1	1455.03	2056.45	3873.88	4782.47	2499.36	2483	1809.15	3767.82	3545.91	2327.29	3041.96	2639.83
Crym	Ketimine reductase mu-crystallin OS=Mus musculus GN=Crym PE=1 SV=1	5.32	33523.4	661.386	O54983	4	18.53	0	CRYM_MOUSE	767.854	605.032	731.548	1332.65	705.032	808.238	657.259	981.701	499.011	897.764	570.08	652.322	744.948	881.399	764.913	698.273	859.27	788.058	654.794	772.383
Fn3krp	Ketosamine-3-kinase OS=Mus musculus GN=Fn3krp PE=1 SV=2	7.85	34468.4	1161.17	Q8K274	6	19.09	0	KT3K_MOUSE	2391.45	1588.46	1487.73	2574.23	1065.2	1075.96	1559.54	1862.3	1740.94	1601.63	2253.06	1977.19	1234.53	1300.99	1657.36	1727.6	2010.47	1390.75	1893.21	1480.12
Khdrbs3	KH domain-containing, RNA-binding, signal transduction-associated protein 3 OS=Mus musculus GN=Khdrbs3 PE=1 SV=1	8.51	38807.5	1040.04	Q9R226	5	18.21	0	KHDR3_MOUSE	1400.4	1013.94	1645.54	2659.1	528.874	665.431	592.565	635.342	1112.02	1481.23	1689.41	1427.24	503.646	540.94	1039.48	713.282	1679.74	605.553	1427.47	699.338
Kif5c	Kinesin heavy chain isoform 5C OS=Mus musculus GN=Kif5c PE=1 SV=3	5.79	109275	572.383	P28738	20	26.78	0	KIF5C_MOUSE	703.238	546.529	915.275	1550.08	308.17	396.565	826.982	1007.04	580.306	735.739	1356.64	1265.1	606.03	675.289	1263.78	1216.92	928.781	634.69	984.449	940.503
Kif5b	Kinesin-1 heavy chain OS=Mus musculus GN=Kif5b PE=1 SV=3	6.01	109552	389.844	Q61768	12	15.58	0	KINH_MOUSE	483.129	369.25	603.13	1009.41	313.771	401.676	770.945	995.695	377.059	486.553	926.796	797.034	396.239	424.024	835.628	749.851	616.23	620.522	646.861	601.436
Kif1a	Kinesin-like protein KIF1A OS=Mus musculus GN=Kif1a PE=1 SV=2	5.78	191725	194.084	P33173	4	3.07	0.001	KIF1A_MOUSE	634.286	445.682	592.318	981.095	333.799	429.365	577.395	782.172	495.324	574.976	860.765	812.212	514.989	443.622	641.131	779.971	663.345	530.683	685.819	594.928
Kif2a	Kinesin-like protein KIF2A OS=Mus musculus GN=Kif2a PE=1 SV=2	6.29	79756.6	631.711	P28740	10	19.15	0	KIF2A_MOUSE	1111.83	1033.63	1288.1	1814.01	738.848	880.019	1159.07	1365.2	949.497	1237.12	1511.07	1319.56	910.418	882.595	1131.1	1119.47	1311.89	1035.78	1254.31	1010.9
Kif3b	Kinesin-like protein KIF3B OS=Mus musculus GN=Kif3b PE=1 SV=1	7.58	85288.4	154.552	Q61771	2	2.68	0.001	KIF3B_MOUSE	897.282	1002.69	857.726	1094.52	1744.98	2329.95	2072.09	2645.38	966.071	1447.76	724.876	711.686	1727.82	1553.19	1048.34	1044.47	963.056	2198.1	962.598	1343.45
L2hgdh	L-2-hydroxyglutarate dehydrogenase, mitochondrial OS=Mus musculus GN=L2hgdh PE=1 SV=1	8.26	50898.8	201.133	Q91YP0	2	5.17	0.001	L2HDH_MOUSE	492.656	344.046	642.796	670.166	371.632	329.513	656.189	546.461	0	0	714.275	541.28	309.392	377.581	680.094	568.604	537.416	475.949	627.778	483.918
Lmnb1	Lamin-B1 OS=Mus musculus GN=Lmnb1 PE=1 SV=3	4.92	66785.7	895.151	P14733	10	20.41	0	LMNB1_MOUSE	1125.78	863.843	790.544	1144.22	487.741	504.788	716.871	924.611	979.62	1062.29	1715.84	1572.03	706.116	722.049	839.44	846.574	981.097	658.503	1332.44	778.545
Lancl1	LanC-like protein 1 OS=Mus musculus GN=Lancl1 PE=1 SV=1	7.63	45341.3	780.841	O89112	5	13.03	0	LANC1_MOUSE	2432.19	1742.91	2654.89	5077.57	1442.58	2142.93	2694.84	4185.62	1902.02	2064.41	4333.66	4276.23	2205.24	2474.41	2777.39	2477.13	2976.89	2616.49	3144.08	2483.54
Lancl2	LanC-like protein 2 OS=Mus musculus GN=Lancl2 PE=1 SV=1	6.94	50777.4	1886.57	Q9JJK2	8	23.78	0	LANC2_MOUSE	1786.07	1842.37	2616.02	3689.94	1513.14	1896.31	3191.15	4153.44	1761.17	2161.78	2735.03	2310	2000.11	2296.66	2832.72	3094.04	2483.6	2688.51	2241.99	2555.88
Lxn	Latexin OS=Mus musculus GN=Lxn PE=1 SV=2	5.37	25491.9	1110.82	P70202	3	17.12	0	LXN_MOUSE	1300.93	1069.13	1712.58	3061.15	835.295	1092.16	2045.03	3129.69	1307.41	1441.17	2981.84	2363.48	1366.1	1514.53	2334.12	2169.44	1785.95	1775.54	2023.47	1846.05
Lgi1	Leucine-rich glioma-inactivated protein 1 OS=Mus musculus GN=Lgi1 PE=1 SV=1	7.95	63644	759.479	Q9JIA1	9	19.03	0	LGI1_MOUSE	1148.51	986.352	1584.55	2542.63	1016.67	1031.62	1830.54	2218.97	902.611	1132.97	1914.92	1713.94	1161.1	1057.82	1592.09	1617.42	1565.51	1524.45	1416.11	1357.11
Lrpprc	Leucine-rich PPR motif-containing protein, mitochondrial OS=Mus musculus GN=Lrpprc PE=1 SV=2	6.4	156615	270.501	Q6PB66	7	6.39	0.001	LPPRC_MOUSE	464.184	318.606	558.912	827.045	334.757	420.698	591.533	667.228	355.612	503.881	755.12	611.249	309.013	394.194	661.48	652.051	542.187	503.554	556.466	504.184
Lrrc7	Leucine-rich repeat-containing protein 7 OS=Mus musculus GN=Lrrc7 PE=1 SV=2	6.15	166901	178.154	Q80TE7	2	1.95	0.001	LRRC7_MOUSE	607.921	638.89	861.376	1101.73	353.274	471.567	475.519	557.201	610.837	765.392	712.485	609.362	502.193	508.022	663.918	430.067	802.479	464.39	674.519	526.05
Lta4h	Leukotriene A-4 hydrolase OS=Mus musculus GN=Lta4h PE=1 SV=4	5.95	69051.1	786.512	P24527	17	37.81	0	LKHA4_MOUSE	1006.59	686.042	1143.78	1817.96	555.214	678.054	1214.17	1488.06	773.865	828.45	1492.43	1471.28	676.289	618.158	1303.74	1614.44	1163.59	983.876	1141.51	1053.15
Lasp1	LIM and SH3 domain protein 1 OS=Mus musculus GN=Lasp1 PE=1 SV=1	6.67	29994.5	4223.39	Q61792	12	53.99	0	LASP1_MOUSE	5475.14	4610.02	8101.09	10118.8	4099.45	4119.88	7289.31	8203.88	5114.88	5468.28	7758.17	7774.93	5133.53	5067.98	5875.77	5477.87	7076.27	5928.13	6529.07	5388.79
Nebl	LIM zinc-binding domain-containing Nebulette OS=Mus musculus GN=Nebl PE=1 SV=1	8.33	31113.2	2406.61	Q9DC07	11	50	0	LNEBL_MOUSE	1634.78	1299.34	1947.6	2188.41	1367.97	1366.47	2071.21	2321.31	1522.84	1662.04	2177.98	1960.74	1918.09	1706.19	2236.22	1978.41	1767.53	1781.74	1830.9	1959.73
Dbt	Lipoamide acyltransferase component of branched-chain alpha-keto acid dehydrogenase complex, mitochondrial OS=Mus musculus GN=Dbt PE=1 SV=2	8.79	53246.6	206.157	P53395	2	5.39	0.001	ODB2_MOUSE	0	0	419.018	1104.93	0	0	673.729	874.824	0	0	852.78	659.243	0	0	768.992	757.03	761.976	774.276	756.011	763.011
Ppfia3	Liprin-alpha-3 OS=Mus musculus GN=Ppfia3 PE=1 SV=2	5.36	133427	421.641	P60469	12	15.41	0	LIPA3_MOUSE	700.816	423.441	855.513	1097.03	341.195	459.509	736.054	752.386	510.511	629.168	998.719	837.288	594.581	522.994	710.524	679.426	769.201	572.286	743.921	626.881
Ldha	L-lactate dehydrogenase A chain OS=Mus musculus GN=Ldha PE=1 SV=3	7.67	36498.6	6656.64	P06151	14	40.66	0	LDHA_MOUSE	9041.32	7545.16	12856.1	15110.8	7461.65	7601.65	12297.5	13059.4	7201.86	8044.78	13088.6	11012.1	6557.07	6448.89	11963.4	11179.4	11138.3	10105.1	9836.84	9037.19
Ldhb	L-lactate dehydrogenase B chain OS=Mus musculus GN=Ldhb PE=1 SV=2	5.63	36572.4	17359.1	P16125	16	43.41	0	LDHB_MOUSE	15466.9	13163.3	22624.5	29679.3	13133.2	14798.8	22662.2	27302.8	12304	13528.1	27628.7	26576.1	13301.9	14265.6	23441.1	24763.8	20233.5	19474.3	20009.2	18943.1
Lonp1	Lon protease homolog, mitochondrial OS=Mus musculus GN=Lonp1 PE=1 SV=2	6.12	105843	213.502	Q8CGK3	4	5.16	0.001	LONM_MOUSE	448.641	318.886	502.866	714.417	0	0	430.428	449.942	495.702	0	641.856	537.64	319.439	401.782	599.402	596.107	496.202	440.185	558.4	479.183
Slc27a4	Long-chain fatty acid transport protein 4 OS=Mus musculus GN=Slc27a4 PE=1 SV=1	8.59	72318.8	193.775	Q91VE0	2	4.82	0.001	S27A4_MOUSE	674.923	688.279	23952.9	32690.5	1011.77	616.823	1254.26	1497.18	968.718	562.05	28409.2	36272.6	1146.95	1043.53	924.141	819.455	14501.7	1095.01	16553.2	983.518
Acadl	Long-chain specific acyl-CoA dehydrogenase, mitochondrial OS=Mus musculus GN=Acadl PE=1 SV=2	8.35	47908.1	804.743	P51174	8	22.09	0	ACADL_MOUSE	686.798	551.107	848.286	1423.6	1074.78	957.703	1025.4	1771.41	625.394	857.949	1483.25	1417.44	1187.2	1154.48	1371.35	1841.28	877.449	1207.32	1096.01	1388.58
Acsl6	Long-chain-fatty-acid--CoA ligase 6 OS=Mus musculus GN=Acsl6 PE=1 SV=1	7	78017.5	569.697	Q91WC3	8	14.06	0	ACSL6_MOUSE	916.094	561.482	869.894	1246.81	332.522	350.865	434.097	601.546	0	677.642	1200.56	1148.44	431.606	525.387	489.874	534.961	898.571	429.757	1008.88	495.457
Acsbg1	Long-chain-fatty-acid--CoA ligase ACSBG1 OS=Mus musculus GN=Acsbg1 PE=1 SV=1	5.56	80426	1105.37	Q99PU5	12	23.16	0	ACBG1_MOUSE	1300.02	1315.61	2108.66	3102.67	1315.67	1388.57	2436.9	3013.65	980.817	1729.82	2957.61	2602.01	990.104	1669.48	2399.58	2585.26	1956.74	2038.7	2067.56	1911.11
Acp1	Low molecular weight phosphotyrosine protein phosphatase OS=Mus musculus GN=Acp1 PE=1 SV=3	6.33	18191.8	2403.21	Q9D358	3	24.05	0	PPAC_MOUSE	2349.65	1419.17	2585.57	3620.12	2016.52	2090.96	2530.07	3174.03	1981.77	2144.79	2832.69	3360.3	1999.29	1953.4	3173.49	2743.37	2493.63	2452.9	2579.88	2467.39
Kars	Lysine--tRNA ligase OS=Mus musculus GN=Kars PE=1 SV=1	5.55	67839.9	201.779	Q99MN1	2	3.53	0.001	SYK_MOUSE	772.103	548.219	779.851	1023.1	553.458	532.985	762.115	868.523	697.613	689.698	1013.04	839.355	568.45	444.75	1114.6	768.927	780.819	679.27	809.926	724.181
Mdp1	Magnesium-dependent phosphatase 1 OS=Mus musculus GN=Mdp1 PE=1 SV=1	6.33	18582.2	464.318	Q9D967	2	18.9	0	MGDP1_MOUSE	0	0	469.681	566.879	314.802	0	477.124	491.184	0	0	517.395	376.672	0	0	319.581	429.044	518.28	427.704	447.033	374.312
Mpp2	MAGUK p55 subfamily member 2 OS=Mus musculus GN=Mpp2 PE=1 SV=1	6	61555.2	808.939	Q9WV34	13	30.98	0	MPP2_MOUSE	945.582	738.629	1283.82	2187.45	450.599	671.146	1276.99	1626.97	740.969	1021.85	1556.41	1404.86	706.432	856.411	1221.69	1243.21	1288.87	1006.43	1181.02	1006.93
Mpp3	MAGUK p55 subfamily member 3 OS=Mus musculus GN=Mpp3 PE=1 SV=2	5.89	64401	281.577	O88910	2	7.57	0.001	MPP3_MOUSE	780.492	475.999	653.969	903.804	574.051	516.029	909.998	1139.89	685.702	572.491	680.406	965.002	792.248	525.045	247.563	590.734	703.566	784.992	725.9	538.897
Mpp6	MAGUK p55 subfamily member 6 OS=Mus musculus GN=Mpp6 PE=1 SV=1	5.96	62630.9	405.243	Q9JLB0	4	9.22	0	MPP6_MOUSE	505.191	322.894	386.806	597.611	262.894	362.927	433.483	580.006	391.266	674.179	594.99	501.774	320.141	276.952	462.309	406.656	453.126	409.827	540.553	366.514
Mdh1	Malate dehydrogenase, cytoplasmic OS=Mus musculus GN=Mdh1 PE=1 SV=3	6.15	36511.3	2976.02	P14152	13	35.63	0	MDHC_MOUSE	4450.02	3867.32	3720.06	5168.42	3750.27	4019.65	4107.95	4782.68	2738.34	2566.39	3067.2	2594.37	2267.42	2210.25	2248.32	2504.33	4301.45	4165.14	2741.57	2307.58
Mdh2	Malate dehydrogenase, mitochondrial OS=Mus musculus GN=Mdh2 PE=1 SV=3	8.82	35611.6	8578.19	P08249	11	42.01	0	MDHM_MOUSE	6937.63	6011.74	7721.15	13675.2	6024.87	6235.12	8857.48	10103.6	6280.6	6029.34	11834	10640.1	6930.16	6351.33	12311.6	11390.3	8586.44	7805.27	8696.01	9245.83
Gstz1	Maleylacetoacetate isomerase OS=Mus musculus GN=Gstz1 PE=1 SV=1	7.97	24275.3	618.196	Q9WVL0	4	25.46	0	MAAI_MOUSE	406.225	349.078	510.461	834.625	417.129	485.697	707.624	863.893	333.115	416.131	793.853	612.687	350.72	429.47	752.722	713.879	525.097	618.585	538.946	561.698
Mcts1	Malignant T-cell-amplified sequence 1 OS=Mus musculus GN=Mcts1 PE=1 SV=1	9.12	20555.4	683.349	Q9DB27	3	21.55	0	MCTS1_MOUSE	0	308.262	660.938	1085.08	299.238	0	658.138	642.12	0	0	899.866	748.76	366.265	0	803.923	733.664	684.759	533.165	824.313	634.617
Mpi	Mannose-6-phosphate isomerase OS=Mus musculus GN=Mpi PE=1 SV=1	5.54	46575.2	486.841	Q924M7	5	19.15	0	MPI_MOUSE	807.402	617.55	976.897	1639.79	766.093	677.488	1078.13	1344.19	695.911	789.878	1325.11	1243.89	727.222	334.101	834.212	1369	1010.41	966.477	1013.7	816.134
Mark3	MAP/microtubule affinity-regulating kinase 3 OS=Mus musculus GN=Mark3 PE=1 SV=2	9.84	84389.7	225.602	Q03141	2	3.32	0.001	MARK3_MOUSE	0	203.214	344.01	484.705	0	0	276.576	0	0	0	487.803	453.844	0	0	416.88	353.545	343.976	276.576	470.824	385.212
Map6d1	MAP6 domain-containing protein 1 OS=Mus musculus GN=Map6d1 PE=1 SV=1	10.14	20432.7	784.161	Q14BB9	2	23.04	0	MA6D1_MOUSE	642.13	499.296	481.185	837.988	420.481	405.061	431.269	529.706	531.434	551.858	765.767	650.21	396.219	399.116	495.829	488.271	615.15	446.629	624.817	444.859
Matr3	Matrin-3 OS=Mus musculus GN=Matr3 PE=1 SV=1	5.82	94630.5	487.18	Q8K310	12	18.32	0	MATR3_MOUSE	1957.98	1011.7	1058.98	2169.41	1107.08	1168.46	1109.77	1408.06	1264.59	1176.3	1303.72	1766.79	1563.39	1645.14	1150.42	1203.56	1549.52	1198.34	1377.85	1390.63
Acadm	Medium-chain specific acyl-CoA dehydrogenase, mitochondrial OS=Mus musculus GN=Acadm PE=1 SV=1	8.4	46481.4	493.949	P45952	7	17.81	0	ACADM_MOUSE	437.202	364.92	527.349	808.363	448.976	461.142	558.212	786.659	371.052	0	856.543	786.328	402.664	454.697	760.787	787.561	534.458	563.747	671.308	601.427
Mlc1	Membrane protein MLC1 OS=Mus musculus GN=Mlc1 PE=1 SV=1	7.84	41595.8	252.923	Q8VHK5	3	9.95	0.001	MLC1_MOUSE	691.701	489.79	521.449	730.537	557.768	533.362	790.316	885.134	461.483	762.907	822.858	642.616	535.559	576.832	901.635	821.758	608.369	691.645	672.466	708.946
Grm3	Metabotropic glutamate receptor 3 OS=Mus musculus GN=Grm3 PE=1 SV=1	7.6	99114.8	318.861	Q9QYS2	3	4.66	0.001	GRM3_MOUSE	409.312	434.251	628.637	918.002	0	428.423	389.77	667.18	421.782	588.4	629.465	575.029	445.13	443.212	428.265	475.607	597.551	495.124	553.669	448.053
Mtx1	Metaxin-1 OS=Mus musculus GN=Mtx1 PE=1 SV=1	5.76	35624	263.019	P47802	2	9.46	0.001	MTX1_MOUSE	0	0	379.638	478.164	0	0	324.541	369.033	0	0	514.091	423.452	0	0	312.829	317.369	428.901	346.787	468.772	315.099
Mtx2	Metaxin-2 OS=Mus musculus GN=Mtx2 PE=1 SV=1	5.31	29758.2	340.126	O88441	2	7.98	0.001	MTX2_MOUSE	878.762	730.12	1237.7	1526.09	770.563	692.372	1356.17	1633.94	772.762	829.154	1620.61	1316.06	654.424	744.702	1685.4	1574.44	1093.17	1113.26	1134.65	1164.74
Mat2b	Methionine adenosyltransferase 2 subunit beta OS=Mus musculus GN=Mat2b PE=1 SV=1	6.49	37392.7	380.837	Q99LB6	2	6.59	0.001	MAT2B_MOUSE	436.439	327.645	598.328	847.436	0	0	481.481	528.274	392.667	0	691.834	711.146	533.094	336.357	559.689	493.515	552.462	504.877	598.549	480.664
Mecp2	Methyl-CpG-binding protein 2 OS=Mus musculus GN=Mecp2 PE=1 SV=1	10.42	52307.6	481.294	Q9Z2D6	7	20.45	0	MECP2_MOUSE	431.065	322.706	0	295.93	805.363	1046.38	1020.66	1404.72	0	0	514.917	501.15	698.28	814.298	980.686	898.681	349.9	1069.28	508.034	847.986
Auh	Methylglutaconyl-CoA hydratase, mitochondrial OS=Mus musculus GN=Auh PE=1 SV=1	9.9	33395.1	885.031	Q9JLZ3	8	25.8	0	AUHM_MOUSE	1294.28	1151.54	1301.67	1623.99	1271.5	1331.68	1876.02	1874.04	1142.02	1326.61	1903.63	1576.43	1270.55	1269	2006.2	1719.33	1342.87	1588.31	1487.17	1566.27
Aldh6a1	Methylmalonate-semialdehyde dehydrogenase [acylating], mitochondrial OS=Mus musculus GN=Aldh6a1 PE=1 SV=1	8.06	57915.8	1449.63	Q9EQ20	15	40.37	0	MMSA_MOUSE	1432.86	1194.59	1769.43	2979.58	1160.71	1286.46	2522.65	3371.75	1185.12	1567.24	2589.45	2343.79	1046.28	1174.92	2789.4	3159.96	1844.12	2085.39	1921.4	2042.64
Mettl26	Methyltransferase-like 26 OS=Mus musculus GN=Mettl26 PE=1 SV=1	6.09	22687.2	703.026	Q9DCS2	4	35.29	0	MTL26_MOUSE	670.674	0	607.62	796.833	0	423.336	612.283	849.477	475.284	485.735	701.242	589.948	397.072	0	680.048	642.585	691.709	628.365	563.052	573.235
Chchd3	MICOS complex subunit Mic19 OS=Mus musculus GN=Chchd3 PE=1 SV=1	8.53	26334.6	2074.76	Q9CRB9	7	29.52	0	MIC19_MOUSE	978.992	1107.56	1725.55	2301.04	1171.57	1195.09	1960.39	2397.69	1306.05	1427.46	2299.23	1931.71	1295.2	1498.98	1986.13	2103.09	1528.29	1681.18	1741.11	1720.85
Chchd6	MICOS complex subunit Mic25 OS=Mus musculus GN=Chchd6 PE=1 SV=2	8.51	29851.9	1045.46	Q91VN4	4	18.32	0	MIC25_MOUSE	945.437	981.755	1547.31	1623.99	601.295	1072.63	1341.27	1770.56	798.757	1805.47	1531.07	1433.89	947.765	1531.38	2081.97	1625.52	1274.62	1196.44	1392.3	1546.66
Immt	MICOS complex subunit Mic60 OS=Mus musculus GN=Immt PE=1 SV=1	6.16	83900.2	3715.5	Q8CAQ8	28	43.59	0	MIC60_MOUSE	2940.03	2382.73	3085.92	4512.29	2349.15	2698.59	3461.23	4148.67	2606.19	3002.32	4205.89	3987.9	2406.76	2614.42	3758.92	3913.5	3230.24	3164.41	3450.58	3173.4
Map1a	Microtubule-associated protein 1A OS=Mus musculus GN=Map1a PE=1 SV=2	4.73	300140	783.565	Q9QYR6	52	24.89	0	MAP1A_MOUSE	2366.24	1975.28	2959.51	3962.78	1741.92	2163.82	2590.09	3192.84	2041.01	2460.61	3436.75	3101.04	2247.65	2239.96	2415.94	2398.31	2815.95	2422.17	2759.85	2325.46
Map1b	Microtubule-associated protein 1B OS=Mus musculus GN=Map1b PE=1 SV=2	4.57	270255	1095.88	P14873	43	27.72	0	MAP1B_MOUSE	3287.79	2645.05	3167.8	4723.07	2110.42	2710.29	3301.1	4290.54	3497.92	4196.41	4052.03	3960.82	2840.12	3059.3	8068.72	3120.33	3455.93	3103.09	3926.79	4272.12
Map2	Microtubule-associated protein 2 OS=Mus musculus GN=Map2 PE=1 SV=2	4.63	199132	1363.32	P20357	46	36.71	0	MTAP2_MOUSE	2477.51	2282.58	2600.98	4151.13	1675.27	2015.89	1880.14	2632.35	1986.21	2383.84	2714.74	2700.6	1999.86	2239.23	2446.93	1857.65	2878.05	2050.91	2446.35	2135.92
Map4	Microtubule-associated protein 4 OS=Mus musculus GN=Map4 PE=1 SV=3	4.7	117429	281.189	P27546	5	6.67	0.001	MAP4_MOUSE	1673.34	1452.78	1081.91	1620.04	1224.17	1426.57	965.636	1568.74	1975.18	2874.76	1509.51	1612.11	2062.04	1949.98	1793.71	1261.55	1457.02	1296.28	1992.89	1766.82
Map6	Microtubule-associated protein 6 OS=Mus musculus GN=Map6 PE=1 SV=2	9.92	96449.9	433.223	Q7TSJ2	9	13.47	0	MAP6_MOUSE	1258.26	1159.93	1006.03	1633.59	1021.78	1189.25	1212.64	1576.28	826.233	1047.04	1163.38	1239.75	1119.46	1300.44	968.402	1180.53	1264.45	1249.99	1069.1	1142.21
Mapre2	Microtubule-associated protein RP/EB family member 2 OS=Mus musculus GN=Mapre2 PE=1 SV=1	5.09	36946.3	1276.33	Q8R001	9	28.83	0	MARE2_MOUSE	1376.48	1127.08	1530.83	2676.83	860.595	1071.93	1660.48	2092.62	1090.31	1385.53	2210.24	1970.89	878.74	1177.51	1589.84	1739.37	1677.8	1421.4	1664.24	1346.36
Mapre3	Microtubule-associated protein RP/EB family member 3 OS=Mus musculus GN=Mapre3 PE=1 SV=1	5.19	31966.3	1001.08	Q6PER3	12	48.04	0	MARE3_MOUSE	1398	899.738	1792.22	1939.98	1164.17	1002.3	1649.34	1916.19	947.704	1321.64	1891.98	1574.56	848.697	1084.2	1998.69	1535.18	1507.48	1433	1433.97	1366.69
Mapt	Microtubule-associated protein tau OS=Mus musculus GN=Mapt PE=1 SV=3	6.32	76243.5	325.187	P10637	5	9.14	0.001	TAU_MOUSE	932.363	816.255	992.31	1018.03	682.816	575.375	755.084	709.52	594.483	0	607.804	724.763	572.59	498.588	709.774	466.14	939.74	680.699	642.35	561.773
Map1lc3a	Microtubule-associated proteins 1A/1B light chain 3A OS=Mus musculus GN=Map1lc3a PE=1 SV=1	9.16	14272.5	970.274	Q91VR7	2	17.36	0	MLP3A_MOUSE	1055.8	1223.64	1804.28	2488.02	937.302	954.06	1674.06	1752.37	912.474	856.126	1679.26	1861.65	942.962	864.478	1416.17	1130.17	1642.93	1329.45	1327.38	1088.45
Mink1	Misshapen-like kinase 1 OS=Mus musculus GN=Mink1 PE=1 SV=3	7.08	147295	167.623	Q9JM52	2	2.75	0.001	MINK1_MOUSE	860.676	558.003	630.96	807.882	494.712	540.333	828.605	689.09	550.528	702.5	673.522	865.239	570.251	540.632	704.147	575.384	714.381	638.185	697.948	597.604
Slc25a11	Mitochondrial 2-oxoglutarate/malate carrier protein OS=Mus musculus GN=Slc25a11 PE=1 SV=3	10.25	34155	3844.53	Q9CR62	12	44.27	0	M2OM_MOUSE	3869.78	3370.7	3489.9	5071.38	2455.41	3018.68	3635.48	4381.42	2381.71	2807.35	4213.32	3894.88	2536.11	2842.83	3081.03	3694.5	3950.44	3372.75	3324.32	3038.62
Marc2	Mitochondrial amidoxime reducing component 2 OS=Mus musculus GN=Marc2 PE=1 SV=1	8.73	38194.4	325.043	Q922Q1	3	7.69	0.001	MARC2_MOUSE	676.121	369.207	607.841	801.317	0	0	284.532	0	288.12	0	672.696	667.871	344.274	0	0	476.886	613.622	284.532	542.896	410.58
Mtch1	Mitochondrial carrier homolog 1 OS=Mus musculus GN=Mtch1 PE=1 SV=1	9.58	41565.5	203.885	Q791T5	2	5.66	0.001	MTCH1_MOUSE	555.627	801.967	1001.86	1657.72	613.96	1242.69	885.466	1187.01	435.772	0	1312.63	1327.79	892.914	371.633	817.52	1274.85	1004.29	982.28	1025.39	839.229
Mtch2	Mitochondrial carrier homolog 2 OS=Mus musculus GN=Mtch2 PE=1 SV=1	8.2	33499.3	510.712	Q791V5	4	15.18	0	MTCH2_MOUSE	1446.23	1336.8	1047.03	2073.75	880.818	1015.86	1442	1666.4	899.65	1167.44	1737.59	1534.01	1006.66	1061.71	1820.71	1505.11	1475.95	1251.27	1334.67	1348.55
Slc25a22	Mitochondrial glutamate carrier 1 OS=Mus musculus GN=Slc25a22 PE=1 SV=1	9.31	34670.5	3631.96	Q9D6M3	7	27.24	0	GHC1_MOUSE	4033.2	3780.59	6645.99	8226.86	3282.7	3457.19	5199.47	5841.41	3483.77	3945.79	6496.29	5983.37	3083.5	3208.63	6406.45	6312.09	5671.66	4445.19	4977.31	4752.67
Slc25a18	Mitochondrial glutamate carrier 2 OS=Mus musculus GN=Slc25a18 PE=1 SV=4	9.4	34166.2	2206.81	Q9DB41	7	21.25	0	GHC2_MOUSE	1147.56	1093.65	1668.22	2496.23	829.627	950.319	1531.78	1823.74	1008.55	1204.22	1685.48	2219.05	1022.52	1004.1	1635.31	2052.62	1601.41	1283.87	1529.32	1428.64
Timm44	Mitochondrial import inner membrane translocase subunit TIM44 OS=Mus musculus GN=Timm44 PE=1 SV=2	8.21	51091.4	293.776	O35857	2	6.19	0.001	TIM44_MOUSE	476.096	421.764	678.968	978.747	0	0	670.29	867.234	422.16	485.983	880.728	769.791	335.174	401.782	831.727	737.97	638.894	768.762	639.666	576.663
Timm50	Mitochondrial import inner membrane translocase subunit TIM50 OS=Mus musculus GN=Timm50 PE=1 SV=1	8.21	39776.5	637.811	Q9D880	5	19.55	0	TIM50_MOUSE	701.106	568.875	933.978	1298.06	491.732	494.803	931.78	1048.91	588.717	876.51	1240.39	1180.62	457.01	518.413	1166.92	1102.84	875.504	741.806	971.558	811.296
Tomm22	Mitochondrial import receptor subunit TOM22 homolog OS=Mus musculus GN=Tomm22 PE=1 SV=3	4.08	15536.8	2356.29	Q9CPQ3	2	25.35	0	TOM22_MOUSE	1281.21	1038.1	1055.51	1290.05	855.968	851.759	1572.61	1858.2	770.21	1081.59	1377.75	1096.31	862.771	0	942.849	1070.56	1166.22	1284.63	1081.47	958.727
Tomm40	Mitochondrial import receptor subunit TOM40 homolog OS=Mus musculus GN=Tomm40 PE=1 SV=3	7.63	37895.2	472.73	Q9QYA2	4	13.02	0	TOM40_MOUSE	652.298	515.137	855.808	1185.75	391.587	397.4	910.342	965.185	579.517	543.323	971.917	1021.35	423.202	356.046	1061.24	948.143	802.248	666.128	779.028	697.157
Tomm70	Mitochondrial import receptor subunit TOM70 OS=Mus musculus GN=Tomm70 PE=1 SV=2	7.38	67590.4	260.749	Q9CZW5	3	8.51	0.001	TOM70_MOUSE	580.466	541.602	616.211	883.626	492.317	458.002	521.68	591.522	481.239	532.966	788.346	615.743	530.345	491.102	686.284	556.026	655.477	515.88	604.574	565.939
Mpc2	Mitochondrial pyruvate carrier 2 OS=Mus musculus GN=Mpc2 PE=1 SV=1	11	14286	1196.85	Q9D023	2	14.17	0	MPC2_MOUSE	1486.46	1379.54	1646.87	1087.64	877.838	649.794	747.097	911.197	1148.13	796.714	983.299	2215.54	1048.56	1082.08	848.043	941.107	1400.13	796.482	1285.92	979.948
Rhot1	Mitochondrial Rho GTPase 1 OS=Mus musculus GN=Rhot1 PE=1 SV=1	6.03	72242	307.755	Q8BG51	4	6.5	0.001	MIRO1_MOUSE	371.507	505.446	629.928	1031.48	446.342	844.411	740.334	872.676	367.239	886.702	820.012	828.57	410.058	1041.27	856.905	750.038	634.591	725.941	725.631	764.568
Pmpcb	Mitochondrial-processing peptidase subunit beta OS=Mus musculus GN=Pmpcb PE=1 SV=1	6.56	54614.7	249.94	Q9CXT8	2	3.89	0.001	MPPB_MOUSE	516.765	317.534	506.074	795.96	222.219	286.857	424.153	581.101	422.249	413.457	472.873	611.222	325.759	353.592	418.241	617.451	534.084	378.583	479.95	428.761
Mapk1	Mitogen-activated protein kinase 1 OS=Mus musculus GN=Mapk1 PE=1 SV=3	6.53	41275.7	3538.14	P63085	15	41.34	0	MK01_MOUSE	2103.17	1823.85	3486.8	4572.82	2063.41	2614.86	3215.64	3995.62	2083.64	2231.87	3390.19	3127.7	2280.6	2601.78	2981.14	4046.79	2996.66	2972.38	2708.35	2977.58
Mapk3	Mitogen-activated protein kinase 3 OS=Mus musculus GN=Mapk3 PE=1 SV=5	6.14	43066.6	2081.37	Q63844	7	24.21	0	MK03_MOUSE	713.949	537.046	944.66	1433.34	689.085	723.034	1156.89	1360.69	744.83	755.541	1284.26	1190.27	844.564	925.852	1531.28	1720.94	907.248	982.425	993.724	1255.66
Mapk9	Mitogen-activated protein kinase 9 OS=Mus musculus GN=Mapk9 PE=1 SV=2	5.56	48189.4	461.12	Q9WTU6	4	10.87	0	MK09_MOUSE	973.69	1092.06	719.233	1931.45	944.087	924.105	790.163	1567.88	990.27	971.842	919.691	1519.63	909.502	858.53	1244.28	1297.96	1179.11	1056.56	1100.36	1077.57
Bub3	Mitotic checkpoint protein BUB3 OS=Mus musculus GN=Bub3 PE=1 SV=2	6.39	36954.6	609.088	Q9WVA3	3	10.12	0	BUB3_MOUSE	369.982	287.388	463.265	685.272	0	0	464.514	558.012	345.971	456.402	716.478	527.125	364.369	348.252	614.5	591.502	451.477	511.263	511.494	479.656
Abhd12	Monoacylglycerol lipase ABHD12 OS=Mus musculus GN=Abhd12 PE=1 SV=2	8.84	45269.9	823.857	Q99LR1	5	17.84	0	ABD12_MOUSE	427.288	357.279	566.065	795.872	0	0	390.687	456.529	0	0	749.704	643.155	288.917	0	474.167	483.538	536.626	423.608	696.43	415.541
Slc16a1	Monocarboxylate transporter 1 OS=Mus musculus GN=Slc16a1 PE=1 SV=1	7.37	53267.4	422.203	P53986	2	6.69	0	MOT1_MOUSE	769.815	632.553	758.723	1093.88	702.398	1022.26	863.684	1100.94	870.031	846.431	1127.59	961.093	721.061	718.04	1308.71	1278.82	813.744	922.321	951.285	1006.66
Mgll	Monoglyceride lipase OS=Mus musculus GN=Mgll PE=1 SV=1	6.72	33387.6	1374.65	O35678	8	33.99	0	MGLL_MOUSE	849.637	714.495	1450.04	1959.52	467.627	590.322	1199.65	1292.83	671.397	886.702	1474.35	1330.17	542.573	586.369	1578.68	1370.19	1243.42	887.608	1090.66	1019.45
Rnmt	mRNA cap guanine-N7 methyltransferase OS=Mus musculus GN=Rnmt PE=1 SV=1	6.07	53291.5	269.533	Q9D0L8	3	9.68	0.001	MCES_MOUSE	408.985	0	522.851	734.38	0	0	516.636	536.15	298.896	0	696.928	615.473	298.207	0	494.938	473.389	555.405	526.393	537.099	422.178
Paics	Multifunctional protein ADE2 OS=Mus musculus GN=Paics PE=1 SV=4	6.97	47006.2	624.206	Q9DCL9	6	13.41	0	PUR6_MOUSE	508.998	396.417	835.823	946.4	441.287	356.36	900.522	875.54	387.878	446.955	992.294	932.826	404.876	402.534	1071.93	845.039	671.909	643.427	689.988	681.095
Mbp	Myelin basic protein OS=Mus musculus GN=Mbp PE=1 SV=2	10.05	27167.7	7857.26	P04370	5	18.4	0	MBP_MOUSE	29645.5	28607.1	27576.6	44283.5	27500.5	31968.5	38687.7	46328.7	22582.4	27609.3	41749.5	41589.6	27760.3	28304.8	35875.6	35215.9	32528.2	36121.3	33382.7	31789.2
Myef2	Myelin expression factor 2 OS=Mus musculus GN=Myef2 PE=1 SV=1	9.24	63294.8	945.826	Q8C854	8	14.04	0	MYEF2_MOUSE	1377.74	1188.01	1332.72	1980.98	1009.86	1039.15	1404.93	1929.8	1261.75	1472.62	2454.35	2287.35	1231.82	1236.25	1702.93	1734.25	1469.86	1345.93	1869.02	1476.31
Plp1	Myelin proteolipid protein OS=Mus musculus GN=Plp1 PE=1 SV=2	8.29	30077.3	4652.63	P60202	5	16.61	0	MYPR_MOUSE	21585.3	18113.6	19138	25236.6	26273.3	26569.1	29879.5	35737.3	15633	15362.3	22804.8	20756.3	27965.8	24575	24262.4	24914.3	21018.4	29614.8	18639.1	25429.4
Mog	Myelin-oligodendrocyte glycoprotein OS=Mus musculus GN=Mog PE=1 SV=1	7.92	28271.1	5659.24	Q61885	6	21.95	0	MOG_MOUSE	4605.02	4015.3	5576.14	8298.21	4363.12	5619.93	7773.39	9658.53	2962.05	3878	7759.55	7516.54	5540.11	5589.2	5876.05	6530.32	5623.67	6853.74	5529.04	5883.92
Mlf2	Myeloid leukemia factor 2 OS=Mus musculus GN=Mlf2 PE=1 SV=1	6.51	28055.4	1109.99	Q99KX1	5	30.36	0	MLF2_MOUSE	1145.83	773.762	836.487	1334.03	809.195	712.719	830.821	1170.54	1088.01	1437.57	1124.83	888.697	899.106	1045.37	980.499	763.256	1022.53	880.818	1134.78	922.058
Myl6	Myosin light polypeptide 6 OS=Mus musculus GN=Myl6 PE=1 SV=3	4.36	16930.1	622.079	Q60605	2	13.91	0	MYL6_MOUSE	677.429	437.233	437.823	554.709	592.728	441.422	1028.99	1218.37	698.842	0	442.498	421.7	524.847	512.739	737.765	473.816	526.798	820.378	521.013	562.292
Myl12b	Myosin regulatory light chain 12B OS=Mus musculus GN=Myl12b PE=1 SV=2	4.49	19779.2	619.792	Q3THE2	4	23.26	0	ML12B_MOUSE	807.511	602.174	540.107	536.453	549.201	424.278	871.48	813.199	635.603	512.747	537.588	458.369	561.531	547.469	595.182	473.986	621.561	664.539	536.077	544.542
Myh10	Myosin-10 OS=Mus musculus GN=Myh10 PE=1 SV=2	5.27	228997	433.224	Q61879	29	18.57	0	MYH10_MOUSE	925.318	702.816	817.314	1119.35	1053.7	1363.77	815.536	1027.81	654.571	765.392	1066.46	1076.45	1271.94	1320.2	747.658	693.582	891.198	1065.21	890.717	1008.35
Myh9	Myosin-9 OS=Mus musculus GN=Myh9 PE=1 SV=4	5.38	226373	191.523	Q8VDD5	9	5.77	0.001	MYH9_MOUSE	740.402	493.922	672.331	943.398	540.578	576.62	762.956	926.615	564.716	542.922	889.769	776.098	828.547	789.275	839.369	649.509	712.513	701.692	693.376	776.675
Mtpn	Myotrophin OS=Mus musculus GN=Mtpn PE=1 SV=2	5.13	12860.8	450.582	P62774	2	25.42	0	MTPN_MOUSE	758.049	531.538	1250.2	1354.26	894.839	709.893	1020.39	1347.25	936.2	647.315	1113.13	630.932	891.018	836.995	1262.15	475.479	973.512	993.094	831.894	866.41
Mtmr1	Myotubularin-related protein 1 OS=Mus musculus GN=Mtmr1 PE=1 SV=1	6.33	75313.6	223.05	Q9Z2C4	2	3.89	0.001	MTMR1_MOUSE	0	0	564.59	720.288	0	0	318.236	597.441	0	0	506.656	553.953	326.075	381.888	0	585.618	642.439	457.838	530.305	431.193
Ddah1	N(G),N(G)-dimethylarginine dimethylaminohydrolase 1 OS=Mus musculus GN=Ddah1 PE=1 SV=3	5.56	31381.1	2491.56	Q9CWS0	12	44.91	0	DDAH1_MOUSE	1737.77	1424.46	2034.84	3167.58	1619.67	1679.97	2302.16	2792.26	1675.72	1686.73	2549.53	2881.88	2386.98	2528.08	3259.95	3226.4	2091.16	2098.51	2198.47	2850.35
Ddah2	N(G),N(G)-dimethylarginine dimethylaminohydrolase 2 OS=Mus musculus GN=Ddah2 PE=1 SV=1	5.59	29645.9	407.98	Q99LD8	2	8.42	0	DDAH2_MOUSE	5418.56	6470.34	4911.38	9654.9	2801.35	4693.06	8286.97	6868.86	6927.73	7181.61	8099.79	3526.29	3781.14	3254.87	12018.6	7525.28	6613.79	5662.56	6433.86	6644.97
Cmas	N-acylneuraminate cytidylyltransferase OS=Mus musculus GN=Cmas PE=1 SV=2	8.06	48058.1	221.944	Q99KK2	2	5.56	0.001	NEUA_MOUSE	644.527	350.383	615.695	817.811	524.244	0	665.59	611.761	455.717	0	791.65	815.223	316.596	498.588	1157.64	743.215	607.104	600.532	687.53	679.009
Nnt	NAD(P) transhydrogenase, mitochondrial OS=Mus musculus GN=Nnt PE=1 SV=2	7.46	113839	166.564	Q61941	2	2.76	0.001	NNTM_MOUSE	490.477	464.444	499.437	725.413	717.085	739.095	918.711	729.76	493.812	528.491	629.052	720.044	759.83	813.204	702.459	821.246	544.942	776.163	592.85	774.185
Naxe	NAD(P)H-hydrate epimerase OS=Mus musculus GN=Naxe PE=1 SV=1	7.64	30972.9	1549.27	Q8K4Z3	4	17.02	0	NNRE_MOUSE	1262.25	949.14	1879.98	2342.25	878.37	850.691	2148.01	2505.57	1032.43	997.653	2057.83	1734.34	955.095	967.231	1921.71	1945.75	1608.4	1595.66	1455.56	1447.45
Sirt2	NAD-dependent protein deacetylase sirtuin-2 OS=Mus musculus GN=Sirt2 PE=1 SV=2	5.06	43256.4	6315.94	Q8VDQ8	12	34.45	0	SIR2_MOUSE	6946.78	6189.48	8165.32	11530.4	5412.3	5551.47	8363.7	8720.08	5796.36	6284.88	11132.5	10574	4417.43	4800.95	7531.44	7480.16	8207.99	7011.89	8446.92	6057.5
Sirt5	NAD-dependent protein deacylase sirtuin-5, mitochondrial OS=Mus musculus GN=Sirt5 PE=1 SV=1	8.49	34134.4	331.834	Q8K2C6	4	17.1	0.001	SIR5_MOUSE	0	0	356.63	522.575	0	431.249	377.083	497.39	0	0	448.281	444.079	361.526	317.078	482.466	550.141	439.602	435.241	446.18	427.803
Ndufa10	NADH dehydrogenase [ubiquinone] 1 alpha subcomplex subunit 10, mitochondrial OS=Mus musculus GN=Ndufa10 PE=1 SV=1	7.73	40603.5	3053.88	Q99LC3	10	34.37	0	NDUAA_MOUSE	4722.17	4335.43	5775.18	8883.66	3936.09	4178.22	5988.4	7258.36	4336.04	4180.95	7990.12	7686.85	4187.97	4291.42	7468.24	7098.62	5929.11	5340.27	6048.49	5761.56
Ndufa12	NADH dehydrogenase [ubiquinone] 1 alpha subcomplex subunit 12 OS=Mus musculus GN=Ndufa12 PE=1 SV=2	9.67	17086.4	5327.08	Q7TMF3	4	39.31	0	NDUAC_MOUSE	362.864	0	1229.55	1768.96	323.103	0	551.486	582.548	410.249	0	1778.35	1221.87	0	0	593.588	585.788	1120.46	485.712	1136.82	589.688
Ndufa13	NADH dehydrogenase [ubiquinone] 1 alpha subcomplex subunit 13 OS=Mus musculus GN=Ndufa13 PE=1 SV=3	9.79	16859.7	3310.84	Q9ERS2	5	37.5	0	NDUAD_MOUSE	1472.08	1905.61	3572.64	4086.55	1831.13	1963.32	2821.09	2757.12	1859.54	1956.86	5677.76	4536.78	1734.51	1614.24	2473.85	2354.67	2759.22	2343.17	3507.74	2044.32
Ndufa2	NADH dehydrogenase [ubiquinone] 1 alpha subcomplex subunit 2 OS=Mus musculus GN=Ndufa2 PE=1 SV=3	10.4	10915.7	7379.5	Q9CQ75	2	23.23	0	NDUA2_MOUSE	1565.34	1391.19	5707.96	7077.98	1004.03	1118.63	2155.2	2516.78	1407.51	1424.89	7162.3	7140.31	1351.79	1341.22	2037.61	2417.3	3935.62	1698.66	4283.75	1786.98
Ndufa5	NADH dehydrogenase [ubiquinone] 1 alpha subcomplex subunit 5 OS=Mus musculus GN=Ndufa5 PE=1 SV=3	8.59	13359.8	2187.56	Q9CPP6	3	28.45	0	NDUA5_MOUSE	738.765	581.859	2197.45	2439.82	561.2	511.225	1057.54	1341.52	677.668	505.373	2381.1	2358.18	649.874	639.591	1365.96	1259.24	1489.47	867.871	1480.58	978.666
Ndufa6	NADH dehydrogenase [ubiquinone] 1 alpha subcomplex subunit 6 OS=Mus musculus GN=Ndufa6 PE=1 SV=1	10.52	15282.8	3127.9	Q9CQZ5	6	51.15	0	NDUA6_MOUSE	3480.84	3275.52	8512.43	12238.4	2486.12	3260.9	5640.81	8097.43	2416.69	3603.24	10714.1	12907.8	4290.28	4361.02	6693.76	8910.31	6876.8	4871.32	7410.46	6063.84
Ndufa8	NADH dehydrogenase [ubiquinone] 1 alpha subcomplex subunit 8 OS=Mus musculus GN=Ndufa8 PE=1 SV=3	8.48	19992.1	1330.15	Q9DCJ5	3	25	0	NDUA8_MOUSE	906.979	851.791	1944.72	3487.53	729.456	581.687	1434.35	1806.74	808.84	840.796	3496.02	3468.42	899.549	1059.11	1702.84	1748.41	1797.76	1138.06	2153.52	1352.48
Ndufa9	NADH dehydrogenase [ubiquinone] 1 alpha subcomplex subunit 9, mitochondrial OS=Mus musculus GN=Ndufa9 PE=1 SV=2	10.06	42525.3	1227.83	Q9DC69	4	16.71	0	NDUA9_MOUSE	601.384	0	643.792	1070.98	0	0	441.013	453.093	0	0	939.058	794.597	0	0	368.812	270.935	772.054	447.053	866.827	319.873
Ndufb10	NADH dehydrogenase [ubiquinone] 1 beta subcomplex subunit 10 OS=Mus musculus GN=Ndufb10 PE=1 SV=3	8.08	21023.9	560.364	Q9DCS9	2	14.2	0	NDUBA_MOUSE	481.543	0	452.203	662.96	444.267	578.578	492.715	584.839	316.1	0	478.432	483.714	409.11	389.887	499.345	466.652	532.235	525.1	426.082	441.249
Ndufb11	NADH dehydrogenase [ubiquinone] 1 beta subcomplex subunit 11, mitochondrial OS=Mus musculus GN=Ndufb11 PE=1 SV=2	4.92	17443.8	349.323	O09111	2	15.89	0.001	NDUBB_MOUSE	468.469	0	267.472	712.602	459.911	528.275	303.333	430.18	0	0	445.252	381.795	0	0	393.709	385.935	482.848	430.425	413.523	389.822
Ndufb4	NADH dehydrogenase [ubiquinone] 1 beta subcomplex subunit 4 OS=Mus musculus GN=Ndufb4 PE=1 SV=3	10.16	15081.3	5337.38	Q9CQC7	5	46.51	0	NDUB4_MOUSE	2299.5	1869.64	3078.03	3356.54	1751.15	1568.12	3089.27	2938.04	1923.63	1581.83	4097.31	3366.23	1682	1491.11	3986.23	2549.1	2650.93	2336.65	2742.25	2427.11
Ndufb8	NADH dehydrogenase [ubiquinone] 1 beta subcomplex subunit 8, mitochondrial OS=Mus musculus GN=Ndufb8 PE=1 SV=1	6.17	21875.9	529.559	Q9D6J5	3	20.97	0	NDUB8_MOUSE	568.264	471.153	439.888	738.117	341.089	506.232	400.393	560.781	337.936	565.53	511.521	535.663	0	363.224	417.622	479.444	554.355	452.124	487.662	420.097
Ndufv1	NADH dehydrogenase [ubiquinone] flavoprotein 1, mitochondrial OS=Mus musculus GN=Ndufv1 PE=1 SV=1	8.15	50834.4	5046.74	Q91YT0	9	23.92	0	NDUV1_MOUSE	1614.29	1430.67	4957.49	7646.14	1193.7	1236.41	2250.5	2703.47	1404.55	1498.3	7282.36	7070.93	1264.74	1096.37	2701.72	2567.52	3912.15	1846.02	4314.04	1907.59
Ndufv2	NADH dehydrogenase [ubiquinone] flavoprotein 2, mitochondrial OS=Mus musculus GN=Ndufv2 PE=1 SV=2	7.17	27285.4	3106.7	Q9D6J6	7	34.27	0	NDUV2_MOUSE	1349.05	1069.72	5831.59	6037.74	1066.74	951.8	2349.7	2460.41	1737.79	1590.11	6821.5	5411.54	1449.39	1101.09	2888.14	1656.39	3572.03	1707.16	3890.24	1773.75
Ndufs2	NADH dehydrogenase [ubiquinone] iron-sulfur protein 2, mitochondrial OS=Mus musculus GN=Ndufs2 PE=1 SV=1	6.54	52625.8	3765.18	Q91WD5	12	36.29	0	NDUS2_MOUSE	1171.9	956.719	3085.85	5097.64	648.494	691.053	1125.98	1298.66	776.449	1277.15	4660.14	4572.46	748.581	781.62	1526.17	1663.22	2578.03	941.045	2821.55	1179.9
Ndufs3	NADH dehydrogenase [ubiquinone] iron-sulfur protein 3, mitochondrial OS=Mus musculus GN=Ndufs3 PE=1 SV=2	6.77	30149.4	8263.94	Q9DCT2	8	34.6	0	NDUS3_MOUSE	2916.42	2626.38	7718.72	10177.5	2143.64	2454.48	3580.08	4213.49	2606.37	2792.93	10995.9	9025.29	2210.55	2017.87	3018.2	3616.13	5859.74	3097.92	6355.13	2715.69
Ndufs4	NADH dehydrogenase [ubiquinone] iron-sulfur protein 4, mitochondrial OS=Mus musculus GN=Ndufs4 PE=1 SV=3	10.45	19784.7	4972.78	Q9CXZ1	6	31.43	0	NDUS4_MOUSE	1523.94	1270.57	5488.6	4999.74	1351.05	1274.59	2073.81	2108.13	1437.26	1223.29	6304.02	5857.51	1601.3	1308.1	2424.71	1870.28	3320.72	1701.9	3705.52	1801.1
Ndufs7	NADH dehydrogenase [ubiquinone] iron-sulfur protein 7, mitochondrial OS=Mus musculus GN=Ndufs7 PE=1 SV=1	10.15	24683	3824.48	Q9DC70	4	18.3	0	NDUS7_MOUSE	1529.75	1371.96	2823.54	3810.47	1052.64	1067.1	1030.14	891.769	940.801	990.113	3661.33	3060.74	805.518	632.925	760.037	1638.66	2383.93	1010.41	2163.24	959.284
Ndufs8	NADH dehydrogenase [ubiquinone] iron-sulfur protein 8, mitochondrial OS=Mus musculus GN=Ndufs8 PE=1 SV=1	5.83	24038.4	2750.91	Q8K3J1	3	13.68	0	NDUS8_MOUSE	1031.94	776.433	3747.27	4350.45	876.242	719.69	1378.75	1319.09	987.497	599.089	4770.74	4979.42	919.202	484.846	1653.89	1302.87	2476.52	1073.44	2834.19	1090.2
Cyb5r3	NADH-cytochrome b5 reductase 3 OS=Mus musculus GN=Cyb5r3 PE=1 SV=3	8.52	34127.8	828.068	Q9DCN2	5	23.59	0	NB5R3_MOUSE	1095.56	589.935	815.691	1030.31	520.732	517.285	1104.81	1175.98	477.238	580.694	1221.21	1052.54	590.347	639.215	1424.05	1370.36	882.875	829.701	832.92	1005.99
Ndufs1	NADH-ubiquinone oxidoreductase 75 kDa subunit, mitochondrial OS=Mus musculus GN=Ndufs1 PE=1 SV=2	5.37	79777.1	7800.98	Q91VD9	25	38.93	0	NDUS1_MOUSE	3073.89	3256.14	10321.5	15722.4	2520.07	3296.63	5326.09	7624.58	3171.4	3707.64	14879.4	14181.7	2979.54	3178.16	5178	5941.63	8093.49	4691.84	8985.04	4319.33
Mtnd1	NADH-ubiquinone oxidoreductase chain 1 OS=Mus musculus GN=Mtnd1 PE=1 SV=3	6.56	36059.4	628.325	P03888	3	11.01	0	NU1M_MOUSE	988.906	954.327	877.268	1464.06	628.806	757.559	1047.33	1322.24	873.623	785.279	1425.98	1538.5	834.05	716.092	1194.68	1166.72	1071.14	938.984	1155.85	977.884
Me1	NADP-dependent malic enzyme OS=Mus musculus GN=Me1 PE=1 SV=2	7.19	63953.9	626.866	P06801	12	25.7	0	MAOX_MOUSE	577.198	483.826	790.692	1175.71	721.714	622.287	842.362	1071.15	452.787	768.624	881.6	928.872	429.458	488.333	1013.79	1116.14	756.857	814.379	757.971	761.931
Nckap1	Nck-associated protein 1 OS=Mus musculus GN=Nckap1 PE=1 SV=2	6.17	128784	1180.27	P28660	27	26.86	0	NCKP1_MOUSE	2643.48	2653.71	2680.25	4956.61	1803.62	2208.75	2735.19	3858.54	2316.49	2518.91	3756.32	3383.39	2348.12	2332.01	3286.4	3099.84	3233.51	2651.52	2993.78	2766.59
Nckipsd	NCK-interacting protein with SH3 domain OS=Mus musculus GN=Nckipsd PE=1 SV=2	5.62	78572.6	280.379	Q9ESJ4	6	11.2	0.001	SPN90_MOUSE	612.351	403.313	750.648	1219.48	0	513.58	801.398	1021.13	424.996	552.521	930.43	866.138	407.656	491.888	925.078	827.728	746.449	778.702	693.521	663.088
Ube2m	NEDD8-conjugating enzyme Ubc12 OS=Mus musculus GN=Ube2m PE=1 SV=1	7.71	20900	2589.75	P61082	4	20.77	0	UBC12_MOUSE	1740.75	728.225	1829.61	2302.85	1011.88	1060.19	1762.14	1753.28	1134.71	1268.03	2282.25	1986.09	905.931	883.826	2603.72	1587.23	1650.36	1396.87	1667.77	1495.18
Ncam1	Neural cell adhesion molecule 1 OS=Mus musculus GN=Ncam1 PE=1 SV=3	4.54	119428	244.158	P13595	3	4.3	0.001	NCAM1_MOUSE	1676.14	1248.43	1308.6	1102.53	987.029	1178.16	1075.08	1414.55	934.215	1218.81	788.622	1090.92	779.546	987.023	889.82	776.73	1333.92	1163.71	1008.14	858.28
Ncan	Neurocan core protein OS=Mus musculus GN=Ncan PE=1 SV=1	5.35	137201	268.254	P55066	3	2.37	0.001	NCAN_MOUSE	740.182	707.289	508.913	887.683	1218.5	1455.65	1083.41	1321.95	565.337	1020.32	373.659	455.808	1532.93	1537.74	1080.65	1262.74	711.017	1269.88	603.78	1353.51
Ncdn	Neurochondrin OS=Mus musculus GN=Ncdn PE=1 SV=1	5.23	78895.5	2555.72	Q9Z0E0	12	17.28	0	NCDN_MOUSE	3902.24	3796.25	4941.56	6713.94	3529.07	3895.75	4915.08	5569.91	2957.45	3474.47	5414.15	4795.98	3607.36	3734.86	4235.01	4191.43	4838.5	4477.45	4160.51	3942.16
Nefh	Neurofilament heavy polypeptide OS=Mus musculus GN=Nefh PE=1 SV=3	5.56	116994	2032.85	P19246	22	21.56	0	NFH_MOUSE	2870.1	2790.03	2927.79	4120.24	3216.1	4120.18	3885.71	5082.02	2816.71	4102.94	5244.83	5169.72	4338.02	5430.89	4610.8	5318.78	3177.04	4076	4333.55	4924.62
Nefl	Neurofilament light polypeptide OS=Mus musculus GN=Nefl PE=1 SV=5	4.41	61508.5	11223.9	P08551	29	60.04	0	NFL_MOUSE	13036.7	12761	14018.4	19816.2	12982.1	15138.1	14174.5	19711.3	11234.3	14532.6	16851.2	17209.8	16923.1	18151.6	14446.3	17079	14908.1	15501.5	14957	16650
Nefm	Neurofilament medium polypeptide OS=Mus musculus GN=Nefm PE=1 SV=4	4.56	95916.2	5539.29	P08553	37	46.58	0	NFM_MOUSE	9231.51	8717.59	10427.3	14311.1	9456.37	11060	10850.4	13474.5	8235.42	9629.41	11800.7	11677.4	12355.3	12777.9	10005.6	11691.3	10671.9	11210.3	10335.7	11707.5
Nlgn3	Neuroligin-3 OS=Mus musculus GN=Nlgn3 PE=1 SV=2	5.38	91162.1	190.295	Q8BYM5	2	2.42	0.001	NLGN3_MOUSE	341.22	0	348.444	413.149	0	0	276.737	372.899	0	0	377.101	315.061	0	0	0	312.381	367.604	324.818	346.081	312.381
Gap43	Neuromodulin OS=Mus musculus GN=Gap43 PE=1 SV=1	4.43	23632.4	1284.32	P06837	4	36.56	0	NEUM_MOUSE	1821.58	1219.13	2382.84	2116.45	736.347	339.309	1237.56	1358.04	1009.87	1033.28	1680.41	1632.78	868.648	867.486	1565.46	768.373	1885	917.813	1339.09	1017.49
Gpm6a	Neuronal membrane glycoprotein M6-a OS=Mus musculus GN=Gpm6a PE=1 SV=1	5	31149.6	945.204	P35802	3	11.87	0	GPM6A_MOUSE	4106.92	3220.54	3075.45	6318.14	2707.96	3146.85	3994.91	4416.84	1944.62	2015.61	3148.8	3816.19	2563.1	2591.18	1876.69	1973.98	4180.26	3566.64	2731.3	2251.24
Gpm6b	Neuronal membrane glycoprotein M6-b OS=Mus musculus GN=Gpm6b PE=1 SV=2	5.72	36209.9	1276.8	P35803	4	10.37	0	GPM6B_MOUSE	3300.42	2663.97	3398.31	4722.18	2307.64	2349.1	3229.13	3720.59	2515.69	2335.2	3787.16	2692.78	2587.17	2270.68	1912.52	2157.07	3521.22	2901.62	2832.71	2231.86
Sept3	Neuronal-specific septin-3 OS=Mus musculus GN=Sept3 PE=1 SV=2	6.36	40038	3341.67	Q9Z1S5	14	34.86	0	SEPT3_MOUSE	8932.8	8754.54	8090.54	12133	8000.9	9097.8	11216.1	13336.4	8280.67	10866.2	9101.73	8887.33	9248.58	9605.25	9908.7	8595.71	9477.73	10412.8	9283.99	9339.56
Ganab	Neutral alpha-glucosidase AB OS=Mus musculus GN=Ganab PE=1 SV=1	5.61	106911	142.492	Q8BHN3	2	2.33	0.001	GANAB_MOUSE	464.112	324.663	0	0	615.476	670.894	278.112	396.957	509.598	620.716	252.227	0	620.774	635.797	367.124	460	394.387	490.36	460.847	520.924
Slc1a4	Neutral amino acid transporter A OS=Mus musculus GN=Slc1a4 PE=1 SV=1	5.51	56061.7	411.11	O35874	2	4.89	0	SATT_MOUSE	1018.43	602.547	1316.34	1273.72	0	575.94	1354.11	1835.86	661.881	939.65	985.915	982.932	918.507	968.872	1188.58	1199.63	1052.76	1255.3	892.595	1068.9
Nampt	Nicotinamide phosphoribosyltransferase OS=Mus musculus GN=Nampt PE=1 SV=1	6.74	55447	354.489	Q99KQ4	6	20.37	0.001	NAMPT_MOUSE	1598.68	1216.09	2343.83	2444.41	1182.58	1047.88	2070.98	2224.79	1800.47	1116.81	2156.59	2008.29	1482.25	1485.41	2392.54	1921.1	1900.75	1631.56	1770.54	1820.33
Nono	Non-POU domain-containing octamer-binding protein OS=Mus musculus GN=Nono PE=1 SV=3	9.37	54541	1072.92	Q99K48	9	28.54	0	NONO_MOUSE	1565.12	1410.79	1691.04	3258.43	1116.76	1409.49	1978.27	3201.82	1528.26	2191.77	2753.29	2897.07	1715.24	1777.56	2416.83	2600.1	1981.35	1926.58	2342.6	2127.43
Nploc4	Nuclear protein localization protein 4 homolog OS=Mus musculus GN=Nploc4 PE=1 SV=3	5.99	68017.4	221.236	P60670	2	5.26	0.001	NPL4_MOUSE	0	0	318.135	609.635	0	0	334.973	451.374	0	0	437.817	324.633	0	0	358.685	381.074	463.885	393.174	381.225	369.879
Nsrp1	Nuclear speckle splicing regulatory protein 1 OS=Mus musculus GN=Nsrp1 PE=1 SV=1	9.12	63799	356.313	Q5NCR9	2	5.54	0.001	NSRP1_MOUSE	469.123	290.93	0	0	577.643	799.855	616.983	752.243	439.836	448.447	403.948	358.607	1115.19	1228.63	588.946	596.491	380.026	686.681	412.71	882.314
Ybx1	Nuclease-sensitive element-binding protein 1 OS=Mus musculus GN=Ybx1 PE=1 SV=3	10.13	35730	13044.1	P62960	10	47.2	0	YBOX1_MOUSE	932.872	769.91	14509.4	14682.3	758.438	836.498	1573.91	1798.62	1120.81	849.279	15769	16169.9	1055.63	926.983	1793.24	1576.83	7723.62	1241.87	8477.25	1338.17
Npm1	Nucleophosmin OS=Mus musculus GN=Npm1 PE=1 SV=1	4.42	32560.2	313.967	Q61937	2	9.25	0.001	NPM_MOUSE	875.275	622.861	1163.03	1751.56	851.019	673.155	1074.73	1230.54	857.742	539.18	1181.56	1647.16	1040.6	1030.4	505.253	894.289	1103.18	957.362	1056.41	867.634
Nme1	Nucleoside diphosphate kinase A OS=Mus musculus GN=Nme1 PE=1 SV=1	7.26	17207.8	11079.3	P15532	12	74.34	0	NDKA_MOUSE	4776.55	4274.33	11127.7	14431.2	4872.99	4764.29	9468.26	10197.9	4204.73	4113.66	11266.6	11963.3	6180.67	5386.02	12682.3	10053.3	8652.44	7325.87	7887.07	8575.58
Nme2	Nucleoside diphosphate kinase B OS=Mus musculus GN=Nme2 PE=1 SV=1	7.37	17363.1	8380.69	Q01768	9	67.76	0	NDKB_MOUSE	3111.02	2777.13	7750.48	9959.52	3158.51	3085.86	6617.78	7352.01	3157.2	3234.92	9248.27	10098.6	4041.71	3579.19	9603.34	7299.43	5899.54	5053.54	6434.75	6130.92
Ola1	Obg-like ATPase 1 OS=Mus musculus GN=Ola1 PE=1 SV=1	7.83	44729.6	350.814	Q9CZ30	4	10.1	0.001	OLA1_MOUSE	317.906	333.982	484.872	620.151	0	0	500.281	447.365	555.444	903.605	554.66	429.519	0	0	985	452.581	439.228	473.823	610.807	718.79
Omg	Oligodendrocyte-myelin glycoprotein OS=Mus musculus GN=Omg PE=1 SV=1	8.45	49283.7	1296.19	Q63912	6	21.14	0	OMGP_MOUSE	4811.44	3975.91	1615.01	2607.22	2648.2	3062.95	2272.97	2701.47	3756.46	3661.57	3032.41	2953.97	3543.85	3963.06	1781.98	2025.06	3252.39	2671.4	3351.1	2828.49
Opa3	Optic atrophy 3 protein homolog OS=Mus musculus GN=Opa3 PE=1 SV=1	8.43	20110.4	731.818	Q505D7	2	10.61	0	OPA3_MOUSE	620.341	641.499	911.043	2708.05	469.649	468.552	877.212	2992.93	589.852	607.292	2807.54	3535.51	541.815	560.732	0	3163.72	1220.23	1202.09	1885.05	1422.09
Oxr1	Oxidation resistance protein 1 OS=Mus musculus GN=Oxr1 PE=1 SV=3	5.04	95912	651.348	Q4KMM3	17	31.76	0	OXR1_MOUSE	1149.67	1015.05	1191.86	1785.94	991.925	1385.43	1146.61	2487.04	1072.82	1535.59	1364.76	1301.23	1302.47	1749.06	1066.58	2175.49	1285.63	1502.75	1318.6	1573.4
Palm	Paralemmin-1 OS=Mus musculus GN=Palm PE=1 SV=1	4.59	41614.4	207.5	Q9Z0P4	2	7.57	0.001	PALM_MOUSE	398.308	371.07	427.093	384.325	0	0	372.804	624.649	0	0	462.462	357.528	0	326.717	392.162	310.334	395.199	498.726	409.995	343.071
Pspc1	Paraspeckle component 1 OS=Mus musculus GN=Pspc1 PE=1 SV=1	6.23	58758.7	1028.62	Q8R326	9	23.52	0	PSPC1_MOUSE	1015.82	868.875	1303.14	2225.13	585.651	609.099	1288.46	2018.77	1047.11	925.812	1671.97	1648.15	913.514	986.1	1668.8	1453.17	1353.24	1125.5	1323.26	1255.4
Ppia	Peptidyl-prolyl cis-trans isomerase A OS=Mus musculus GN=Ppia PE=1 SV=2	8	17971.4	13928	P17742	7	42.68	0	PPIA_MOUSE	23445.1	20823.2	32216.1	42919.1	19363.8	19981.6	32580.5	36148.9	21512.4	21683.1	37389.3	39973.8	26447.2	25469.1	36101.8	33260.6	29850.9	27018.7	30139.6	30319.7
Ppib	Peptidyl-prolyl cis-trans isomerase B OS=Mus musculus GN=Ppib PE=1 SV=2	10	23713.5	451.674	P24369	4	20.37	0	PPIB_MOUSE	586.458	519.331	643.681	685.059	388.155	667.032	583.432	786.563	486.628	713.687	603.49	805.112	441.243	563.5	548.483	573.849	608.632	606.296	652.229	531.769
Fkbp1a	Peptidyl-prolyl cis-trans isomerase FKBP1A OS=Mus musculus GN=Fkbp1a PE=1 SV=2	8.66	11922.7	2147.21	P26883	2	25	0	FKB1A_MOUSE	1742.82	1466.2	2058.81	2584.1	1441.83	1351.96	3287.14	4436.27	1009.08	1329.68	1625.29	873.868	1651.42	1535.24	1062.55	557.987	1962.98	2629.3	1209.48	1201.8
Fkbp8	Peptidyl-prolyl cis-trans isomerase FKBP8 OS=Mus musculus GN=Fkbp8 PE=1 SV=2	4.9	43529	312.989	O35465	2	7.71	0.001	FKBP8_MOUSE	413.343	0	483.618	853.521	0	0	488.703	544.026	0	0	594.495	402.017	313.373	0	391.881	457.57	583.494	516.364	498.256	387.608
Pin1	Peptidyl-prolyl cis-trans isomerase NIMA-interacting 1 OS=Mus musculus GN=Pin1 PE=1 SV=1	9.22	18370.5	532.536	Q9QUR7	3	24.85	0	PIN1_MOUSE	764.259	851.356	626.646	1123.83	0	0	471.966	431.755	662.921	0	932.082	1047.15	0	0	786.153	753.321	841.523	451.861	880.718	769.737
Cask	Peripheral plasma membrane protein CASK OS=Mus musculus GN=Cask PE=1 SV=2	5.96	105109	333.921	O70589	6	7.45	0.001	CSKP_MOUSE	563.471	452.702	613.852	948.108	375.144	377.555	591.075	618.635	456.473	561.926	807.254	602.441	361.968	342.031	532.729	539.055	644.533	490.602	607.024	443.946
Prph	Peripherin OS=Mus musculus GN=Prph PE=1 SV=2	5.25	54267.7	807.413	P15331	3	7.37	0	PERI_MOUSE	3269.38	2780.74	10051.8	13231.3	2771.35	2896.88	5446.92	4758.05	2895.13	4472.63	5829.46	3964.94	3120.09	3398.69	6168.42	6038.63	7333.31	3968.3	4290.54	4681.46
Prdx1	Peroxiredoxin-1 OS=Mus musculus GN=Prdx1 PE=1 SV=1	8.23	22176.5	4507.03	P35700	9	43.72	0	PRDX1_MOUSE	5687	4180.36	4347.92	5696.12	4298.2	4063.23	6759.83	7811.15	4439.03	4804.14	4816.17	4255.1	3853.49	3476.44	7420.93	4372.31	4977.85	5733.1	4578.61	4780.79
Prdx2	Peroxiredoxin-2 OS=Mus musculus GN=Prdx2 PE=1 SV=3	5.04	21778.7	5269.07	Q61171	8	39.39	0	PRDX2_MOUSE	5791.23	4598.59	4857.64	6559.35	4244.83	4355.57	5746.13	7199.65	4931.69	4879.97	4642.51	5014.47	5595.84	5971.84	6043.06	4676.16	5451.7	5386.54	4867.16	5571.73
Prdx4	Peroxiredoxin-4 OS=Mus musculus GN=Prdx4 PE=1 SV=1	6.76	31052.6	817.887	O08807	2	10.95	0	PRDX4_MOUSE	439.815	391.016	281.237	580.153	128.923	180.947	254.528	329.328	279.364	349.297	376.186	312.485	274.177	305.313	641.485	444.819	423.055	223.431	329.333	416.449
Prdx5	Peroxiredoxin-5, mitochondrial OS=Mus musculus GN=Prdx5 PE=1 SV=2	9.13	21897.5	1677.42	P99029	7	37.62	0	PRDX5_MOUSE	1424.29	1320.09	1498.79	1709.18	1327.16	1229.44	1318.8	1533.79	1188.71	1166.36	1312.63	1357.58	1199.02	1075.32	1361.22	1326.02	1488.09	1352.3	1256.32	1240.39
Prdx6	Peroxiredoxin-6 OS=Mus musculus GN=Prdx6 PE=1 SV=3	5.61	24870.7	2094.29	O08709	10	62.05	0	PRDX6_MOUSE	4562.53	3484.45	6728.18	8440.94	4270.1	4109.71	6014.15	6535	3767.93	4050.94	8225.91	7202.51	4598.28	4317.95	7119.03	6187.4	5804.02	5232.24	5811.82	5555.67
Hsd17b4	Peroxisomal multifunctional enzyme type 2 OS=Mus musculus GN=Hsd17b4 PE=1 SV=3	8.69	79482	571.67	P51660	8	14.56	0	DHB4_MOUSE	606.831	441.426	823.656	1113.69	401.245	518.102	754.243	993.252	465.516	660.49	1101.52	967.339	437.673	584.112	1178.08	964.773	746.4	666.71	798.716	791.16
Ethe1	Persulfide dioxygenase ETHE1, mitochondrial OS=Mus musculus GN=Ethe1 PE=1 SV=2	6.85	27738.9	312.088	Q9DCM0	2	12.2	0.001	ETHE1_MOUSE	412.907	325.875	662.818	1051.13	368.679	479.103	717.291	849.763	421.025	547.632	779.122	708.585	468.637	531.813	864.782	725.178	613.182	603.709	614.091	647.603
Psd3	PH and SEC7 domain-containing protein 3 OS=Mus musculus GN=Psd3 PE=1 SV=2	5.8	114722	256.613	Q2PFD7	3	4.53	0.001	PSD3_MOUSE	1313.82	1024.31	1514.87	1921.2	1237.02	1486.86	1236.72	1727.74	905.447	916.2	1614.78	1659.3	1449.14	1425.07	1131.57	1086.55	1443.55	1422.08	1273.93	1273.08
Phf24	PHD finger protein 24 OS=Mus musculus GN=Phf24 PE=1 SV=2	5.43	45223	3325.82	Q80TL4	9	25.25	0	PHF24_MOUSE	2523.85	2214.43	3875.73	5704.45	1809.79	2085.85	3443.73	4100.65	2288.57	2361.64	4360.73	4084.16	2140.59	2032.77	3671.43	3294.88	3579.62	2860.01	3273.78	2784.92
Farsa	Phenylalanine--tRNA ligase alpha subunit OS=Mus musculus GN=Farsa PE=1 SV=1	8.53	57599	365.469	Q8C0C7	6	19.88	0.001	SYFA_MOUSE	541.572	465.562	640.768	1136.21	458.315	465.349	567.077	629.232	474.339	634.885	892.339	837.558	314.51	411.422	646.57	743.812	696.029	529.993	709.78	529.079
Farsb	Phenylalanine--tRNA ligase beta subunit OS=Mus musculus GN=Farsb PE=1 SV=2	6.71	65697.4	251.793	Q9WUA2	3	6.79	0.001	SYFB_MOUSE	421.84	407.32	556.109	772.279	0	0	586.107	600.114	438.418	475.045	715.927	518.856	319.629	0	667.669	615.125	539.387	593.11	537.062	534.141
Phactr1	Phosphatase and actin regulator 1 OS=Mus musculus GN=Phactr1 PE=1 SV=1	6.52	66286.2	214.085	Q2M3X8	5	8.1	0.001	PHAR1_MOUSE	415.885	300.994	469.754	767.582	336.513	399.974	394.661	515.386	419.797	573.734	609.823	687.419	383.011	351.842	435.392	472.536	488.554	411.633	572.693	410.695
Slc25a3	Phosphate carrier protein, mitochondrial OS=Mus musculus GN=Slc25a3 PE=1 SV=1	9.49	39632.4	7319.93	Q8VEM8	14	33.33	0	MPCP_MOUSE	14378.2	11875.9	15071	20812.2	11201.2	11736.3	16189.1	18435.7	10637.6	11917.4	19842.8	17075.2	12579.4	12180.2	16107.1	16743.1	15534.3	14390.6	14868.3	14402.5
Cds2	Phosphatidate cytidylyltransferase 2 OS=Mus musculus GN=Cds2 PE=1 SV=1	6.63	51314	847.922	Q99L43	6	18.02	0	CDS2_MOUSE	1023.81	932.335	922.031	1372.36	912.559	978.176	1217.53	1258.37	880.996	1103.84	1541.45	1223.85	1177.57	990.339	1352.59	1249.95	1062.63	1091.66	1187.53	1192.61
Pebp1	Phosphatidylethanolamine-binding protein 1 OS=Mus musculus GN=Pebp1 PE=1 SV=3	5.03	20830.5	2595.13	P70296	6	50.8	0	PEBP1_MOUSE	3189.51	2203.5	4074.33	3626.53	2958.16	1870.94	3558.37	3054.13	2190.71	1630.72	2790.65	2442.57	2736.06	2044.74	3137.76	2428.86	3273.47	2860.4	2263.66	2586.85
Sacm1l	Phosphatidylinositide phosphatase SAC1 OS=Mus musculus GN=Sacm1l PE=1 SV=1	6.89	66944	194.053	Q9EP69	3	4.77	0.001	SAC1_MOUSE	602.982	619.041	509.208	758.187	480.903	659.967	603.15	776.921	500.239	860.352	752.183	783.991	680.87	552.938	667.294	695.97	622.354	630.235	724.191	649.268
Pi4ka	Phosphatidylinositol 4-kinase alpha OS=Mus musculus GN=Pi4ka PE=1 SV=2	6.63	237043	147.203	E9Q3L2	4	2.76	0.001	PI4KA_MOUSE	4479.66	1947.7	3439.6	5093.9	434.476	587.621	3188.09	3153.32	2223.19	3667.87	4852.52	4192.01	1508.85	2358.46	2800.37	2455.55	3740.22	1840.88	3733.9	2280.81
Pip5k1c	Phosphatidylinositol 4-phosphate 5-kinase type-1 gamma OS=Mus musculus GN=Pip5k1c PE=1 SV=2	5.27	72408.5	1185.26	O70161	13	26.78	0	PI51C_MOUSE	1173.13	903.478	1744.65	2742.16	768.7	770.495	1407.99	1723.78	1011.51	1059.8	2043.7	1762.38	1147.9	840.482	1553.83	1712.08	1640.86	1167.74	1469.35	1313.57
Pitpna	Phosphatidylinositol transfer protein alpha isoform OS=Mus musculus GN=Pitpna PE=1 SV=2	5.93	31893.5	2379.04	P53810	9	39.48	0	PIPNA_MOUSE	877.018	810.54	1541.12	3106.41	713.253	806.292	1659.73	2164.36	593.444	789.339	2355.68	2317.55	826.561	848.549	2201.71	2015.34	1583.77	1335.91	1514	1473.04
Picalm	Phosphatidylinositol-binding clathrin assembly protein OS=Mus musculus GN=Picalm PE=1 SV=1	7.96	71543.6	626.184	Q7M6Y3	7	13.48	0	PICAL_MOUSE	1429.52	978.132	1408.33	1787.38	696.254	895.045	1311.92	1555.73	1127.17	1251.95	1643.83	1453.32	1325.33	1304.99	1299.64	1310.43	1400.84	1114.74	1369.07	1310.1
Pck2	Phosphoenolpyruvate carboxykinase [GTP], mitochondrial OS=Mus musculus GN=Pck2 PE=1 SV=1	6.93	70528.1	426.714	Q8BH04	4	8.28	0	PCKGM_MOUSE	597.244	577.386	538.263	775.482	548.988	542.594	540.978	619.78	562.439	659.247	585.408	526.585	447.215	423.523	511.161	525.154	622.094	563.085	583.42	476.763
Pacs1	Phosphofurin acidic cluster sorting protein 1 OS=Mus musculus GN=Pacs1 PE=1 SV=2	7.64	104830	275.661	Q8K212	8	11.34	0.001	PACS1_MOUSE	5236.47	1822.3	725.944	15337.4	973.141	1085.82	613.162	11355.6	4046.28	1845	737.772	628.595	2791.48	4724.86	9481.09	635.165	5780.54	3506.92	1814.41	4408.15
Pgm1	Phosphoglucomutase-1 OS=Mus musculus GN=Pgm1 PE=1 SV=4	6.12	61418.3	1657.35	Q9D0F9	15	30.43	0	PGM1_MOUSE	1288.91	1239.57	1820.54	2421.78	1437.04	1556.38	1967.65	2157.58	1037.28	1277.23	2376.88	2079.83	1387.08	1463.08	2359.54	2320.98	1692.7	1779.66	1692.8	1882.67
Pgk1	Phosphoglycerate kinase 1 OS=Mus musculus GN=Pgk1 PE=1 SV=4	7.9	44550.6	11763.7	P09411	19	51.56	0	PGK1_MOUSE	14507.6	12706.8	22461.2	27637.1	12748.4	13760.6	22760.2	25517.2	13503.2	15593	25926.6	22059.7	14516.4	14358.1	25600.2	20839.4	19328.2	18696.6	19270.6	18828.5
Pgk2	Phosphoglycerate kinase 2 OS=Mus musculus GN=Pgk2 PE=1 SV=4	6.37	44853.1	5894.83	P09041	5	14.87	0	PGK2_MOUSE	374.971	335.127	567.041	799.463	0	0	0	0	362.159	422.022	683.822	628.375	351.406	338.242	597.874	513.118	519.151	0	524.095	450.16
Pgam1	Phosphoglycerate mutase 1 OS=Mus musculus GN=Pgam1 PE=1 SV=3	6.79	28832	1047.11	Q9DBJ1	9	44.88	0	PGAM1_MOUSE	2438	1858.71	1840.6	3116.02	1385.85	1295.38	2037.73	3068.26	1573.06	1405.08	2070.04	2873.98	1851.11	1594.21	2011.45	3271.85	2313.33	1946.81	1980.54	2182.15
Plaa	Phospholipase A-2-activating protein OS=Mus musculus GN=Plaa PE=1 SV=4	5.71	87221.4	251.973	P27612	4	6.68	0.001	PLAP_MOUSE	453.798	0	704.336	834.198	301.872	329.701	507.389	698.16	376.156	535.949	789.172	609.991	409.236	423.523	651.071	745.006	664.111	459.28	577.817	557.209
Pld3	Phospholipase D3 OS=Mus musculus GN=Pld3 PE=1 SV=1	6.06	54389.2	190.947	O35405	2	4.1	0.001	PLD3_MOUSE	0	0	841.133	803.078	0	411.467	446.401	837.448	0	663.473	964.024	0	0	0	944.115	844.528	822.106	565.105	813.748	894.321
Atp8a1	Phospholipid-transporting ATPase IA OS=Mus musculus GN=Atp8a1 PE=1 SV=2	6.38	131414	504.145	P70704	17	17.61	0	AT8A1_MOUSE	1084.89	838.372	1267.6	1968.7	821.274	931.515	1681.59	2083.88	916.223	1188.15	1681.7	2077.94	1253.68	1392.05	2913.18	2423.49	1289.89	1379.57	1466	1995.6
Pmm1	Phosphomannomutase 1 OS=Mus musculus GN=Pmm1 PE=1 SV=1	5.16	29774.9	718.077	O35621	8	38.17	0	PMM1_MOUSE	601.166	546.759	944.523	1502.5	338.668	471.284	992.691	1148.96	580.777	675.156	1026.9	1148.8	680.017	622.534	1125.1	1106.76	898.736	737.901	857.907	883.603
Pmm2	Phosphomannomutase 2 OS=Mus musculus GN=Pmm2 PE=1 SV=1	5.98	27656.7	336.129	Q9Z2M7	3	11.98	0.001	PMM2_MOUSE	0	0	383.28	461.901	0	0	285.326	345.87	0	0	491.069	455.356	142.249	0	388.909	306.155	422.59	315.598	473.212	279.104
Psat1	Phosphoserine aminotransferase OS=Mus musculus GN=Psat1 PE=1 SV=1	8.08	40472.7	306.954	Q99K85	3	7.57	0.001	SERC_MOUSE	669.367	565.924	622.701	950.67	459.193	612.584	604.831	897.879	482.752	636.874	815.882	797.563	398.304	439.11	858.78	849.559	702.165	643.622	683.268	636.438
Phyhip	Phytanoyl-CoA hydroxylase-interacting protein OS=Mus musculus GN=Phyhip PE=1 SV=1	6.56	37554.7	3289.5	Q8K0S0	9	22.73	0	PHYIP_MOUSE	3407.99	2822.2	5180.35	8233.94	2504.58	2763.08	5032.08	6635.52	3174.36	3113.52	6129.72	5010.52	2562.78	2611	4708.57	4960.4	4911.12	4233.82	4357.03	3710.69
Phyhipl	Phytanoyl-CoA hydroxylase-interacting protein-like OS=Mus musculus GN=Phyhipl PE=1 SV=1	5.89	42341	2439.62	Q8BGT8	9	25.07	0	PHIPL_MOUSE	2022.48	1706.44	2939.76	4098.18	1570.34	1593.93	3128.78	3530.8	1740.76	1865.38	3727.6	2949.74	1833.03	1903.49	3281.61	3292.75	2691.72	2455.96	2570.87	2577.72
Pnn	Pinin OS=Mus musculus GN=Pnn PE=1 SV=4	6.58	82435.8	234.737	O35691	4	5.38	0.001	PININ_MOUSE	9415.07	6855.76	2948.17	5527.12	3693.82	4305.64	7689.86	8813.83	11177.1	12605.2	6303.92	5014.11	4948.12	5308.9	21530.2	3092.93	6186.53	6125.79	8775.06	8720.03
Pkp1	Plakophilin-1 OS=Mus musculus GN=Pkp1 PE=1 SV=1	8.97	80896.5	832.963	P97350	5	7.97	0	PKP1_MOUSE	1204.37	762.766	263.048	589.938	427.984	701.038	787.794	1696.85	679.968	1635.77	486.28	418.734	0	827.971	3586.94	445.162	705.03	903.418	805.188	1620.02
Atp2b1	Plasma membrane calcium-transporting ATPase 1 OS=Mus musculus GN=Atp2b1 PE=1 SV=1	5.54	134747	5649.39	G5E829	32	31.31	0	AT2B1_MOUSE	8134.52	5630.24	6440.5	8254.46	3419.76	3736.05	5667.69	6599.74	5883.98	4416.79	7585.89	8809.32	6813.02	7239.19	8039.29	6228.71	7114.93	4855.81	6673.99	7080.05
Atp2b2	Plasma membrane calcium-transporting ATPase 2 OS=Mus musculus GN=Atp2b2 PE=1 SV=2	5.59	132588	5191.48	Q9R0K7	32	31.47	0	AT2B2_MOUSE	12917.5	9375.5	7090.1	9888.3	6483.45	7552.16	11249.6	13405.4	15877.2	17146.6	10153.6	8212.89	8627.54	8805.31	26711.7	6630.32	9817.85	9672.66	12847.6	12693.7
Atp2b4	Plasma membrane calcium-transporting ATPase 4 OS=Mus musculus GN=Atp2b4 PE=1 SV=1	5.72	133069	3766.9	Q6Q477	22	20.58	0	AT2B4_MOUSE	2310.7	1628.56	3284.82	4263.74	1435.17	1544.15	2975.53	3512.66	1478	1848.03	3210.48	2460.97	1971.7	1812.58	2639.29	2429.02	2871.95	2366.88	2249.37	2213.15
Pls3	Plastin-3 OS=Mus musculus GN=Pls3 PE=1 SV=3	5.27	70742.1	345.293	Q99K51	4	10.32	0.001	PLST_MOUSE	736.695	742.886	667.39	945.439	537.574	644.518	1006.91	1269.35	617.548	809.765	867.924	782.913	634.139	725.423	983.781	841.543	773.103	864.586	769.537	796.222
Pafah1b1	Platelet-activating factor acetylhydrolase IB subunit alpha OS=Mus musculus GN=Pafah1b1 PE=1 SV=2	7.01	46670.2	3742.56	P63005	12	30.24	0	LIS1_MOUSE	2711.24	2316.13	3149.49	4421.12	2014.18	2092.56	3451.83	4337.13	2523.69	2503.66	3957.61	3741.19	2972.71	2619.55	3701.91	3768.44	3149.5	2973.93	3181.54	3265.65
Pafah1b2	Platelet-activating factor acetylhydrolase IB subunit beta OS=Mus musculus GN=Pafah1b2 PE=1 SV=2	5.5	25581.4	1095.81	Q61206	3	16.59	0	PA1B2_MOUSE	1139.58	653.799	1659.18	1679.07	1026.62	882.845	1964.56	1684.06	1180.74	1348.82	1689.59	2586.96	1192.16	1105.77	1748.88	1802.65	1282.91	1389.52	1701.53	1462.37
Pafah1b3	Platelet-activating factor acetylhydrolase IB subunit gamma OS=Mus musculus GN=Pafah1b3 PE=1 SV=1	6.45	25853.4	371.48	Q61205	3	16.38	0.001	PA1B3_MOUSE	431.21	445.247	457.513	641.822	500.778	553.144	482.474	699.401	490.031	573.485	511.246	751.052	546.175	511.098	683.611	582.036	493.948	558.949	581.453	580.73
Plec	Plectin OS=Mus musculus GN=Plec PE=1 SV=3	5.63	534189	381.709	Q9QXS1	57	15.18	0.001	PLEC_MOUSE	2210.74	1510.56	1189.87	1711.42	1208.82	2071.78	3138.34	4107.14	2690.76	3426.66	1638.56	1094.33	1628.22	2467.3	4909.71	1470.14	1655.65	2631.52	2212.58	2618.85
Pcbp1	Poly(rC)-binding protein 1 OS=Mus musculus GN=Pcbp1 PE=1 SV=1	6.71	37498	3095.75	P60335	7	30.62	0	PCBP1_MOUSE	1776.47	1525.84	3093.59	4073.41	1298.16	1266.93	2660.68	3411.55	1691.92	1905.57	3785.97	4152.11	1722.26	1631.4	3456.5	3416.66	2617.33	2159.33	2883.89	2556.7
Pcbp2	Poly(rC)-binding protein 2 OS=Mus musculus GN=Pcbp2 PE=1 SV=1	6.35	38221.8	1953.08	Q61990	5	26.24	0	PCBP2_MOUSE	1078.17	792.246	1715.27	2205.78	503.137	338.771	1324.41	1603.1	954.69	1059.63	2255.06	2335.62	388.647	705.078	1828.69	1890.08	1447.87	942.354	1651.25	1203.12
Pcbp3	Poly(rC)-binding protein 3 OS=Mus musculus GN=Pcbp3 PE=1 SV=3	7.3	39294.3	1712.04	P57722	4	14.02	0	PCBP3_MOUSE	251.133	177.377	397.35	791.647	166.548	112.14	282.167	469.939	175.574	188.875	554.844	672.69	186.449	190.793	539.187	624.384	404.377	257.699	397.996	385.203
Puf60	Poly(U)-binding-splicing factor PUF60 OS=Mus musculus GN=Puf60 PE=1 SV=2	5.02	60249.1	1565.02	Q3UEB3	13	38.3	0	PUF60_MOUSE	2766.51	2151.93	1807.04	1604.13	2829.39	2540.08	1456.82	1459.52	2831.54	2082.73	1761.18	1781.62	3691.34	3371.84	1524.76	1124.59	2082.4	2071.45	2114.27	2428.13
Pabpc1	Polyadenylate-binding protein 1 OS=Mus musculus GN=Pabpc1 PE=1 SV=2	9.81	70671.1	523.927	P29341	11	18.24	0	PABP1_MOUSE	8191.46	5602.96	2683.65	3762.43	3232.36	3971.73	4846.83	6201.91	7819.31	9888.7	3581.93	4685.07	5748.9	8279.61	14141.6	2813.81	5060.12	4563.21	6493.75	7745.97
Atp4a	Potassium-transporting ATPase alpha chain 1 OS=Mus musculus GN=Atp4a PE=1 SV=3	5.51	114016	1745.44	Q64436	9	10.26	0	ATP4A_MOUSE	1869.32	1995.37	2540.93	4524.52	1718.2	2693.24	2485.76	4202.52	1642.13	3490.56	3501.32	3862.08	2267.18	4034.59	3959.99	4258.37	2732.54	2774.93	3124.02	3630.03
Atp12a	Potassium-transporting ATPase alpha chain 2 OS=Mus musculus GN=Atp12a PE=1 SV=3	5.9	114727	1018.22	Q9Z1W8	7	6.96	0	AT12A_MOUSE	19656.7	18714.3	22407	26977.5	19072.6	19604.3	21739.9	26798.7	15509	18766.9	25569.4	25458.2	18650	19195.6	19588.6	22817.7	21938.9	21803.9	21325.9	20063
Lmna	Prelamin-A/C OS=Mus musculus GN=Lmna PE=1 SV=2	6.55	74237.7	1148.08	P48678	19	31.28	0	LMNA_MOUSE	3312.48	2168.52	964.361	1296.24	652.698	1735.86	1966.12	2232.34	3449.06	3302.95	1216.43	1254.4	3091.39	2356.48	1617.69	1055.77	1935.4	1646.75	2305.71	2030.33
Prpf19	Pre-mRNA-processing factor 19 OS=Mus musculus GN=Prpf19 PE=1 SV=1	6.14	55239	349.872	Q99KP6	4	12.7	0.001	PRP19_MOUSE	454.016	358.304	482.733	866.118	322.544	398.09	565.319	797.447	473.11	569.756	840.756	774.734	453.471	455.791	849.497	761.124	540.293	520.85	664.589	629.971
Prpf40a	Pre-mRNA-processing factor 40 homolog A OS=Mus musculus GN=Prpf40a PE=1 SV=1	7.51	108481	676.612	Q9R1C7	14	16.26	0	PR40A_MOUSE	1558.8	1371.65	697.699	1028.92	1536.92	1697.36	1002.09	1303.24	1373.11	1689.55	921.16	989.089	1837.71	1987.92	1277.86	1257.88	1164.27	1384.9	1243.23	1590.34
Dhx15	Pre-mRNA-splicing factor ATP-dependent RNA helicase DHX15 OS=Mus musculus GN=Dhx15 PE=1 SV=2	7.12	91007.2	195.722	O35286	4	5.66	0.001	DHX15_MOUSE	546.693	0	600.43	1004.05	0	766.79	693.867	1040.7	0	0	968.521	1020.37	1056.71	718.142	908.949	918.807	717.057	833.786	994.444	900.652
Pcyox1	Prenylcysteine oxidase OS=Mus musculus GN=Pcyox1 PE=1 SV=1	6.46	56494.8	442.701	Q9CQF9	4	14.06	0	PCYOX_MOUSE	566.812	324.85	613.483	952.164	0	0	269.4	0	304.757	0	768.52	584.286	0	0	442.987	353.912	614.327	269.4	552.521	398.45
Ddx17	Probable ATP-dependent RNA helicase DDX17 OS=Mus musculus GN=Ddx17 PE=1 SV=1	8.64	72399.7	2478.6	Q501J6	21	32	0	DDX17_MOUSE	2342.72	2246.63	2744.48	4443.86	1867.8	2315.8	3220.48	3970.52	2379.77	2523.58	4237.23	5592.69	3448.89	3610.11	4580.44	5082.75	2944.42	2843.65	3683.32	4180.54
Ddx41	Probable ATP-dependent RNA helicase DDX41 OS=Mus musculus GN=Ddx41 PE=1 SV=2	6.25	69819.8	1553.14	Q91VN6	18	31.83	0	DDX41_MOUSE	1236.83	928.452	294.684	543.713	2748.24	2871.29	0	0	1098.54	1423.15	452.595	406.78	2544.01	2868.95	292.574	291.658	750.92	2809.76	845.264	1499.3
Ddx5	Probable ATP-dependent RNA helicase DDX5 OS=Mus musculus GN=Ddx5 PE=1 SV=2	9.1	69290.4	2891.41	Q61656	22	38.11	0	DDX5_MOUSE	2270.48	1971.47	2365.31	2982.89	1764.18	1629.81	2497.98	2332.49	2084.72	1921.81	3496.35	3248.63	1737.56	1450.64	2437.97	2076.42	2397.54	2056.12	2687.88	1925.65
Ddx6	Probable ATP-dependent RNA helicase DDX6 OS=Mus musculus GN=Ddx6 PE=1 SV=1	8.84	54191.7	463.197	P54823	7	24.43	0	DDX6_MOUSE	641.549	681.072	709.941	920.137	553.458	548.685	760.281	900.075	867.29	917.526	891.33	802.865	465.225	499.887	942.005	788.584	738.175	690.625	869.753	673.925
Gpr158	Probable G-protein coupled receptor 158 OS=Mus musculus GN=Gpr158 PE=1 SV=2	7.97	134426	140.687	Q8C419	2	2.67	0.001	GP158_MOUSE	0	0	314.595	554.388	0	0	300.123	392.375	0	0	480.773	484.254	0	0	434.642	363.037	434.492	346.249	482.513	398.839
Pfn1	Profilin-1 OS=Mus musculus GN=Pfn1 PE=1 SV=2	8.48	14957.3	16352.5	P62962	8	66.43	0	PROF1_MOUSE	8783.98	6616.83	14541.7	20195	5975.92	5913.89	13468.2	15108.8	7752.89	6407.35	17655.6	16041.9	7674.76	8224.75	16602.4	15933.8	12534.4	10116.7	11964.4	12108.9
Pfn2	Profilin-2 OS=Mus musculus GN=Pfn2 PE=1 SV=3	6.78	15032.3	11095.9	Q9JJV2	5	32.86	0	PROF2_MOUSE	5053.66	4651.46	7912	10263.9	4530.47	4606.96	5690.49	8009.7	3977.59	4135.29	8543.12	9708.62	6712.84	6340.53	9653.64	8480.58	6970.26	5709.4	6591.16	7796.9
Pdcd6ip	Programmed cell death 6-interacting protein OS=Mus musculus GN=Pdcd6ip PE=1 SV=3	6.1	96024.4	424.175	Q9WU78	17	22.09	0	PDC6I_MOUSE	864.453	636.342	1192.31	1539.65	566.654	446.635	1124.98	1284.05	719.858	763.818	1345.12	1156.71	528.355	497.972	1215.5	1107.7	1058.19	855.58	996.376	837.381
Pdcd6	Programmed cell death protein 6 OS=Mus musculus GN=Pdcd6 PE=1 SV=2	4.97	21867.5	1513.49	P12815	5	36.13	0	PDCD6_MOUSE	1946.73	1946.05	1143.27	1478.26	1615.3	1842.12	1322.62	1419.33	2201.55	2096.9	1818.91	1482.06	1379.12	1669.21	1524.57	1352.46	1628.58	1549.84	1899.85	1481.34
Phb	Prohibitin OS=Mus musculus GN=Phb PE=1 SV=1	5.43	29820.1	4605.33	P67778	11	44.12	0	PHB_MOUSE	2785.11	2444.91	3642.85	4947.97	2191.8	2048.23	3940.19	4041.84	2536.61	2969.76	4913.28	3886.25	2313.49	2308.56	4075.13	3589.86	3455.21	3055.52	3576.48	3071.76
Phb2	Prohibitin-2 OS=Mus musculus GN=Phb2 PE=1 SV=1	10.19	33296.4	7004.24	O35129	13	55.18	0	PHB2_MOUSE	3745.58	2647.13	4329.78	5641.46	1989.7	2415.8	4185.14	4628.11	2788.75	3233.92	5166.52	4999.73	2191.59	2265.83	4727.32	3965.86	4090.99	3304.69	4047.23	3287.65
Pa2g4	Proliferation-associated protein 2G4 OS=Mus musculus GN=Pa2g4 PE=1 SV=3	6.42	43699	789.602	P50580	12	31.73	0	PA2G4_MOUSE	941.515	750.403	1167.53	1789.14	647.643	661.977	1292.36	1828.7	837.829	871.869	1636.08	1523.85	936.896	935.92	1770.17	1651.19	1162.15	1107.67	1217.41	1323.54
Pcca	Propionyl-CoA carboxylase alpha chain, mitochondrial OS=Mus musculus GN=Pcca PE=1 SV=2	6.85	79922	591.996	Q91ZA3	16	29.56	0	PCCA_MOUSE	585.551	438.476	850.425	1335.96	475.555	539.516	1027.46	1312.12	592.246	612.264	1130.8	1056.77	587.187	665.877	1165.8	1173.96	802.602	838.663	848.019	898.206
Pccb	Propionyl-CoA carboxylase beta chain, mitochondrial OS=Mus musculus GN=Pccb PE=1 SV=2	7.48	58409.2	710.711	Q99MN9	10	26.62	0	PCCB_MOUSE	529.843	480.596	969.965	1196.85	480.504	522.623	1089.29	1303.91	488.959	592.377	1090.14	856.791	486.205	482.522	1166.36	1087.06	794.314	849.081	757.066	805.537
Ptges3	Prostaglandin E synthase 3 OS=Mus musculus GN=Ptges3 PE=1 SV=1	4.14	18721.5	793.962	Q9R0Q7	2	12.5	0	TEBP_MOUSE	806.857	0	989.913	1258.5	0	0	856.118	989.099	0	0	1068.52	1152.39	1424.11	0	926.391	890.963	1018.42	922.609	1110.46	1080.49
Ptgr2	Prostaglandin reductase 2 OS=Mus musculus GN=Ptgr2 PE=1 SV=2	5.1	38015.4	320.763	Q8VDQ1	2	8.26	0.001	PTGR2_MOUSE	715.778	0	665.473	871.776	0	0	507.389	927.522	0	0	886.235	679.735	0	761.11	760.13	853.482	751.009	717.456	782.985	791.574
Adrm1	Proteasomal ubiquitin receptor ADRM1 OS=Mus musculus GN=Adrm1 PE=1 SV=2	4.75	42060.3	443.164	Q9JKV1	2	6.14	0	ADRM1_MOUSE	494.181	362.497	597.997	887.31	0	382.642	555.537	763.985	525.762	637.371	804.042	633.224	509.965	473.156	570.942	671.836	585.496	567.388	650.1	556.475
Psma5	Proteasome subunit alpha type-5 OS=Mus musculus GN=Psma5 PE=1 SV=1	4.55	26411.1	404.101	Q9Z2U1	2	12.03	0	PSA5_MOUSE	1542.03	723.317	1006.4	993.639	808.237	659.402	1034.15	1551.31	1066.08	1443.03	746.217	1203.89	915.473	1137.87	1328.12	760.868	1066.34	1013.28	1114.81	1035.58
Abhd16a	Protein ABHD16A OS=Mus musculus GN=Abhd16a PE=1 SV=3	8.19	63086.3	259.87	Q9Z1Q2	2	5.38	0.001	ABHGA_MOUSE	448.75	383.557	335.834	586.576	0	0	509.796	679.209	369.035	509.599	694.45	568.378	415.556	413.165	448.989	622.459	438.679	594.503	535.365	475.042
Prmt1	Protein arginine N-methyltransferase 1 OS=Mus musculus GN=Prmt1 PE=1 SV=1	5.09	42435.8	941.905	Q9JIF0	5	16.71	0	ANM1_MOUSE	909.993	717.353	1051.16	1832.27	585.225	663.421	1109.85	1511.74	848.416	930.95	1369.35	1272.65	778.471	790.029	1389.82	1386.99	1127.69	967.56	1105.34	1086.33
Ago2	Protein argonaute-2 OS=Mus musculus GN=Ago2 PE=1 SV=3	9.39	97304.5	286.349	Q8CJG0	5	6.86	0.001	AGO2_MOUSE	584.171	568.067	258.558	354.246	188.683	193.57	234.748	352.441	379.454	424.616	382.062	332.606	339.57	319.578	0	107.003	441.261	242.361	379.684	255.384
Ago3	Protein argonaute-3 OS=Mus musculus GN=Ago3 PE=2 SV=2	9.26	97277.4	193.947	Q8CJF9	3	3.84	0.001	AGO3_MOUSE	652.303	528.075	334.603	523.762	288.067	397.955	293.658	444.051	415.321	643.661	440.789	279.143	379.931	368.714	0	260.03	509.686	355.933	444.728	336.225
Bsn	Protein bassoon OS=Mus musculus GN=Bsn PE=1 SV=4	7.44	418844	255.963	O88737	26	10.45	0.001	BSN_MOUSE	1120.77	977.655	848.286	1394.24	893.482	943.07	860.78	864.466	1101.18	1134.79	1097.94	1010.21	1224.11	1203.16	962.682	933.134	1085.24	890.45	1086.03	1080.77
P4hb	Protein disulfide-isomerase OS=Mus musculus GN=P4hb PE=1 SV=2	4.58	57058.6	249.958	P09103	4	9.04	0.001	PDIA1_MOUSE	508.235	481.901	690.177	852.347	408.562	451.408	1023.49	1163.95	527.652	554.841	721.985	683.15	505.921	453.193	767.07	648.682	633.165	761.852	621.907	593.717
Park7	Protein DJ-1 OS=Mus musculus GN=Park7 PE=1 SV=1	6.36	20021.4	9762.95	Q99LX0	8	47.09	0	PARK7_MOUSE	3994.19	3698.03	6491.46	6472.03	3702.06	3544.88	5964.86	6511.51	4035	3825.8	8338.9	8043.93	5822.52	4864.25	6982.68	5474.72	5163.93	4930.83	6060.91	5786.04
Efr3b	Protein EFR3 homolog B OS=Mus musculus GN=Efr3b PE=1 SV=2	6.08	92406.7	327.757	Q6ZQ18	6	9.42	0.001	EFR3B_MOUSE	511.939	430.524	604.855	807.616	403.719	388.011	591.533	728.901	463.657	494.311	718.406	651.334	451.196	482.658	703.96	710.382	588.733	528.041	581.927	587.049
Fam126b	Protein FAM126B OS=Mus musculus GN=Fam126b PE=1 SV=1	7.62	58586.7	313.657	Q8C729	4	10	0.001	F126B_MOUSE	546.257	408.594	676.24	1038.74	358.808	423.053	749.428	996.689	427.264	557.327	807.713	701.215	521.783	515.747	759.849	827.728	667.459	631.995	623.38	656.277
Fam49a	Protein FAM49A OS=Mus musculus GN=Fam49a PE=1 SV=1	5.63	37343	776.51	Q8BHZ0	7	30.65	0	FA49A_MOUSE	738.515	587.531	872.053	1268.38	407.659	472.387	656.648	958.215	459.021	505.982	946.217	853.286	536.908	620.414	631.473	794.383	866.619	623.727	691.127	645.795
Fam49b	Protein FAM49B OS=Mus musculus GN=Fam49b PE=1 SV=1	5.68	36776.1	821.205	Q921M7	9	38.27	0	FA49B_MOUSE	11028.4	5704.57	3377.42	5350.31	3565.95	4552.95	7226.57	9072.2	6872.15	6924.3	4096.07	6294.68	7323.64	7127.38	8118.32	3457.48	6365.18	6104.41	6046.8	6506.7
Prkca	Protein kinase C alpha type OS=Mus musculus GN=Prkca PE=1 SV=3	6.73	76852.2	461.726	P20444	6	9.67	0	KPCA_MOUSE	3339.9	2941.99	3860	6029.05	2618.7	3185.99	3983.71	5079.28	2096.76	2814.19	5118.91	5024.99	3276.18	3853.21	3917.1	3939.35	4042.73	3716.92	3763.71	3746.46
Pacsin1	Protein kinase C and casein kinase substrate in neurons protein 1 OS=Mus musculus GN=Pacsin1 PE=1 SV=1	4.97	50575.4	1165.87	Q61644	9	26.53	0	PACN1_MOUSE	1927.26	1749.37	1637.87	2164.6	1352.28	1478.94	1333.17	1729.79	1431.59	1710.43	1435.62	1815.86	1591.89	1653.14	1446.93	1277.66	1869.78	1473.54	1598.37	1492.41
Prkcb	Protein kinase C beta type OS=Mus musculus GN=Prkcb PE=1 SV=4	6.57	76751.1	779.809	P68404	9	18.93	0	KPCB_MOUSE	2937.99	2596.56	4106.26	4990.78	2765.16	3283.82	3796.51	4320.42	2264.44	2595.47	3893.18	3524.59	2869.33	3077.87	3253.29	3127.9	3657.9	3541.48	3069.42	3082.1
Prkcd	Protein kinase C delta type OS=Mus musculus GN=Prkcd PE=1 SV=3	7.1	77547.5	266.03	P28867	2	4.75	0.001	KPCD_MOUSE	556.062	397.535	749.321	1188.2	320.07	392.062	663.297	835.586	471.314	429.057	922.996	794.327	433.376	383.734	639.444	710.34	722.781	552.754	654.423	541.723
Prkce	Protein kinase C epsilon type OS=Mus musculus GN=Prkce PE=1 SV=1	6.61	83560.9	525.854	P16054	11	19.67	0	KPCE_MOUSE	1100.72	925.284	1412.36	1853.51	846.071	864.884	1257.43	1445.68	969.726	938.407	1487.66	1486.55	939.234	915.205	1095.28	1315.53	1322.97	1103.51	1220.59	1066.31
Prkcg	Protein kinase C gamma type OS=Mus musculus GN=Prkcg PE=1 SV=1	7.17	78357.9	1821.15	P63318	13	23.96	0	KPCG_MOUSE	4645.84	3652.49	4565.02	6826.35	4484.49	5002.1	5660.91	6793.91	3542.32	3524.68	5234.16	5533.69	5417.26	5594.12	5484.45	5192.44	4922.43	5485.35	4458.71	5422.07
Ndrg1	Protein NDRG1 OS=Mus musculus GN=Ndrg1 PE=1 SV=1	5.65	43008.8	1254.79	Q62433	7	28.68	0	NDRG1_MOUSE	838.233	752.826	1497.68	1829.07	1063.07	1143.15	1767.11	2535.26	762.081	925.149	1684.36	1610.94	1242.05	1277.47	2113.57	2026.34	1229.45	1627.15	1245.63	1664.86
Ndrg2	Protein NDRG2 OS=Mus musculus GN=Ndrg2 PE=1 SV=1	5.08	40789.3	1616.91	Q9QYG0	6	23.99	0	NDRG2_MOUSE	1503.75	890.681	1889.49	3070.75	963.616	1008.63	2503.39	3424.83	986.615	1145.15	2985.33	2855.1	943.594	1467.39	3503.3	3182.39	1838.67	1975.12	1993.05	2274.17
Ndrg3	Protein NDRG3 OS=Mus musculus GN=Ndrg3 PE=1 SV=1	4.91	41555.1	450.564	Q9QYF9	6	22.4	0	NDRG3_MOUSE	1127.67	1185.99	1556.53	1943.72	1045.46	1264.07	1509.4	1926.26	1056.5	1291.07	2075.27	1805.35	1006.98	1081.33	1672.27	1521.91	1453.48	1436.3	1557.05	1320.62
Ndrg4	Protein NDRG4 OS=Mus musculus GN=Ndrg4 PE=1 SV=1	5.85	38508.9	422.048	Q8BTG7	3	10.8	0	NDRG4_MOUSE	430.665	331	812.225	1067.46	474.119	562.564	709.305	800.788	375.747	596.852	983.849	805.112	464.562	442.186	1009.01	946.437	660.338	636.694	690.39	715.548
Nipsnap1	Protein NipSnap homolog 1 OS=Mus musculus GN=Nipsnap1 PE=1 SV=1	9.71	33363.3	7165.86	O55125	6	22.54	0	NIPS1_MOUSE	1289.93	1005.61	31268.3	36583.7	1506.59	1427.51	3044.03	3200.29	1035.39	798.33	36212.6	33810.5	1128.18	828.04	1540.23	2377.95	17536.9	2294.6	17964.2	1468.6
Nipsnap2	Protein NipSnap homolog 2 OS=Mus musculus GN=Nipsnap2 PE=1 SV=1	9.52	32932.8	8934.38	O55126	7	28.11	0	NIPS2_MOUSE	324.224	945.754	13281.1	18500.7	379.135	1325.96	1260.87	1666.02	0	3662.4	20028.7	18616.4	390.531	1251.08	674.421	942.514	8262.97	1158	14102.5	814.638
Ppm1a	Protein phosphatase 1A OS=Mus musculus GN=Ppm1a PE=1 SV=1	5.03	42432.9	585.196	P49443	6	19.9	0	PPM1A_MOUSE	617.218	504.66	1342.08	1681.42	476.088	483.875	1025.32	1269.06	563.384	698.497	1462.05	1399.82	653.603	640.104	1165.35	1134.22	1036.34	813.587	1030.94	898.321
Ppm1b	Protein phosphatase 1B OS=Mus musculus GN=Ppm1b PE=1 SV=1	4.87	42795.1	278.574	P36993	3	10.51	0.001	PPM1B_MOUSE	0	152.948	309.994	455.843	105.79	119.544	256.229	343.419	174.075	201.156	364.266	358.095	213.135	183.373	382.008	329.882	306.262	206.245	274.398	277.1
Ppme1	Protein phosphatase methylesterase 1 OS=Mus musculus GN=Ppme1 PE=1 SV=5	5.59	42256.5	1056.43	Q8BVQ5	10	30.83	0	PPME1_MOUSE	1431.41	959.763	1836.54	2471.95	901.464	948.157	1713.15	2113.86	1121.16	1196.6	2002.67	1830.42	813.48	905.908	1924.33	1894.32	1674.92	1419.16	1537.71	1384.51
Pptc7	Protein phosphatase PTC7 homolog OS=Mus musculus GN=Pptc7 PE=1 SV=1	4.88	33048.1	661.238	Q6NVE9	2	9.68	0	PPTC7_MOUSE	0	0	394.24	855.763	0	433.321	367.186	736.777	0	0	531.714	647.244	296.69	366.711	494	586.641	625.001	512.428	589.479	436.011
Pof1b	Protein POF1B OS=Mus musculus GN=Pof1b PE=2 SV=3	5.79	67785.1	230.602	Q8K4L4	2	3.58	0.001	POF1B_MOUSE	773.628	0	0	0	0	0	803.385	1335.51	585.031	1025.66	0	0	0	0	1179.02	0	773.628	1069.45	805.346	1179.02
Rogdi	Protein rogdi homolog OS=Mus musculus GN=Rogdi PE=1 SV=2	8.26	32100.1	647.544	Q3TDK6	5	23.69	0	ROGDI_MOUSE	799.884	492.338	876.531	1153.29	499.661	521.807	687.944	939.408	519.239	675.653	970.541	700.316	577.835	570.508	570.989	714.646	830.512	662.205	716.437	608.494
Rufy3	Protein RUFY3 OS=Mus musculus GN=Rufy3 PE=1 SV=1	5.2	53007.2	1259.43	Q9D394	16	40.09	0	RUFY3_MOUSE	1245.77	967.901	1285.52	2057.31	1030.72	1270.95	1419.6	2038.92	1015.41	1262.06	1604.69	1685.36	1182.08	1026.09	1871.35	1781.93	1389.12	1440.05	1391.88	1465.36
Scai	Protein SCAI OS=Mus musculus GN=Scai PE=1 SV=2	8.72	70275.4	214.459	Q8C8N2	3	7.43	0.001	SCAI_MOUSE	963.74	751.894	797.55	1173.68	715.169	574.81	822.491	929.957	637.556	629.085	1150.35	1128.13	607.282	674.833	977.498	837.876	921.717	760.607	886.279	774.372
Sugt1	Protein SGT1 homolog OS=Mus musculus GN=Sugt1 PE=1 SV=3	5.15	38159	627.716	Q9CX34	7	24.4	0	SGT1_MOUSE	495.198	508.987	983.387	1662.84	445.171	642.823	853.596	1218.94	531.623	726.945	1143.28	1178.73	619.731	705.939	1153.04	1105.74	912.604	790.132	895.144	896.113
Son	Protein SON OS=Mus musculus GN=Son PE=1 SV=2	5.31	265652	180.792	Q9QX47	9	4.79	0.001	SON_MOUSE	1203.13	1020.52	662.818	1053.9	1082.54	1295.07	878.664	1101.23	916.16	1194.53	962.739	906.852	1152.57	1263.87	977.967	957.012	985.094	1089.38	995.071	1087.85
Sec23a	Protein transport protein Sec23A OS=Mus musculus GN=Sec23a PE=1 SV=2	6.65	86162.1	413.458	Q01405	9	15.95	0	SC23A_MOUSE	954.951	539.055	1121.07	1459.15	456.665	500.957	1051	1196.03	737.756	728.27	1234.79	1196.7	550.03	542.615	1072.3	1044.77	1018.56	801.163	974.38	802.428
Sec31a	Protein transport protein Sec31A OS=Mus musculus GN=Sec31a PE=1 SV=2	6.29	133570	187.501	Q3UPL0	5	5.61	0.001	SC31A_MOUSE	471.738	447.297	797.476	1087.11	371.792	377.743	548.429	695.2	420.836	388.787	867.465	705.529	0	321.693	731.529	685.225	700.904	498.291	595.654	579.482
Eipr1	Protein TSSC1 OS=Mus musculus GN=Eipr1 PE=1 SV=2	4.77	43127	296.033	Q8K0G5	2	7.25	0.001	TSSC1_MOUSE	571.751	389.242	737.153	1142.24	332.123	487.298	710.986	1163.95	575.483	749.98	920.517	894.764	567.408	668.509	1048.77	936.246	710.098	673.589	785.186	805.232
Wiz	Protein Wiz OS=Mus musculus GN=Wiz PE=1 SV=2	6.54	184292	154.161	O88286	4	2.91	0.001	WIZ_MOUSE	1762.68	1451.98	1870.98	2484.87	1196.52	1493.39	1949.69	2474.63	1646.61	1656.98	2181.74	2191.1	1739.13	1530.08	2328.78	2227.34	1892.63	1778.56	1919.11	1956.33
Tgm1	Protein-glutamine gamma-glutamyltransferase K OS=Mus musculus GN=Tgm1 PE=1 SV=2	6.04	89825.8	284.422	Q9JLF6	3	4.54	0.001	TGM1_MOUSE	1240.97	872.975	301.542	431.725	0	0	406.736	611.475	0	1199.17	375.036	425.475	0	552.323	790.701	475.862	711.804	509.105	666.561	606.295
Pcmt1	Protein-L-isoaspartate(D-aspartate) O-methyltransferase OS=Mus musculus GN=Pcmt1 PE=1 SV=3	7.59	24634.5	7566.24	P23506	10	54.63	0	PIMT_MOUSE	5720.92	4663.63	2606.36	3457.32	7089.8	6242.34	4919.89	5223.64	5146.01	3970.81	2902.17	3188.27	9313.41	8659.28	5365.92	4697.22	4112.06	5868.92	3801.82	7008.96
Ptk2b	Protein-tyrosine kinase 2-beta OS=Mus musculus GN=Ptk2b PE=1 SV=2	5.93	115795	397.977	Q9QVP9	6	9.22	0	FAK2_MOUSE	636.755	634.882	908.167	1314.18	457.596	608.628	789.475	914.873	503.579	703.329	1073.8	794.147	531.767	725.218	941.02	1056.02	873.495	692.643	768.714	813.507
Pcbd2	Pterin-4-alpha-carbinolamine dehydratase 2 OS=Mus musculus GN=Pcbd2 PE=1 SV=2	9.64	14829.9	490.311	Q9CZL5	3	21.32	0	PHS2_MOUSE	0	0	739.365	1046.64	808.396	788.456	657.336	0	583.613	483.497	751.999	686.745	602.101	766.545	803.735	808.454	893.005	751.396	626.464	745.209
Pcbd1	Pterin-4-alpha-carbinolamine dehydratase OS=Mus musculus GN=Pcbd1 PE=1 SV=2	6.33	11985.6	2056.47	P61458	5	40.38	0	PHS_MOUSE	3302.67	2698.32	2028.72	2396.37	2778.68	2625.24	2189.36	2635.21	2533.9	2098.88	2152.28	1807.59	3250.26	2924.53	1398.45	605.317	2606.52	2557.12	2148.16	2044.64
Pnp	Purine nucleoside phosphorylase OS=Mus musculus GN=Pnp PE=1 SV=2	5.73	32277.2	950.033	P23492	5	27.34	0	PNPH_MOUSE	0	0	442.248	743.134	0	0	487.824	697.205	0	0	496.101	409.117	0	0	762.381	637.042	592.691	592.514	452.609	699.711
Npepps	Puromycin-sensitive aminopeptidase OS=Mus musculus GN=Npepps PE=1 SV=2	5.51	103326	371.022	Q11011	11	14.57	0.001	PSA_MOUSE	963.013	652.371	1033.39	1462.78	602.519	838.194	1030.06	1289.39	726.79	937.247	1180.36	1126.42	669.274	660.476	1236.22	1089.11	1027.89	940.043	992.705	913.77
Ahcyl2	Putative adenosylhomocysteinase 3 OS=Mus musculus GN=Ahcyl2 PE=1 SV=1	7.08	66899.6	2213.65	Q68FL4	12	18.27	0	SAHH3_MOUSE	1893.28	1582.6	1990.16	1462.08	1224.18	1408.94	2166.32	1220.66	1574.59	693.717	2723.07	2223.58	1365.85	1491.86	2421.93	2402.26	1732.03	1505.02	1803.74	1920.47
Rbbp9	Putative hydrolase RBBP9 OS=Mus musculus GN=Rbbp9 PE=1 SV=2	5.56	20911.7	762.569	O88851	5	40.32	0	RBBP9_MOUSE	657.891	516.535	997.103	1498.55	399.249	483.153	1076.15	1303.14	614.744	545.478	1308.59	1171.9	536.759	815.563	955.18	1199.04	917.519	815.423	910.176	876.635
Glyr1	Putative oxidoreductase GLYR1 OS=Mus musculus GN=Glyr1 PE=1 SV=1	9.63	59715.7	1308.89	Q922P9	11	28.21	0	GLYR1_MOUSE	2205.07	2156.72	794.01	1130.56	2312.11	2492.79	1554.57	1958.44	1680.19	1922.47	2211.76	1879.04	1822.23	2137.78	1951.81	1769.13	1571.59	2079.48	1923.37	1920.24
Plbd2	Putative phospholipase B-like 2 OS=Mus musculus GN=Plbd2 PE=1 SV=2	5.7	66289.6	1025.21	Q3TCN2	6	11.62	0	PLBL2_MOUSE	1707.84	1434.33	0	538.161	802.437	1173.42	277.425	836.302	1465.05	2496.62	0	503.667	855.187	1248.69	355.778	539.481	1226.78	772.396	1488.45	749.784
Luc7l2	Putative RNA-binding protein Luc7-like 2 OS=Mus musculus GN=Luc7l2 PE=1 SV=1	10.53	46583.1	1179.42	Q7TNC4	7	18.11	0	LC7L2_MOUSE	1442.67	1141.42	286.499	370.233	1302.95	1553.43	380.37	578.252	1034.57	1227.93	502.251	501.78	1582.22	1679.94	0	380.434	810.204	953.749	816.632	1214.2
Dnajc6	Putative tyrosine-protein phosphatase auxilin OS=Mus musculus GN=Dnajc6 PE=1 SV=2	6.81	102299	836.698	Q80TZ3	17	29.32	0	AUXI_MOUSE	1698.04	1701.97	2708.57	3229.61	1422.2	1526.67	2183.63	2459.74	1456.86	1741.09	2373.57	2230.91	1661.27	1559.21	2191.12	2185.81	2334.55	1898.06	1950.61	1899.35
Pdxk	Pyridoxal kinase OS=Mus musculus GN=Pdxk PE=1 SV=1	5.84	35015.3	335.951	Q8K183	3	15.71	0.001	PDXK_MOUSE	1232.18	1066.62	793.568	1353.94	1026.94	1209.25	802.468	1160.66	894.325	1484.55	979.627	853.735	1049.03	1020.04	814.238	810.885	1111.58	1049.83	1053.06	923.549
Pdxp	Pyridoxal phosphate phosphatase OS=Mus musculus GN=Pdxp PE=1 SV=1	5.38	31511.9	2923.32	P60487	8	34.59	0	PLPP_MOUSE	2146.39	2103.04	3035.48	4084.62	1918.77	2022.86	3102.72	3274.75	2274.77	2195.33	3849.67	3317.69	2062.36	1949.64	3168.43	2672.33	2842.38	2579.78	2909.37	2463.19
Pc	Pyruvate carboxylase, mitochondrial OS=Mus musculus GN=Pc PE=1 SV=1	6.24	129685	998	Q05920	32	35.48	0	PYC_MOUSE	5826.6	6202.96	9793.6	12862.6	5046.31	5665.27	8546.66	9640.87	5587.46	6792.99	10695.5	11825.7	6681.75	6425.03	9890.32	10156.9	8671.44	7224.78	8725.42	8288.51
Pdha1	Pyruvate dehydrogenase E1 component subunit alpha, somatic form, mitochondrial OS=Mus musculus GN=Pdha1 PE=1 SV=1	8.14	43231.8	5777.18	P35486	16	43.85	0	ODPA_MOUSE	9404.69	8447.58	13490	18909	8099.93	8494.67	14113	17707.7	8596.52	8534.41	16683.2	16935.8	10125.4	9156.02	16812.9	15661.7	12562.8	12103.8	12687.5	12939
Pdhb	Pyruvate dehydrogenase E1 component subunit beta, mitochondrial OS=Mus musculus GN=Pdhb PE=1 SV=1	6.44	38937.2	19041	Q9D051	11	35.93	0	ODPB_MOUSE	11233.3	9360.32	17468.4	23409	9017.41	10173.7	17613.8	22163.7	10088.4	10604.2	21493.5	17712.4	11464.4	11372.1	16726.1	18211.2	15367.8	14742.2	14974.6	14443.4
Pdpr	Pyruvate dehydrogenase phosphatase regulatory subunit, mitochondrial OS=Mus musculus GN=Pdpr PE=1 SV=1	5.9	99230.5	143.077	Q7TSQ8	2	2.73	0.001	PDPR_MOUSE	0	0	487.379	647.907	0	0	425.766	508.655	0	0	539.974	419.138	0	0	477.965	479.316	567.643	467.211	479.556	478.641
Pdhx	Pyruvate dehydrogenase protein X component, mitochondrial OS=Mus musculus GN=Pdhx PE=1 SV=1	7.74	53999.1	403.817	Q8BKZ9	5	14.97	0	ODPX_MOUSE	673.143	506.129	1268.56	1625.48	603.796	721.951	1153.57	1485.2	794.85	724.293	1577.06	1309.59	763.874	649.265	1361.31	1164.92	1018.33	991.129	1101.45	984.844
Pklr	Pyruvate kinase PKLR OS=Mus musculus GN=Pklr PE=1 SV=1	6.67	62308.8	1310.11	P53657	3	7.49	0	KPYR_MOUSE	5725.59	4299.05	3432.85	5381.16	5400.6	5736.98	5077.82	6464.26	4934.36	5403.79	4959.87	4489.75	5881.11	5264.45	5806.93	5260.92	4709.66	5669.91	4946.94	5553.35
Pkm	Pyruvate kinase PKM OS=Mus musculus GN=Pkm PE=1 SV=4	7.21	57845.1	18166.6	P52480	25	54.61	0	KPYM_MOUSE	28244.9	23371.2	36677.6	45453.1	20736.7	22630.4	37465.8	43134.5	21599	25176.1	41355.2	39042.4	27383.5	25694.9	39171.7	40000.8	33436.7	30991.8	31793.2	33062.7
Cryz	Quinone oxidoreductase OS=Mus musculus GN=Cryz PE=1 SV=1	8.1	35268.6	266.736	P47199	3	7.85	0.001	QOR_MOUSE	567.465	652.402	498.367	756.586	1356.43	1585.77	1058.49	1245.1	375.526	657.009	1015.15	973.72	710.982	698.624	1095.28	1190.76	618.705	1311.45	755.351	923.912
Gdi1	Rab GDP dissociation inhibitor alpha OS=Mus musculus GN=Gdi1 PE=1 SV=3	4.76	50521.7	9647.63	P50396	20	47.87	0	GDIA_MOUSE	4608.65	4202.74	7427.5	12368	3680.35	4305.64	7687.64	10398.7	3643.03	4401.61	9877.23	9094.68	4557.84	4830.82	6564.54	8414.58	7151.72	6518.08	6754.13	6091.95
Gdi2	Rab GDP dissociation inhibitor beta OS=Mus musculus GN=Gdi2 PE=1 SV=1	5.85	50537.3	9011.72	Q61598	22	54.38	0	GDIB_MOUSE	5162.32	4100.78	7511.17	10088.5	3897.14	3584.01	7235.5	7881.52	4712.57	4803.98	8601.58	7859	4180.64	3534.89	8041.67	7467.2	6715.69	5649.54	6494.28	5806.1
Ankfy1	Rabankyrin-5 OS=Mus musculus GN=Ankfy1 PE=1 SV=2	5.5	128653	10089.7	Q810B6	36	39.52	0	ANFY1_MOUSE	37945.6	32355.7	26461	41786.4	26237.2	27921.6	29891.5	35025.8	29604.6	32315.8	37626.5	35188.2	30977.4	28426.7	36963.2	37524.2	34637.2	29769	33683.8	33472.9
Rph3a	Rabphilin-3A OS=Mus musculus GN=Rph3a PE=1 SV=2	8.22	75489.4	1717.87	P47708	19	35.83	0	RP3A_MOUSE	1984.28	1915.67	2814.99	4307.75	1383.72	1782.14	2644.93	2978.04	1718.45	2168.16	3877.39	3295.59	2013.76	1858.3	1999.26	2174.21	2755.67	2197.21	2764.89	2011.38
Rangap1	Ran GTPase-activating protein 1 OS=Mus musculus GN=Rangap1 PE=1 SV=2	4.4	63531.1	22530.9	P46061	26	49.58	0	RAGP1_MOUSE	55917.5	46264.3	48091.9	65069.2	43655.9	50082.8	56494.6	74713.1	44952.4	52684	60383.3	57509.2	56022.3	56780.1	52594	56467.5	53835.7	56236.6	53882.2	55466
Ranbp1	Ran-specific GTPase-activating protein OS=Mus musculus GN=Ranbp1 PE=1 SV=2	4.97	23596.5	649.99	P34022	4	32.02	0	RANG_MOUSE	644.382	485.38	574.988	928.678	521.424	447.891	692.186	841.553	602.014	558.404	819.003	774.285	665.736	646.53	963.338	750.89	658.357	625.763	688.426	756.624
Rap1gap	Rap1 GTPase-activating protein 1 OS=Mus musculus GN=Rap1gap PE=1 SV=2	5.49	73433.5	543.879	A2ALS5	7	14.78	0	RPGP1_MOUSE	559.113	497.742	913.772	1255.35	878.53	1070.43	1028.53	1335.98	453.921	588.98	1081.78	1026.39	846.277	869.606	1094.62	1002.55	806.495	1078.37	787.768	953.264
Syngap1	Ras/Rap GTPase-activating protein SynGAP OS=Mus musculus GN=Syngap1 PE=1 SV=2	9.16	148238	1050.42	F6SEU4	30	33.28	0	SYGP1_MOUSE	1421.17	1128.18	6969.62	7531.16	1172.58	1240.49	1313.91	1593.08	1086.62	1224.45	23954.7	23039	1008.24	1129.94	961.369	1125.87	4262.53	1330.01	12326.2	1056.35
Rasal1	RasGAP-activating-like protein 1 OS=Mus musculus GN=Rasal1 PE=1 SV=2	5.91	89395	247.315	Q9Z268	7	12.02	0.001	RASL1_MOUSE	537.178	0	1008.68	1155	509.718	514.71	898.84	1032.78	575.294	665.958	846.63	674.791	659.922	673.124	657.261	650.43	900.287	739.011	690.669	660.184
Rac1	Ras-related C3 botulinum toxin substrate 1 OS=Mus musculus GN=Rac1 PE=1 SV=1	8.57	21450.2	1874.73	P63001	3	17.71	0	RAC1_MOUSE	4593.14	4537.35	4558.37	6854.53	1396.55	1720.41	3263.52	3923.84	2434.04	2826.31	6442.3	5376.81	1678.4	2072.9	2451.9	3337.69	5135.85	2576.08	4269.86	2385.22
Rac3	Ras-related C3 botulinum toxin substrate 3 OS=Mus musculus GN=Rac3 PE=1 SV=1	8.16	21378.9	903.951	P60764	2	11.46	0	RAC3_MOUSE	563.586	501.659	499.465	792.035	0	0	0	0	309.038	411.212	658.572	636.793	0	0	0	0	589.186	0	503.904	0
Rab10	Ras-related protein Rab-10 OS=Mus musculus GN=Rab10 PE=1 SV=1	8.57	22541	5038.43	P61027	8	42.5	0	RAB10_MOUSE	3965.36	2981.55	4279.34	5695.8	2360.06	2250.88	4103.51	5231.76	2813.58	2663.01	5293.92	4768.39	2738.27	2715.67	4645.65	4187.08	4230.51	3486.55	3884.72	3571.67
Rab12	Ras-related protein Rab-12 OS=Mus musculus GN=Rab12 PE=1 SV=3	8.51	27328.6	2585.69	P35283	2	8.23	0	RAB12_MOUSE	375.429	0	489.149	549.584	0	0	318.924	0	0	0	447.73	489.781	0	0	276.539	466.652	471.388	318.924	468.756	371.596
Rab14	Ras-related protein Rab-14 OS=Mus musculus GN=Rab14 PE=1 SV=3	5.8	23897	9020.59	Q91V41	8	48.37	0	RAB14_MOUSE	4241.5	3310.5	2508.72	3627.81	1712.31	2060.98	3111.05	3473.42	1934.54	2590.42	4541.09	3959.14	1850.79	2286.34	2643.86	2545.44	3422.13	2589.44	3256.3	2331.61
Rab18	Ras-related protein Rab-18 OS=Mus musculus GN=Rab18 PE=1 SV=2	5.06	23035.2	555.681	P35293	4	23.3	0	RAB18_MOUSE	842.882	606.895	534.871	754.664	312.408	0	472.157	480.778	421.467	487.475	988.989	693.126	306.358	330.614	439.612	367.045	684.828	421.781	647.764	360.907
Rab1A	Ras-related protein Rab-1A OS=Mus musculus GN=Rab1A PE=1 SV=3	5.85	22677.8	9325.27	P62821	8	47.32	0	RAB1A_MOUSE	5557.36	4018.83	3920.5	5100.2	1764.49	2018.82	3885.93	4161.08	2277.01	2978.67	6391.76	4377.07	1927.51	2415.96	2390.48	2593.19	4649.22	2957.58	4006.13	2331.78
Rab1b	Ras-related protein Rab-1B OS=Mus musculus GN=Rab1b PE=1 SV=1	5.39	22187.2	6631.94	Q9D1G1	7	51.24	0	RAB1B_MOUSE	2961.67	2363.98	2057.7	3132.57	1228.2	1379.48	2047.21	2551.87	1488.37	1905.93	3270.5	2715.79	1231.01	1470.67	1701.62	1774.16	2628.98	1801.69	2345.15	1544.37
Rab21	Ras-related protein Rab-21 OS=Mus musculus GN=Rab21 PE=1 SV=4	7.91	24106.4	562.146	P35282	4	26.58	0	RAB21_MOUSE	751.367	701.2	494.016	816.049	435.327	526.203	476.666	594.433	438.513	754.828	1017.44	957.632	386.455	0	475.574	373.271	690.658	508.157	792.104	411.767
Rab2a	Ras-related protein Rab-2A OS=Mus musculus GN=Rab2a PE=1 SV=1	6.08	23547.6	9122.82	P53994	11	58.49	0	RAB2A_MOUSE	4524.76	3806.87	3294.55	4760.93	1616.79	1900.08	2828.58	3195.04	2112.86	2911.26	4967.32	4197.88	1705.84	2094.58	2801.33	2795.4	4096.78	2385.12	3547.33	2349.29
Rab2b	Ras-related protein Rab-2B OS=Mus musculus GN=Rab2b PE=1 SV=1	6.23	24198.4	5381.07	P59279	6	33.33	0	RAB2B_MOUSE	0	0	0	0	0	0	0	0	231.713	290.036	517.54	424.055	345.115	356.759	510.448	493.849	0	0	365.836	426.543
Rab35	Ras-related protein Rab-35 OS=Mus musculus GN=Rab35 PE=1 SV=1	8.39	23025.3	4152.44	Q6PHN9	5	31.84	0	RAB35_MOUSE	1669.86	1284.43	1620.47	2851.26	1049.23	1094.67	1668.98	1977.15	1130.67	1354.46	2558.16	2358.27	1250.71	1184.43	1744.57	1771.44	1856.5	1447.51	1850.39	1487.79
Rab3a	Ras-related protein Rab-3A OS=Mus musculus GN=Rab3a PE=1 SV=1	4.66	24970	19845.6	P63011	5	32.27	0	RAB3A_MOUSE	13858.8	9714.75	15755.9	17744.3	6933.63	7409.72	11851.3	15097.8	8168.94	8358.86	21798	15500.1	8317.9	8318.82	10032.5	10167.4	14268.5	10323.1	13456.5	9209.15
Rab3b	Ras-related protein Rab-3B OS=Mus musculus GN=Rab3b PE=1 SV=1	4.75	24757	17457.5	Q9CZT8	5	25.57	0	RAB3B_MOUSE	3369.9	2772.68	4034.5	3902.69	859.631	724.008	1343.19	1908.8	1977.84	1115.53	2552.27	2639.12	694.407	681.127	1193.83	531.028	3519.94	1208.91	2071.19	775.099
Rab3c	Ras-related protein Rab-3C OS=Mus musculus GN=Rab3c PE=1 SV=1	4.91	25872.2	12364.7	P62823	6	34.8	0	RAB3C_MOUSE	4147.94	3432.16	4534.05	5507.59	2041.94	2358.59	3348.03	3853.99	2451.66	2738.73	6041.6	4697.03	2625.77	2664.01	2660.08	3014.57	4405.43	2900.64	3982.25	2741.11
Rab3d	Ras-related protein Rab-3D OS=Mus musculus GN=Rab3d PE=1 SV=1	4.57	24416.4	19565.4	P35276	6	30.14	0	RAB3D_MOUSE	922.823	852.939	909.789	873.981	492.866	320.947	806.067	884.347	702.021	855.794	1284.85	810.083	852.236	674.667	685.07	638.077	889.883	626.057	913.188	712.512
Rab4a	Ras-related protein Rab-4A OS=Mus musculus GN=Rab4a PE=1 SV=2	5.72	24408.8	2553.02	P56371	6	32.57	0	RAB4A_MOUSE	2374.7	462.145	2947.17	5772.34	691.703	599.773	3147.02	3485.17	1409.03	1030.38	4893	4470.81	915.758	1239.87	4768.68	4549.69	2889.09	1980.92	2950.8	2868.5
Rab4b	Ras-related protein Rab-4B OS=Mus musculus GN=Rab4b PE=1 SV=2	5.7	23628.9	2550.31	Q91ZR1	3	17.37	0	RAB4B_MOUSE	312.458	0	292.472	298.534	0	0	203.07	321.33	0	0	324.785	412.595	0	0	355.366	190.894	301.155	262.2	368.69	273.13
Rab5a	Ras-related protein Rab-5A OS=Mus musculus GN=Rab5a PE=1 SV=1	8.25	23598.7	1360.48	Q9CQD1	6	35.81	0	RAB5A_MOUSE	1031.38	778.139	408.427	639.976	342.114	370.52	651.358	497.921	431.586	390.854	911.9	653.137	404.462	389.146	470.598	350.998	714.48	465.478	596.869	403.801
Rab5b	Ras-related protein Rab-5B OS=Mus musculus GN=Rab5b PE=1 SV=1	8.24	23706.9	676.406	P61021	4	21.4	0	RAB5B_MOUSE	495.028	419.152	148.169	294.766	0	0	0	0	172.922	256.2	441.703	314.227	0	0	0	0	339.279	0	296.263	0
Rab5c	Ras-related protein Rab-5C OS=Mus musculus GN=Rab5c PE=1 SV=2	8.58	23412.6	1008.36	P35278	6	33.33	0	RAB5C_MOUSE	766.679	580.592	353.685	407.855	201.12	225.799	382.044	349.601	247.543	271.217	646.395	418.183	255.982	260.289	291.107	261.106	527.203	289.641	395.835	267.121
Rab6a	Ras-related protein Rab-6A OS=Mus musculus GN=Rab6a PE=1 SV=4	5.23	23589.8	2797.64	P35279	6	32.21	0	RAB6A_MOUSE	1080.67	615.297	629.904	853.81	248.506	274.246	606.702	746.419	658.651	283.9	1309.77	997.644	304.736	255.264	518.581	519.34	794.921	468.968	812.492	399.48
Rab6b	Ras-related protein Rab-6B OS=Mus musculus GN=Rab6b PE=1 SV=1	5.22	23461.7	2905.79	P61294	9	48.56	0	RAB6B_MOUSE	4809.91	3997.47	6972.94	7205.66	4483	4911.92	7749.62	8929.34	4715.28	4809.2	7467.49	6774.79	5752.69	5518.85	8367.62	7285.3	5746.49	6518.47	5941.69	6731.12
Rab7a	Ras-related protein Rab-7a OS=Mus musculus GN=Rab7a PE=1 SV=2	6.57	23489.8	2400.43	P51150	10	51.69	0	RAB7A_MOUSE	1884.12	1514.41	908.978	2197.8	516.103	1273.4	1062.31	3133.65	652.177	2331.64	1490.87	2022.94	537.897	1976.71	727.028	2686.92	1626.33	1496.37	1624.41	1482.14
Rab8b	Ras-related protein Rab-8B OS=Mus musculus GN=Rab8b PE=1 SV=1	9.43	23603.2	3764.55	P61028	5	27.05	0	RAB8B_MOUSE	209.716	112.354	307.475	674.49	66.9817	68.2887	241.845	269.792	131.033	132.207	580.727	399.504	119.285	110.689	444.03	376.914	326.009	161.727	310.868	262.73
Rap1b	Ras-related protein Rap-1b OS=Mus musculus GN=Rap1b PE=1 SV=2	5.46	20824.9	691.505	Q99JI6	4	20.65	0	RAP1B_MOUSE	847.93	1128.12	1109.82	1707.84	518.498	573.68	681.792	968.335	935.255	969.232	1285.92	1033.04	742.009	730.961	806.455	876.508	1198.43	685.576	1055.86	788.983
Rap2a	Ras-related protein Rap-2a OS=Mus musculus GN=Rap2a PE=1 SV=2	4.53	20642.5	2167.97	Q80ZJ1	7	45.9	0	RAP2A_MOUSE	745.977	734.262	1551.91	2209.31	577.701	622.007	1098	1285.26	575.324	674.391	1636.38	1900.96	703.832	728.017	818.399	1246.54	1310.36	895.741	1196.76	874.198
Rap2b	Ras-related protein Rap-2b OS=Mus musculus GN=Rap2b PE=1 SV=1	4.53	20504.4	3639.79	P61226	9	54.1	0	RAP2B_MOUSE	1680.76	1206.68	3206.41	4092.85	956.846	1054.56	2389.59	2721.39	1286.94	1494	3149.06	2614.39	1311.46	1265.2	1951.92	2013.27	2546.67	1780.6	2136.1	1635.46
Rap2c	Ras-related protein Rap-2c OS=Mus musculus GN=Rap2c PE=1 SV=1	4.67	20744.8	1510.28	Q8BU31	5	31.15	0	RAP2C_MOUSE	230.438	194.502	456.232	531.248	119.228	130.372	283.826	300.012	209.767	240.298	567.719	514.232	200.125	174.164	360.15	348.778	353.105	208.359	383.004	270.804
Rras2	Ras-related protein R-Ras2 OS=Mus musculus GN=Rras2 PE=1 SV=1	5.64	23399.6	531.311	P62071	2	11.27	0	RRAS2_MOUSE	460.625	287.388	564.59	861.688	0	0	0	0	327.254	0	744.702	596.959	0	0	0	0	543.573	0	556.305	0
Rack1	Receptor of activated protein C kinase 1 OS=Mus musculus GN=Rack1 PE=1 SV=3	7.56	35076.8	1848.2	P68040	7	27.13	0	RACK1_MOUSE	957.058	840.173	1570.25	2130.87	903.912	945.268	1688.47	2121.02	843.311	930.121	1731.17	1422.47	964.448	803.838	1489.13	1330.62	1374.59	1414.67	1231.77	1147.01
Ptprd	Receptor-type tyrosine-protein phosphatase delta OS=Mus musculus GN=Ptprd PE=1 SV=3	6.1	214410	210.303	Q64487	7	6.22	0.001	PTPRD_MOUSE	616.932	439.595	654.423	1070.44	221.919	283.47	533.116	593.456	444.141	570.298	791.761	804.766	370.994	413.914	614.842	803.869	695.349	407.99	652.742	550.905
Ptprs	Receptor-type tyrosine-protein phosphatase S OS=Mus musculus GN=Ptprs PE=1 SV=1	6.82	211904	203.796	B0V2N1	5	3.78	0.001	PTPRS_MOUSE	595.569	469.516	879.247	1257.92	337.028	432.264	691.755	905.683	500.937	608.118	903.427	793.594	437.365	509.495	620.718	635.401	800.564	591.682	701.519	550.745
Fam213a	Redox-regulatory protein FAM213A OS=Mus musculus GN=Fam213a PE=1 SV=2	9.58	24394.7	2045.96	Q9CYH2	5	24.77	0	F213A_MOUSE	1059.69	1045.18	1480.8	1420.61	1071.8	1061.07	1637.11	1465.63	1005.84	990.942	1889.31	1339.43	1053.49	821.955	1427.71	1251.65	1251.57	1308.9	1306.38	1138.7
Rims1	Regulating synaptic membrane exocytosis protein 1 OS=Mus musculus GN=Rims1 PE=1 SV=2	9.76	163162	283.115	Q99NE5	6	6.84	0.001	RIMS1_MOUSE	572.84	460.623	577.422	941.809	334.597	449.147	424.314	438.772	518.011	525.757	929.237	777.071	344.337	404.756	438.205	485.243	638.173	411.708	687.519	418.135
Rgs6	Regulator of G-protein signaling 6 OS=Mus musculus GN=Rgs6 PE=1 SV=2	7.2	54531.2	432.844	Q9Z2H2	5	12.08	0	RGS6_MOUSE	608.466	552.27	669.433	1007.73	442.847	523.702	653.177	870.966	512.151	652.196	843.015	820.598	449.063	509.948	766.54	677.141	709.473	622.673	706.99	600.673
Rgs7	Regulator of G-protein signaling 7 OS=Mus musculus GN=Rgs7 PE=1 SV=2	8.29	54792.1	659.28	O54829	9	22.39	0	RGS7_MOUSE	997.695	851.933	1141.06	1560.52	730.37	809.905	1095.21	1365.38	747.837	893.753	1252.08	1264.08	604.36	624.258	1081.18	986.415	1137.8	1000.22	1039.44	824.053
Rtn1	Reticulon-1 OS=Mus musculus GN=Rtn1 PE=1 SV=1	4.29	83572.6	583.014	Q8K0T0	10	18.46	0	RTN1_MOUSE	1649.74	1626.55	1654.1	3265.27	1444.33	1779.76	1738.76	2700.51	1312.92	1619.03	2050.67	2260.84	1618.43	1873.62	1530.29	1899.87	2048.91	1915.84	1810.87	1730.55
Aldh1a1	Retinal dehydrogenase 1 OS=Mus musculus GN=Aldh1a1 PE=1 SV=5	7.7	54467.9	586.978	P24549	9	25.35	0	AL1A1_MOUSE	513.719	318.178	527.597	719.274	436.775	430.178	682.556	814.344	406.657	244.395	963.932	797.383	304.633	326.19	866.939	885.803	519.692	590.963	603.092	595.891
Arhgdia	Rho GDP-dissociation inhibitor 1 OS=Mus musculus GN=Arhgdia PE=1 SV=3	4.91	23407.5	10729.2	Q99PT1	5	34.8	0	GDIR1_MOUSE	3923.52	3433.5	7985.23	9729.93	2962.47	3259.02	6491.89	8527.9	3322.7	3686.1	8362.67	7553.66	4185.13	3999.91	8518.79	7473.43	6268.05	5310.32	5731.28	6044.31
Arhgap1	Rho GTPase-activating protein 1 OS=Mus musculus GN=Arhgap1 PE=1 SV=1	5.96	50410.8	455.946	Q5FWK3	5	14.81	0	RHG01_MOUSE	747.663	606.026	1089.65	1681.1	445.65	579.834	1029.53	1264.19	597.288	697.943	1178.99	1055.78	611.516	719.817	1066.68	1090.39	1031.11	829.801	882.498	872.1
Arhgef2	Rho guanine nucleotide exchange factor 2 OS=Mus musculus GN=Arhgef2 PE=1 SV=4	6.88	111975	268.992	Q60875	4	5.89	0.001	ARHG2_MOUSE	572.404	717.912	638.409	888.751	379.295	506.609	536.278	544.742	505.628	760.918	697.662	542.134	602.101	487.102	497.189	408.065	704.369	491.731	626.585	498.614
Arhgef7	Rho guanine nucleotide exchange factor 7 OS=Mus musculus GN=Arhgef7 PE=1 SV=2	6.35	97056.1	165.477	Q9ES28	2	3.71	0.001	ARHG7_MOUSE	383.055	0	382.182	527.486	0	0	311.931	396.098	0	444.718	536.395	403.095	0	0	360.654	356.001	430.908	354.014	461.403	358.328
Rock2	Rho-associated protein kinase 2 OS=Mus musculus GN=Rock2 PE=1 SV=1	5.63	160586	181.104	P70336	3	2.38	0.001	ROCK2_MOUSE	837.362	695.734	676.977	779.218	695.055	699.531	845.572	615.914	607.056	1158.16	682.976	545.01	774.617	520.225	925.266	607.876	747.323	714.018	748.3	706.996
Rhob	Rho-related GTP-binding protein RhoB OS=Mus musculus GN=Rhob PE=1 SV=1	4.91	22123.5	2727.38	P62746	2	12.76	0	RHOB_MOUSE	2049.17	1220.66	3353.8	3653.17	914.075	1398.12	2644.7	2777.56	1630.03	1513.26	3670.23	2632.79	1186.29	1579.65	2426.82	2079.21	2569.2	1933.61	2361.58	1817.99
Rhog	Rho-related GTP-binding protein RhoG OS=Mus musculus GN=Rhog PE=1 SV=1	8.08	21308.6	587.217	P84096	4	33.51	0	RHOG_MOUSE	428.958	318.327	543.204	806.441	0	0	415.373	489.848	0	0	736.946	492.702	301.809	0	443.925	321.25	524.233	452.61	614.824	355.661
Rnh1	Ribonuclease inhibitor OS=Mus musculus GN=Rnh1 PE=1 SV=1	4.49	49816.7	692.351	Q91VI7	6	19.3	0	RINI_MOUSE	850	796.935	965.688	1566.55	497.958	744.308	1276.46	1658.38	889.504	1136.53	1353.19	1278.13	814.491	1157.7	1879.41	1879.06	1044.79	1044.28	1164.34	1432.67
Prps1	Ribose-phosphate pyrophosphokinase 1 OS=Mus musculus GN=Prps1 PE=1 SV=4	6.54	34834.4	516.905	Q9D7G0	4	13.52	0	PRPS1_MOUSE	1125.05	844.895	1578.58	2008.84	769.498	849.184	1527.52	1545.25	1044.78	966.663	1677.38	1350.57	824.981	867.897	1665.14	1423.66	1389.34	1172.86	1259.85	1195.42
Riox1	Ribosomal oxygenase 1 OS=Mus musculus GN=Riox1 PE=1 SV=2	8.79	67556.8	988.693	Q9JJF3	9	21.39	0	RIOX1_MOUSE	0	0	1083.02	1514.56	0	0	0	0	0	0	1364.67	1195.98	0	0	0	0	1298.79	0	1280.33	0
Rbmxl1	RNA binding motif protein, X-linked-like-1 OS=Mus musculus GN=Rbmxl1 PE=1 SV=1	10.17	42161.7	4319.25	Q91VM5	15	42.01	0	RMXL1_MOUSE	7611.19	6309.35	4433.17	5669.64	4262.46	4853.88	4891.87	5905.19	4965.33	5505.88	5343.59	4752.57	5394.49	5230.83	5234.27	4634.97	6005.84	4978.35	5141.84	5123.64
Rbfox1	RNA binding protein fox-1 homolog 1 OS=Mus musculus GN=Rbfox1 PE=1 SV=3	6.4	42678.2	289.814	Q9JJ43	2	8.33	0.001	RFOX1_MOUSE	629.383	722.385	783.059	1015.42	445.384	585.926	669.143	999.553	630.782	830.149	832.128	1220.88	929.787	755.162	1211.09	1032.83	787.561	675.002	878.485	982.216
Rbmx	RNA-binding motif protein, X chromosome OS=Mus musculus GN=Rbmx PE=1 SV=1	10.24	42300.9	4279.73	Q9WV02	14	40.92	0	RBMX_MOUSE	4543.52	3766.39	2646.4	3326.41	3454.61	3933.94	3881.17	4678.52	3988.43	4460.66	4182.5	3442.02	3306.08	3205.78	3146.61	2741.18	3570.68	3987.06	4018.4	3099.91
Rbm14	RNA-binding protein 14 OS=Mus musculus GN=Rbm14 PE=1 SV=1	9.82	69448.8	377.364	Q8C2Q3	7	14.2	0.001	RBM14_MOUSE	808.092	690.826	908.241	1355.28	527.065	635.412	978.628	1131.87	750.422	887.033	1368.06	1222.59	773.542	742.651	1093.59	1023.36	940.609	818.244	1057.03	908.286
Rbm25	RNA-binding protein 25 OS=Mus musculus GN=Rbm25 PE=1 SV=2	5.96	99552	554.018	B2RY56	9	14.2	0	RBM25_MOUSE	2808.93	2191.82	1369	1818.82	2838.01	2889.19	2120.2	2574.78	2468.49	2906.87	2028.55	1655.25	3249.81	3429.27	1813.4	2299.15	2047.14	2605.54	2264.79	2697.91
Rbm39	RNA-binding protein 39 OS=Mus musculus GN=Rbm39 PE=1 SV=2	10.49	59406.8	327.237	Q8VH51	6	14.53	0.001	RBM39_MOUSE	743.959	577.262	546.523	1153.72	594.059	1011.71	589.47	1226.19	638.502	1531.61	853.147	898.044	661.691	644	682.955	907.123	755.366	855.359	980.327	723.942
Ewsr1	RNA-binding protein EWS OS=Mus musculus GN=Ewsr1 PE=1 SV=2	9.46	68462.4	950.166	Q61545	6	12.21	0	EWS_MOUSE	4781.58	4242.8	3408.56	3779.41	2726.1	3183.97	2783.72	3306.64	3922.07	4649.94	3858.94	3734.45	1960.81	1807.23	1972.91	1689.57	4053.09	3000.11	4041.35	1857.63
Fus	RNA-binding protein FUS OS=Mus musculus GN=Fus PE=1 SV=1	9.49	52673.2	15035.1	P56959	10	22.97	0	FUS_MOUSE	56220	51655.4	47208.7	63489	33871.7	36208.5	46936.5	56008.7	46432.3	52348.6	64966	60520.8	41371.2	37660.5	46151.3	38965.7	54643.3	43256.3	56066.9	41037.2
Msi2	RNA-binding protein Musashi homolog 2 OS=Mus musculus GN=Msi2 PE=1 SV=1	8.68	36938.7	459.312	Q920Q6	4	16.18	0	MSI2H_MOUSE	412.689	0	368.871	536.346	0	0	408.724	435.24	377.921	0	594.311	540.786	388.067	0	498.97	459.489	439.302	421.982	504.339	448.842
Ruvbl1	RuvB-like 1 OS=Mus musculus GN=Ruvbl1 PE=1 SV=1	5.99	50214.1	297.081	P60122	3	9.43	0.001	RUVB1_MOUSE	3109.98	4896.32	12714.3	17772.5	6717.32	6869.08	5298.69	4788.79	3084.9	6057.76	5083.36	5538.9	3986.17	3703.41	2610.57	5034.42	9623.27	5918.47	4941.23	3833.64
Ruvbl2	RuvB-like 2 OS=Mus musculus GN=Ruvbl2 PE=1 SV=3	5.33	51112.6	434.321	Q9WTM5	6	17.49	0	RUVB2_MOUSE	490.84	437.513	364.004	616.948	0	0	560.81	912.963	393.108	537.937	683.435	610.71	346.991	380.589	545.951	658.788	477.326	736.887	556.298	483.08
Sccpdh	Saccharopine dehydrogenase-like oxidoreductase OS=Mus musculus GN=Sccpdh PE=1 SV=1	8.67	47129.4	579.48	Q8R127	4	11.42	0	SCPDL_MOUSE	331.415	410.582	647.553	1037.04	0	427.858	694.02	1061.99	348.428	382.572	929.053	876.699	363.232	505.356	797.827	1047.03	606.646	727.956	634.188	678.36
Ahcyl1	S-adenosylhomocysteine hydrolase-like protein 1 OS=Mus musculus GN=Ahcyl1 PE=1 SV=1	6.48	58951.6	2326.67	Q80SW1	12	23.02	0	SAHH2_MOUSE	4205.32	3433.71	5022.52	4101.17	3439	4233.66	5694.73	4345.53	4105.63	2522.39	7665.86	6609.56	4063.61	4730.81	6815.54	6958.5	4190.68	4428.23	5225.86	5642.11
Atp2a1	Sarcoplasmic/endoplasmic reticulum calcium ATPase 1 OS=Mus musculus GN=Atp2a1 PE=1 SV=1	4.95	109426	1332.15	Q8R429	16	15.59	0	AT2A1_MOUSE	3480.74	2918.81	3619.11	5285.55	2241.85	2564.78	3461.5	3947.69	2906.71	3336.52	4253.78	5220.65	4170.69	3868.84	4641.91	4065.34	3826.05	3053.95	3929.42	4186.7
Atp2a2	Sarcoplasmic/endoplasmic reticulum calcium ATPase 2 OS=Mus musculus GN=Atp2a2 PE=1 SV=2	5.05	114858	3588.42	O55143	31	31.13	0	AT2A2_MOUSE	6289.05	5392.61	6603.28	9081.56	4130.66	4596.14	6327.38	7732.07	5392.23	6090.63	8239.53	9389.88	6032.99	5831.61	7197.81	6489.25	6841.62	5696.56	7278.07	6387.92
Atp2a3	Sarcoplasmic/endoplasmic reticulum calcium ATPase 3 OS=Mus musculus GN=Atp2a3 PE=1 SV=3	5.51	113638	231.741	Q64518	7	5.78	0.001	AT2A3_MOUSE	566.487	421.041	649.724	939.31	288.17	317.368	847.024	813.581	414.268	436.882	1150.35	983.876	442.383	402.202	628.119	793.616	644.141	566.536	746.344	566.58
Safb	Scaffold attachment factor B1 OS=Mus musculus GN=Safb PE=1 SV=2	5.07	105104	713.211	D3YXK2	10	14.19	0	SAFB1_MOUSE	1239.88	1008.9	1220.26	1895.47	992.35	1169.97	940.034	1197.27	1119.39	1408.98	1767.24	1696.24	1279.02	1218.41	1053.36	1097.98	1341.13	1074.9	1497.96	1162.19
Sec14l2	SEC14-like protein 2 OS=Mus musculus GN=Sec14l2 PE=1 SV=1	6.74	46300.4	386.405	Q99J08	3	11.17	0	S14L2_MOUSE	727.326	448.043	981.174	988.889	440.276	340.251	817.027	780.453	532.568	457.396	869.852	921.727	415.556	369.993	946.834	807.346	786.358	594.502	695.386	634.932
Scrn1	Secernin-1 OS=Mus musculus GN=Scrn1 PE=1 SV=1	4.48	46326	1883.68	Q9CZC8	8	22.71	0	SCRN1_MOUSE	5549.8	4383.33	2764.4	4240.49	1343.07	1772.6	2522.73	5446.09	1770.56	2166.91	3748.34	3434.62	2064.32	2409.53	2621.07	2738.68	4234.5	2771.12	2780.11	2458.4
Scamp1	Secretory carrier-associated membrane protein 1 OS=Mus musculus GN=Scamp1 PE=1 SV=1	7.61	38028.7	1229.13	Q8K021	4	21.6	0	SCAM1_MOUSE	1721.28	1367.67	1858.81	3106.73	1163.8	1305.18	2147.71	2532.58	1094.69	1188.32	2456.37	2417.13	1372.55	1408.73	2064.15	2177.54	2013.62	1787.32	1789.13	1755.74
Scamp3	Secretory carrier-associated membrane protein 3 OS=Mus musculus GN=Scamp3 PE=1 SV=3	7.57	38458.2	415.982	O35609	2	9.17	0	SCAM3_MOUSE	698.019	598.446	699.101	1063.62	469.489	456.683	700.898	870.098	396.165	630.411	845.07	750.377	442.476	634.156	793.186	780.312	764.796	624.292	655.506	662.532
Scamp5	Secretory carrier-associated membrane protein 5 OS=Mus musculus GN=Scamp5 PE=1 SV=1	8.66	26068.5	1088.67	Q9JKD3	2	21.28	0	SCAM5_MOUSE	1907.65	1408.15	2248.52	2834.07	1849.86	1507.96	2139.84	2317.88	1230.75	1001.3	2854.35	2068.19	1130.55	1030.61	1693.27	1661.42	2099.6	1953.88	1788.65	1378.96
Spr	Sepiapterin reductase OS=Mus musculus GN=Spr PE=1 SV=1	5.4	27883.1	2441.59	Q64105	12	48.28	0	SPRE_MOUSE	3273.33	1837.65	1810.95	2774.82	1150.66	1432.66	2231.09	3576.43	2384.36	2993.21	2413.32	2292.66	1304.24	1462.33	7634.97	2252.24	2424.19	2097.71	2520.89	3163.45
Sept11	Septin-11 OS=Mus musculus GN=Sept11 PE=1 SV=4	6.23	49694.8	5221.22	Q8C1B7	15	40.6	0	SEP11_MOUSE	3973.94	3518.8	6084.82	9349.58	3308.35	3848.59	6392.09	8368.7	3728.73	3980	7299.98	6851.54	4159.35	4229.76	6421.91	6214.86	5731.78	5479.43	5465.06	5256.47
Sept4	Septin-4 OS=Mus musculus GN=Sept4 PE=1 SV=1	5.48	54936.1	1201.75	P28661	6	15.27	0	SEPT4_MOUSE	1038.69	849.74	863.404	1513.28	748.373	986.591	1530.34	2074.05	968.718	1168.68	2054.8	1989.23	1342.97	1447.57	1835.34	1823.29	1066.28	1334.84	1545.36	1612.29
Sept5	Septin-5 OS=Mus musculus GN=Sept5 PE=1 SV=2	6.21	42748.1	5772.88	Q9Z2Q6	9	26.83	0	SEPT5_MOUSE	6195.78	5906.5	11755.9	14947.9	5770.89	6192.04	11502.3	13047	6878.26	6877.26	12663.9	10967.8	7697.32	6800.9	9228.37	9587.43	9701.51	9128.04	9346.81	8328.51
Sept6	Septin-6 OS=Mus musculus GN=Sept6 PE=1 SV=4	5.99	49619.7	1966.3	Q9R1T4	13	38.48	0	SEPT6_MOUSE	6278.06	4795.15	3595.74	4760.62	3206.77	3803.18	6062.97	7125.61	9070.04	8339.61	5114.08	5800.4	6395.17	6564.45	19289.2	4180.41	4857.39	5049.63	7081.03	9107.32
Sept7	Septin-7 OS=Mus musculus GN=Sept7 PE=1 SV=1	8.77	50550	12140.8	O55131	17	42.2	0	SEPT7_MOUSE	8199.96	7215.84	13288.7	19925	6709.66	6934.58	14003.4	16231	7517.9	7494.25	17406.1	14883	9076.56	8141.61	15341	13643.9	12157.4	10969.7	11825.3	11550.8
Sept8	Septin-8 OS=Mus musculus GN=Sept8 PE=1 SV=4	5.6	49812.5	820.923	Q8CHH9	8	22.61	0	SEPT8_MOUSE	1085.11	965.976	1313.32	2224.57	894.227	1169.03	1321.21	1833.56	689.736	932.938	1683.99	1514.51	1183.28	1495.83	1091.73	1483.87	1397.24	1304.51	1205.29	1313.68
Sept9	Septin-9 OS=Mus musculus GN=Sept9 PE=1 SV=1	9.19	65575.1	656.615	Q80UG5	10	20.75	0	SEPT9_MOUSE	824.216	712.694	1300.56	1837.39	641.843	671.146	1236.11	1600.05	833.102	774.507	1274.9	1158.96	811.9	705.119	1396.85	1330.03	1168.72	1037.29	1010.37	1060.98
Srr	Serine racemase OS=Mus musculus GN=Srr PE=1 SV=1	5.61	36359	319.264	Q9QZX7	2	9.14	0.001	SRR_MOUSE	753.691	694.522	1747.2	2574.33	543.321	428.329	1215.74	1588.54	720.299	666.456	1824.38	1633.82	775.754	625.337	1217.14	1249.52	1442.44	943.983	1211.24	966.938
Srrm1	Serine/arginine repetitive matrix protein 1 OS=Mus musculus GN=Srrm1 PE=1 SV=2	12.28	106862	226.724	Q52KI8	4	8.03	0.001	SRRM1_MOUSE	923.72	704.742	444.349	591.219	822.444	982.195	993.455	1157.46	536.223	643.006	716.845	579.163	876.357	953.08	831.398	810.927	666.008	988.888	618.809	867.941
Srrm2	Serine/arginine repetitive matrix protein 2 OS=Mus musculus GN=Srrm2 PE=1 SV=3	12.42	294841	206.764	Q8BTI8	8	4.77	0.001	SRRM2_MOUSE	1021.7	961.378	615.843	870.389	1079.56	1266.3	1318.87	1402.52	706.372	897.474	850.944	768.173	1138.16	1247.53	1131.29	1074.02	867.327	1266.82	805.741	1147.75
Srsf1	Serine/arginine-rich splicing factor 1 OS=Mus musculus GN=Srsf1 PE=1 SV=3	10.6	27744.6	2633.32	Q6PDM2	11	35.08	0	SRSF1_MOUSE	2555.52	2218.1	2114.19	2728.71	2852	3220.83	4415.94	4765.68	713.62	707.389	2532.64	2448.95	3554.02	3624.18	1707.62	3129.26	2404.13	3813.61	1600.65	3003.77
Srsf10	Serine/arginine-rich splicing factor 10 OS=Mus musculus GN=Srsf10 PE=1 SV=2	11.65	31300.6	394.418	Q9R0U0	3	14.5	0	SRS10_MOUSE	532.748	329.882	526.427	554.388	547.791	548.246	738.729	769.427	0	0	520.332	579.433	583.332	537.863	587.68	688.295	485.861	651.048	549.883	599.293
Srsf3	Serine/arginine-rich splicing factor 3 OS=Mus musculus GN=Srsf3 PE=1 SV=1	12.04	19329.6	1490.52	P84104	4	25.61	0	SRSF3_MOUSE	1850.27	1593.14	1373.94	1831.52	1190.32	1303.05	1522.47	2220.17	1280.91	1533.38	2191.75	2243.4	1554.24	1173.75	1198.24	1063.28	1662.22	1559	1812.36	1247.38
Srsf4	Serine/arginine-rich splicing factor 4 OS=Mus musculus GN=Srsf4 PE=2 SV=1	11.8	55979.5	507.014	Q8VE97	4	9.41	0	SRSF4_MOUSE	1394.66	1242.55	690.362	829.501	856.287	1190.41	915.501	1140.08	967.268	1289.41	806.428	761.163	1112.92	1297.33	918.796	906.867	1039.27	1025.57	956.067	1058.98
Srsf7	Serine/arginine-rich splicing factor 7 OS=Mus musculus GN=Srsf7 PE=1 SV=1	12.29	30817.6	1115.03	Q8BL97	4	15.73	0	SRSF7_MOUSE	683.602	745.104	360.391	686.233	428.996	432.172	408.876	697.532	581.155	780.116	746.4	779.683	599.325	592.743	461.648	497.257	618.833	491.894	721.838	537.744
Dclk1	Serine/threonine-protein kinase DCLK1 OS=Mus musculus GN=Dclk1 PE=1 SV=1	9.06	84153.3	2281.7	Q9JLM8	21	35.32	0	DCLK1_MOUSE	1868.79	1818.76	3263.65	4566.2	1349.3	1295.94	2095.89	2369.14	1647.61	1729.07	3686.57	2993.78	1489.96	1555.1	1991.19	1950.1	2879.35	1777.57	2514.26	1746.59
Dclk2	Serine/threonine-protein kinase DCLK2 OS=Mus musculus GN=Dclk2 PE=1 SV=1	8.43	82979.2	326.46	Q6PGN3	6	9.92	0.001	DCLK2_MOUSE	556.716	452.143	508.618	894.836	0	404.873	414.761	586.175	381.702	467.836	615.422	684.139	352.71	462.627	515.099	630.39	603.078	468.603	537.275	490.207
Mark1	Serine/threonine-protein kinase MARK1 OS=Mus musculus GN=Mark1 PE=1 SV=2	9.71	88335	272.991	Q8VHJ5	3	5.03	0.001	MARK1_MOUSE	506.383	462.174	677.868	1003.96	391.587	428.8	444.292	660.163	428.399	0	765.577	694.795	421.243	0	785.609	527.218	662.596	481.211	629.59	578.023
Mark2	Serine/threonine-protein kinase MARK2 OS=Mus musculus GN=Mark2 PE=1 SV=3	10.04	86306.1	314.805	Q05512	8	15.21	0.001	MARK2_MOUSE	423.22	372.313	672.331	916.614	440.755	374.823	506.09	574.624	372.627	442.729	785.409	729.706	341.62	366.814	453.303	603.953	596.12	474.073	582.618	441.422
Oxsr1	Serine/threonine-protein kinase OSR1 OS=Mus musculus GN=Oxsr1 PE=1 SV=1	5.99	58213.6	289.719	Q6P9R2	3	5.88	0.001	OXSR1_MOUSE	329.454	0	447.262	519.265	0	0	396.648	564.791	0	0	525.381	404.443	0	0	383.347	409.173	431.994	480.719	464.912	396.26
Pak1	Serine/threonine-protein kinase PAK 1 OS=Mus musculus GN=Pak1 PE=1 SV=1	5.4	60737.2	559.403	O88643	7	19.27	0	PAK1_MOUSE	804.859	693.471	1174.83	1244.69	538.495	765.532	1029.72	1249.61	795.795	557.903	1144.38	884.113	718.886	694.511	1126.92	940.377	979.462	895.839	845.549	870.172
Pak2	Serine/threonine-protein kinase PAK 2 OS=Mus musculus GN=Pak2 PE=1 SV=1	5.43	57930.5	529.468	Q8CIN4	4	12.98	0	PAK2_MOUSE	258.096	139.766	311.306	349.616	167.33	159.778	324.02	327.756	172.46	243.534	418.129	333.261	237.715	175.8	410.037	347.778	264.696	244.721	291.846	292.832
Ppp2r2a	Serine/threonine-protein phosphatase 2A 55 kDa regulatory subunit B alpha isoform OS=Mus musculus GN=Ppp2r2a PE=1 SV=1	5.76	51692.2	278.344	Q6P1F6	5	16.33	0.001	2ABA_MOUSE	556.476	412.259	547.703	810.498	349.922	434.169	587.222	645.843	449.15	656.015	590.31	481.323	452.018	400.915	461.893	476.818	581.734	504.289	544.199	447.911
Ppp2r2d	Serine/threonine-protein phosphatase 2A 55 kDa regulatory subunit B delta isoform OS=Mus musculus GN=Ppp2r2d PE=1 SV=1	6.03	51957.6	270.864	Q925E7	3	11.26	0.001	2ABD_MOUSE	266.766	153.817	272.221	368.974	0	0	244.8	295.645	214.713	0	302.055	269.703	178.043	153.553	247.914	254.519	265.444	270.223	262.157	208.507
Ppp2r1a	Serine/threonine-protein phosphatase 2A 65 kDa regulatory subunit A alpha isoform OS=Mus musculus GN=Ppp2r1a PE=1 SV=3	4.81	65322.8	1380.69	Q76MZ3	15	31.75	0	2AAA_MOUSE	2655.1	1588.77	2584.16	2671.8	1769.14	1984.05	3519.85	4239.56	1744.16	2297.09	2211.48	2102.21	2302.3	3426.46	2275.05	2232.63	2374.96	2878.15	2088.73	2559.11
Ptpa	Serine/threonine-protein phosphatase 2A activator OS=Mus musculus GN=Ptpa PE=1 SV=1	5.93	36710.2	1367.3	P58389	7	29.72	0	PTPA_MOUSE	1169.79	984.861	1425.71	1955.47	869.909	1047.88	1460.11	1778.77	1017.56	1137.03	1848.56	1606.72	972.726	952.259	1435.86	1405.33	1383.96	1289.17	1402.47	1191.54
Ppp2ca	Serine/threonine-protein phosphatase 2A catalytic subunit alpha isoform OS=Mus musculus GN=Ppp2ca PE=1 SV=1	5.17	35608.3	4501.64	P63330	7	24.6	0	PP2AA_MOUSE	2703.94	2590.27	3301.01	4656.02	1775.3	2156.35	2695.3	3166.31	2463.39	2503.52	4157.97	3679.36	2325.15	2510.64	3593.3	3353.82	3312.81	2448.32	3201.06	2945.73
Ppp2cb	Serine/threonine-protein phosphatase 2A catalytic subunit beta isoform OS=Mus musculus GN=Ppp2cb PE=1 SV=1	5.06	35575.2	4260.1	P62715	7	24.6	0	PP2AB_MOUSE	2184.92	2093.06	2667.37	3762.29	1768.67	2108.16	2635.07	3095.55	1924.89	1956.25	3249.04	2875.05	1903.83	1953.61	2796.07	2609.72	2676.91	2401.86	2501.31	2315.81
Ppp3ca	Serine/threonine-protein phosphatase 2B catalytic subunit alpha isoform OS=Mus musculus GN=Ppp3ca PE=1 SV=1	5.48	58644	6267.23	P63328	16	36.85	0	PP2BA_MOUSE	9041.9	8009.29	13947.3	18935.5	7673.65	8310.6	13289.5	15638.4	7724.09	7967.8	14548.3	13144.4	7126.75	7685.96	9678.47	12366.1	12483.5	11228	10846.1	9214.32
Ppp3cb	Serine/threonine-protein phosphatase 2B catalytic subunit beta isoform OS=Mus musculus GN=Ppp3cb PE=1 SV=2	5.52	59173.7	2601.09	P48453	12	31.81	0	PP2BB_MOUSE	1303.51	1201.73	2010.43	2960.3	1088.79	1256.18	1820.26	2368.14	1139.62	1269.69	2131.83	2140.02	1146.29	1185.02	1776.65	1896.48	1868.99	1633.34	1670.29	1501.11
Ppp3cc	Serine/threonine-protein phosphatase 2B catalytic subunit gamma isoform OS=Mus musculus GN=Ppp3cc PE=1 SV=1	6.86	58699.5	1433.7	P48455	4	7.8	0	PP2BC_MOUSE	0	0	0	0	0	0	0	0	0	0	0	0	501.664	541.982	822.028	937.73	0	0	0	700.851
Ppp1ca	Serine/threonine-protein phosphatase PP1-alpha catalytic subunit OS=Mus musculus GN=Ppp1ca PE=1 SV=1	5.89	37540.2	1892.62	P62137	7	24.24	0	PP1A_MOUSE	1617.27	1382.77	2207.33	2976.38	1188.49	1228.18	2229.26	2431.67	1382.5	1602.87	2501.06	1999.66	1113.96	1245.82	2251.32	2032.82	2045.94	1769.4	1871.52	1660.98
Ppp1cb	Serine/threonine-protein phosphatase PP1-beta catalytic subunit OS=Mus musculus GN=Ppp1cb PE=1 SV=3	5.77	37187	1848.44	P62141	8	31.5	0	PP1B_MOUSE	5461.56	6429.7	2654.08	6215.37	3633.03	9733.84	2839.04	8411.8	3452.43	11723.4	3401.43	3312.28	3069.43	7474.72	2690.57	6462.9	5190.18	6154.43	5472.39	4924.41
Ppp1cc	Serine/threonine-protein phosphatase PP1-gamma catalytic subunit OS=Mus musculus GN=Ppp1cc PE=1 SV=1	6.1	36983.9	2283.97	P63087	4	15.48	0	PP1G_MOUSE	1637.26	1719.22	2122.19	2884.75	1223.99	1262.39	1818.18	2119.8	1490.16	1684.54	2473.06	2291.04	1135.62	1106.67	1764.99	1935.25	2090.85	1606.09	1984.7	1485.63
Strap	Serine-threonine kinase receptor-associated protein OS=Mus musculus GN=Strap PE=1 SV=2	4.81	38442.3	1182.91	Q9Z1Z2	14	49.71	0	STRAP_MOUSE	2138.76	1001.45	1419.96	2091.9	879.7	901.308	1691.07	1937.72	1190.73	1631.96	1744.66	1514.06	1069.85	1160.77	3718.79	1618.27	1663.02	1352.45	1520.35	1891.92
Sars	Serine--tRNA ligase, cytoplasmic OS=Mus musculus GN=Sars PE=1 SV=3	5.89	58388.9	1062.94	P26638	13	33.59	0	SYSC_MOUSE	1350.5	1216.77	1810.95	2634.33	1048.65	1300.84	1894.97	2364.27	1313.49	1531.61	2298.86	2220.66	1079.77	1240.49	2126.41	2438.15	1753.14	1652.18	1841.16	1721.21
Serpinb5	Serpin B5 OS=Mus musculus GN=Serpinb5 PE=1 SV=1	5.42	42111.3	552.915	P70124	3	11.47	0	SPB5_MOUSE	0	0	0	0	0	0	1052.07	1465.82	0	0	0	0	0	0	0	0	0	1258.95	0	0
Serpinb6	Serpin B6 OS=Mus musculus GN=Serpinb6 PE=1 SV=1	5.41	42599.1	554.33	Q60854	6	22.49	0	SPB6_MOUSE	756.742	601.18	883.094	1354.1	513.921	589.945	1061.09	1318.23	573.593	641.68	1105.65	1116.08	608.673	567.363	1443.27	1311.86	898.78	870.796	859.251	982.793
Alb	Serum albumin OS=Mus musculus GN=Alb PE=1 SV=3	5.68	68692.8	1701.32	P07724	9	16.94	0	ALBU_MOUSE	3106.72	2574.51	2014.41	3000.51	2594.08	3480.89	6251.15	8978.99	1752.41	2569.37	1520.15	1578.14	2597.29	3028.17	6495.15	6581.57	2674.04	5326.28	1855.02	4675.54
Esd	S-formylglutathione hydrolase OS=Mus musculus GN=Esd PE=1 SV=1	6.75	31319.7	3204.19	Q9R0P3	5	28.37	0	ESTD_MOUSE	1652.64	1228.2	2511.31	2554.16	1211	1135.11	2497.74	2202.36	1356.41	1505.93	2699.05	2230.01	1476.44	1099.65	2480.88	2209.18	1986.58	1761.55	1947.85	1816.54
Sgip1	SH3-containing GRB2-like protein 3-interacting protein 1 OS=Mus musculus GN=Sgip1 PE=1 SV=1	7.84	86063.2	541.628	Q8VD37	10	22.58	0	SGIP1_MOUSE	598.842	476.123	782.285	1391.79	379.561	435.205	806.06	1089.87	511.52	667.367	1153.47	1143.14	572.653	581.72	813.863	860.56	812.26	677.673	868.873	707.199
Sfxn1	Sideroflexin-1 OS=Mus musculus GN=Sfxn1 PE=1 SV=3	9.52	35649.5	1567.33	Q99JR1	7	28.26	0	SFXN1_MOUSE	1211.19	1053.63	1789.2	2396.8	1008.69	1137.56	1494.12	1883.88	969.096	1154.43	1921.9	1743.51	1010.64	1077.85	1692.99	1993.33	1612.71	1381.06	1447.23	1443.7
Sfxn3	Sideroflexin-3 OS=Mus musculus GN=Sfxn3 PE=1 SV=1	9.78	35406.3	6295	Q91V61	11	42.06	0	SFXN3_MOUSE	5356.17	4662.45	7921.89	9538.51	4258.87	4321.16	7544.49	7781.62	4118.69	4508.91	7958.27	6416	4333	4113.13	6820.36	6511.98	6869.75	5976.54	5750.47	5444.62
Sfxn5	Sideroflexin-5 OS=Mus musculus GN=Sfxn5 PE=1 SV=2	9.76	37328.6	503.223	Q925N0	4	14.91	0	SFXN5_MOUSE	1649.01	1212.55	1897.31	3361.99	884.383	1493.89	2057.68	3370.99	1100.17	2161.94	3005.43	3330.37	1176.9	1739.62	2111.32	4119.36	2030.21	1951.73	2399.48	2286.8
Ssbp1	Single-stranded DNA-binding protein, mitochondrial OS=Mus musculus GN=Ssbp1 PE=1 SV=1	10.26	17319	1739.58	Q9CYR0	4	30.92	0	SSBP_MOUSE	838.451	655.663	1013.47	713.776	662.649	606.838	1042.98	1039.17	738.732	786.771	851.265	624.461	825.139	647.419	1292.86	1156.06	805.341	837.91	750.307	980.368
Snrpe	Small nuclear ribonucleoprotein E OS=Mus musculus GN=Snrpe PE=1 SV=1	9.78	10803.6	521.264	P62305	2	25	0	RUXE_MOUSE	1139.14	931.59	0	303.937	731.372	631.99	319.611	0	1136.41	974.825	372.971	584.016	927.132	690.557	396.101	408.832	791.557	560.991	767.055	605.656
Snrpd2	Small nuclear ribonucleoprotein Sm D2 OS=Mus musculus GN=Snrpd2 PE=1 SV=1	10.39	13526.9	1391.4	P62317	3	32.2	0	SMD2_MOUSE	1140.52	914.35	413.487	659.117	755.158	749.018	607.583	0	859.822	1053.75	588.3	653.985	1027.77	842.601	674.327	639.856	781.869	703.919	788.964	796.138
Snrpd3	Small nuclear ribonucleoprotein Sm D3 OS=Mus musculus GN=Snrpd3 PE=1 SV=1	10.75	13916.3	3670.33	P62320	2	15.08	0	SMD3_MOUSE	3961.73	3771.37	1221.1	1432.73	2768.73	3210.72	1354.45	1850.75	3628.34	3869.1	1699.5	1799.91	4021.62	3556.67	1363	1070.18	2596.73	2296.16	2749.21	2502.87
Sumo1	Small ubiquitin-related modifier 1 OS=Mus musculus GN=Sumo1 PE=1 SV=1	5.21	11557	19173.1	P63166	5	58.42	0	SUMO1_MOUSE	49820	35873.9	0	54669.9	35262.8	42014.9	0	55631.8	39045.2	40181.7	375.587	50907.4	47836	46309.8	54435.2	50155.6	46787.9	44303.1	32627.5	49684.2
Sumo2	Small ubiquitin-related modifier 2 OS=Mus musculus GN=Sumo2 PE=1 SV=1	5.16	10871.3	17735.4	P61957	2	23.16	0	SUMO2_MOUSE	18976.1	15515.3	13026.4	15877.4	16187.5	18456.2	18390.4	22267.6	17358.8	19935.5	16435.4	15594.1	23321.3	22458.6	19687.9	20627.4	15848.8	18825.4	17331	21523.8
Slc6a1	Sodium- and chloride-dependent GABA transporter 1 OS=Mus musculus GN=Slc6a1 PE=1 SV=2	7.89	67001.7	1069.32	P31648	3	8.18	0	SC6A1_MOUSE	1821.15	1772.32	2846.84	2243.66	1895.84	3652.14	1922.94	1916.43	1150.97	1729.16	1833.88	1426.79	1725.54	2007.78	1784.14	3090.55	2170.99	2346.84	1535.2	2152
Slc6a11	Sodium- and chloride-dependent GABA transporter 3 OS=Mus musculus GN=Slc6a11 PE=1 SV=2	6.63	69961.3	1307.46	P31650	8	15.63	0	S6A11_MOUSE	3132.72	2792.75	5069.44	7083.96	2565.67	3016.61	4258.89	5048.75	2260.72	2624.89	6749.45	6306.98	3200.33	3169.34	3522.05	4177.87	4519.72	3722.48	4485.51	3517.4
Slc8a2	Sodium/calcium exchanger 2 OS=Mus musculus GN=Slc8a2 PE=1 SV=1	4.81	100712	975.456	Q8K596	13	20.63	0	NAC2_MOUSE	1873.15	1614	2595.08	3659.95	1390.27	1536.66	2960.8	3146.16	1538.97	1816.82	3073.81	2328.97	1913.6	1863.29	2344.16	2203.29	2435.54	2258.47	2189.64	2081.09
Atp1a1	Sodium/potassium-transporting ATPase subunit alpha-1 OS=Mus musculus GN=Atp1a1 PE=1 SV=1	5.14	112983	12987.8	Q8VDN2	34	38.91	0	AT1A1_MOUSE	11116.6	9750.18	13853.6	21177.8	8411.44	9396.72	14475.1	17800.6	8709.23	9727.19	19222.6	17003.7	9935.8	10355.1	13861.4	14699.7	13974.6	12521	13665.7	12213
Atp1a2	Sodium/potassium-transporting ATPase subunit alpha-2 OS=Mus musculus GN=Atp1a2 PE=1 SV=1	5.23	112218	11615	Q6PIE5	34	40	0	AT1A2_MOUSE	9149.98	8284.52	10422.1	15130.1	7485.57	8618.22	11648.8	14059.8	6875.96	8746.7	14105	13629.8	8995.13	9019.34	13566.9	12990.4	10746.7	10453.1	10839.4	11142.9
Atp1a3	Sodium/potassium-transporting ATPase subunit alpha-3 OS=Mus musculus GN=Atp1a3 PE=1 SV=1	5.09	111692	18234	Q6PIC6	33	37.12	0	AT1A3_MOUSE	20394.4	18010.6	24936.8	34723.6	15841.6	18427.8	25026.4	30375.8	16003.2	19556.1	32158.7	30735	21964.7	21331.4	26730.8	28034.5	24516.4	22417.9	24613.2	24515.3
Atp1a4	Sodium/potassium-transporting ATPase subunit alpha-4 OS=Mus musculus GN=Atp1a4 PE=1 SV=3	5.37	114887	2501.28	Q9WV27	7	7.36	0	AT1A4_MOUSE	494.889	442.369	570.137	1006.5	266.713	338.748	427.576	624.375	371.382	479.192	726.218	829.907	453.892	462.773	527.801	582.395	628.473	414.353	601.675	506.715
Atp1b1	Sodium/potassium-transporting ATPase subunit beta-1 OS=Mus musculus GN=Atp1b1 PE=1 SV=1	8.78	35194.7	5301.36	P14094	8	28.95	0	AT1B1_MOUSE	18838.7	15872	26376.2	32924	12286.6	13257.7	24290.6	26287.9	14079.1	15650.8	32595.6	27995.6	16938.1	17092.5	24490.1	23909.9	23502.7	19030.7	22580.3	20607.6
Atp1b2	Sodium/potassium-transporting ATPase subunit beta-2 OS=Mus musculus GN=Atp1b2 PE=1 SV=2	8.34	33344.2	2974.97	P14231	5	13.45	0	AT1B2_MOUSE	2352.81	2159.33	3300.23	4914.77	1861.25	2154.61	3788.49	4721.58	2072.04	2443.34	5352.38	6428.76	2912.81	2998.5	5957.54	5926.36	3181.78	3131.48	4074.13	4448.8
Slc4a10	Sodium-driven chloride bicarbonate exchanger OS=Mus musculus GN=Slc4a10 PE=1 SV=2	6.05	125818	244.374	Q5DTL9	8	8.68	0.001	S4A10_MOUSE	773.229	275.983	757.949	470.904	314.117	370.772	865.213	444.596	438.05	1091.78	877.929	407.589	577.266	605.169	489.499	508.354	569.516	498.674	703.838	545.072
Slc12a5	Solute carrier family 12 member 5 OS=Mus musculus GN=Slc12a5 PE=1 SV=2	6.3	126271	1460.29	Q91V14	23	23.9	0	S12A5_MOUSE	3780.51	3325.78	4119.31	5400.94	2329.41	2856.22	4030.68	5285.98	3154.32	3544.9	5934.85	5544.83	3488.49	3568.19	4207.35	4489.82	4156.63	3625.57	4544.73	3938.46
Slc2a1	Solute carrier family 2, facilitated glucose transporter member 1 OS=Mus musculus GN=Slc2a1 PE=1 SV=4	9.04	53984.8	479.857	P17809	4	8.74	0	GTR1_MOUSE	1453.2	1270.14	1524.23	2310.97	1204.29	1459.29	1656.14	2365.04	1164.89	1943.06	2169.35	1811.28	1444.08	1352.54	1736.88	1807.51	1639.63	1671.19	1772.15	1585.25
Slc2a3	Solute carrier family 2, facilitated glucose transporter member 3 OS=Mus musculus GN=Slc2a3 PE=1 SV=1	4.75	53479.1	1800.11	P32037	8	13.79	0	GTR3_MOUSE	2847.71	2035.89	3160.85	4949.78	2010.77	2288.56	3798.19	4648.45	1825.45	2261.29	4613.6	3488.46	2517.35	2573.13	3147.42	3143.93	3248.56	3186.5	3047.2	2845.46
Samm50	Sorting and assembly machinery component 50 homolog OS=Mus musculus GN=Samm50 PE=1 SV=1	6.35	51864.1	452.261	Q8BGH2	9	22.17	0	SAM50_MOUSE	398.163	436.86	875.498	1412.07	447.353	525.198	865.901	974.541	460.538	581.108	1168.8	1055.6	317.164	451.621	898.541	1035.47	780.649	703.248	816.51	675.699
Snx12	Sorting nexin-12 OS=Mus musculus GN=Snx12 PE=1 SV=1	7.18	19115.8	740.716	O70493	6	27.88	0	SNX12_MOUSE	1025.55	1070.5	1208.09	1549.26	915.565	863.44	1339.84	1672.8	932.986	837.233	1573.85	1784.49	1093.11	1070.74	1575.31	1504.85	1213.35	1197.91	1282.14	1311
Snx2	Sorting nexin-2 OS=Mus musculus GN=Snx2 PE=1 SV=2	4.85	58471.2	279.198	Q9CWK8	3	6.74	0.001	SNX2_MOUSE	524.904	437.295	681.107	948.321	406.912	425.597	690.275	861.697	439.427	528.367	851.678	698.519	422.76	486.897	796.608	838.046	647.907	596.12	629.498	636.078
Snx27	Sorting nexin-27 OS=Mus musculus GN=Snx27 PE=1 SV=2	5.96	60989	464.224	Q3UHD6	6	18.92	0	SNX27_MOUSE	657.092	589.438	963.623	1372.04	466.616	646.905	975.495	1285.19	630.813	839.885	1080.77	958.711	608.42	593.205	920.39	915.14	895.548	843.552	877.546	759.289
Snx3	Sorting nexin-3 OS=Mus musculus GN=Snx3 PE=1 SV=3	9.14	18757.4	1101	O70492	6	33.33	0	SNX3_MOUSE	543.86	493.394	808.39	1166.32	387.915	457.125	641.516	725.505	422.412	441.411	919.508	1026.12	475.778	454.373	907.73	767.367	752.991	553.015	702.362	651.312
Sptan1	Spectrin alpha chain, non-erythrocytic 1 OS=Mus musculus GN=Sptan1 PE=1 SV=4	5.04	284598	3969.19	P16546	128	59.14	0	SPTN1_MOUSE	12684	11536.4	10863.5	18772.3	8587.67	10642.2	12789	16018.7	9520.24	12453.3	14983.4	14564.7	11284.8	11712.1	15152.9	13429.9	13464.1	12009.4	12880.4	12894.9
Sptbn1	Spectrin beta chain, non-erythrocytic 1 OS=Mus musculus GN=Sptbn1 PE=1 SV=2	5.26	274224	2468.58	Q62261	94	48.41	0	SPTB2_MOUSE	5065.93	4933.38	2963.14	4515.6	3399.5	3784.09	3090.42	4413.6	5629.36	8714.47	4065.27	4002.82	4862.18	4919.29	7586.77	2938.58	4369.51	3671.9	5602.98	5076.7
Srm	Spermidine synthase OS=Mus musculus GN=Srm PE=1 SV=1	5.17	33995	905.673	Q64674	7	27.15	0	SPEE_MOUSE	852.469	1092.21	1037.52	1945.54	612.363	1876.66	1527.44	1789.55	823.65	2779.34	1151.63	1692.91	878.063	1232.15	1672.46	1730.5	1231.93	1451.5	1611.88	1378.29
Ddx39b	Spliceosome RNA helicase Ddx39b OS=Mus musculus GN=Ddx39b PE=1 SV=1	5.31	49035.5	1349.14	Q9Z1N5	11	28.5	0	DX39B_MOUSE	1498.67	1053.45	1775.63	2355.7	1004	1036.08	1974.07	2447.43	1106.85	1176.63	2536.95	2540.89	1159.71	1221.48	2502.82	2437.05	1670.86	1615.39	1840.33	1830.27
U2af1	Splicing factor U2AF 35 kDa subunit OS=Mus musculus GN=U2af1 PE=1 SV=4	8.89	27815.1	675.717	Q9D883	2	12.97	0	U2AF1_MOUSE	932.69	616.431	929.074	1316.15	424.392	487.11	864.372	1075.02	741.568	586.536	1420.98	1245.15	709.212	735.883	948.475	940.212	948.587	712.724	998.557	833.446
U2af2	Splicing factor U2AF 65 kDa subunit OS=Mus musculus GN=U2af2 PE=1 SV=3	9.36	53517.2	716.936	P26369	6	29.05	0	U2AF2_MOUSE	975.361	867.197	661.638	1071.84	430.219	0	691.269	839.644	886.227	0	1203.95	1223.04	838.125	1053.99	907.168	1018.58	894.009	653.71	1104.41	954.466
Sfpq	Splicing factor, proline- and glutamine-rich OS=Mus musculus GN=Sfpq PE=1 SV=1	9.77	75441.9	1744.58	Q8VIJ6	17	26.47	0	SFPQ_MOUSE	3089.72	2421.43	3269.92	4667.73	1802.93	2339.81	3886.08	4580.19	2954.55	3650.72	5659.31	4599.78	2502.37	2436.19	4470.1	3978.06	3362.2	3152.25	4216.09	3346.68
Srcin1	SRC kinase signaling inhibitor 1 OS=Mus musculus GN=Srcin1 PE=1 SV=2	9.65	134859	472.236	Q9QWI6	14	18	0	SRCN1_MOUSE	2134.77	1123.83	1002.49	1529.4	589.163	697.396	4774.07	4600.62	851.189	1006.52	1351.63	1104.85	827.319	820.109	873.034	879.748	1447.62	2665.31	1078.55	850.053
Cttn	Src substrate cortactin OS=Mus musculus GN=Cttn PE=1 SV=2	5.08	61249.9	950.838	Q60598	16	30.77	0	SRC8_MOUSE	1117.94	1021.64	1911.76	1929.52	828.883	801.958	1233.74	1251.97	1129.29	1309.71	1510.15	1794.83	1186.32	1052.07	1198.99	945.67	1495.21	1029.14	1435.99	1095.76
Snd1	Staphylococcal nuclease domain-containing protein 1 OS=Mus musculus GN=Snd1 PE=1 SV=1	7.09	102088	205.769	Q78PY7	6	9.34	0.001	SND1_MOUSE	479.146	365.386	513.337	728.616	404.039	356.642	733.303	740.5	355.045	415.136	657.368	624.64	350.151	355.226	877.723	743.556	521.621	558.621	513.048	581.664
Stmn1	Stathmin OS=Mus musculus GN=Stmn1 PE=1 SV=2	5.65	17274.5	626.447	P54227	2	15.44	0	STMN1_MOUSE	747.59	372.934	725.538	861.528	450.173	536.565	489.735	586.128	430.478	0	329.189	0	358.872	0	0	0	676.898	515.65	379.834	358.872
Stoml2	Stomatin-like protein 2, mitochondrial OS=Mus musculus GN=Stoml2 PE=1 SV=1	9.21	38385	455.121	Q99JB2	4	17.56	0	STML2_MOUSE	0	0	378.864	802.598	0	0	398.597	611.952	0	0	682.242	568.917	0	0	649.008	650.004	590.731	505.275	625.58	649.506
Hspa9	Stress-70 protein, mitochondrial OS=Mus musculus GN=Hspa9 PE=1 SV=3	5.7	73461.4	2412.77	P38647	24	44.62	0	GRP75_MOUSE	2104.05	1822.8	4979.76	7037.2	1655.64	1970.17	5112.79	5639.31	2105.76	3230.03	5878.68	5743.64	2254.46	2333.99	4929.78	4902.24	3985.95	3594.48	4239.53	3605.12
Strn	Striatin OS=Mus musculus GN=Strn PE=1 SV=2	4.95	85965.9	307.873	O55106	5	10	0.001	STRN_MOUSE	679.099	443.632	732.949	987.928	512.325	531.352	744.537	848.522	645.497	654.358	879.765	837.288	657.078	703.205	591.525	714.987	710.902	659.184	754.227	666.699
Strn3	Striatin-3 OS=Mus musculus GN=Strn3 PE=1 SV=1	4.95	87150.7	256.501	Q9ERG2	2	2.64	0.001	STRN3_MOUSE	500.282	423.628	632.509	0	384.244	480.327	658.023	934.396	535.876	650.546	835.432	763.589	558.592	577.755	661.668	806.28	518.806	614.248	696.361	651.074
Sdf2	Stromal cell-derived factor 2 OS=Mus musculus GN=Sdf2 PE=1 SV=1	6.94	23159.1	556.927	Q9DCT5	3	25.12	0	SDF2_MOUSE	849.564	638.983	482.66	371.834	493.594	561.245	392.865	496.053	860.2	743.144	576.872	367.864	767.034	621.303	484.717	348.71	585.76	485.94	637.02	555.441
Smchd1	Structural maintenance of chromosomes flexible hinge domain-containing protein 1 OS=Mus musculus GN=Smchd1 PE=1 SV=2	6.84	225649	690.387	Q6P5D8	38	23.77	0	SMHD1_MOUSE	2524.22	1895.98	1332.79	1639.47	1132.19	1249.41	1309.47	1615.51	2028.06	1794.62	1594.32	1114.2	1709.74	1389.73	1133.63	1009.46	1848.11	1326.65	1632.8	1310.64
Sdha	Succinate dehydrogenase [ubiquinone] flavoprotein subunit, mitochondrial OS=Mus musculus GN=Sdha PE=1 SV=1	7.03	72585.6	1507.86	Q8K2B3	18	36.75	0	SDHA_MOUSE	3120.73	2539.53	4464.44	6912.72	2974.87	3319.55	5105.07	6554.66	3075.48	3834.09	6062.71	5393.21	3515.86	3909.94	6020.75	5547.63	4259.35	4488.54	4591.37	4748.54
Sdhb	Succinate dehydrogenase [ubiquinone] iron-sulfur subunit, mitochondrial OS=Mus musculus GN=Sdhb PE=1 SV=1	8.7	31814.1	1768.53	Q9CQA3	9	31.91	0	SDHB_MOUSE	1610.74	1166.89	1880.71	2444.2	1217.86	1332.05	1759.85	2258.11	1237.62	1259.91	2344.85	2300.03	1312.39	1102.53	1992.79	1884.18	1775.63	1641.97	1785.6	1572.97
Suclg1	Succinate--CoA ligase [ADP/GDP-forming] subunit alpha, mitochondrial OS=Mus musculus GN=Suclg1 PE=1 SV=4	9.75	36154.9	1547.66	Q9WUM5	5	18.5	0	SUCA_MOUSE	2928.26	2460.26	4223.88	5312.33	2910.06	2639.18	3737.59	4762.15	2964.32	2965.04	5225.08	4513.59	3694.19	2949.14	5175.56	4495.36	3731.18	3512.24	3917.01	4078.56
Sucla2	Succinate--CoA ligase [ADP-forming] subunit beta, mitochondrial OS=Mus musculus GN=Sucla2 PE=1 SV=2	6.62	50114.1	5318.95	Q9Z2I9	17	44.92	0	SUCB1_MOUSE	3062.99	2642.72	4702.63	5911.23	3344.8	3366.47	5330.83	5591.1	2948.63	3100.35	5641.6	5040.71	3515.48	3558.61	6074.67	5642.38	4079.89	4408.3	4182.82	4697.78
Aldh5a1	Succinate-semialdehyde dehydrogenase, mitochondrial OS=Mus musculus GN=Aldh5a1 PE=1 SV=1	8.25	55968.3	2219.39	Q8BWF0	12	29.83	0	SSDH_MOUSE	2617.76	2418.88	4040.48	5306.03	2894.04	2561.37	4713.62	5606.19	2686.47	2397.1	5553.85	4698.55	2911.61	2455.34	5380.55	4788.73	3595.79	3943.8	3834	3884.06
Oxct1	Succinyl-CoA:3-ketoacid coenzyme A transferase 1, mitochondrial OS=Mus musculus GN=Oxct1 PE=1 SV=1	8.68	55988.7	8012.59	Q9D0K2	15	42.69	0	SCOT1_MOUSE	5689.62	4464.4	9222.6	12479.7	3426.21	3823.15	8841.66	10065.1	5487.07	5049.25	11116.4	10236.7	5185.6	5221.94	7383.37	8391.81	7964.07	6539.04	7972.37	6545.68
Sult4a1	Sulfotransferase 4A1 OS=Mus musculus GN=Sult4a1 PE=1 SV=1	5.18	33054	1160.68	P63046	5	24.3	0	ST4A1_MOUSE	957.421	618.761	1294.29	2057.52	450.652	454.611	1254.52	1723.49	746.295	755.2	1659.21	1337.81	595.086	647.35	867.876	1086.21	1232	970.819	1124.63	799.131
Sae1	SUMO-activating enzyme subunit 1 OS=Mus musculus GN=Sae1 PE=1 SV=1	5.07	38620.2	335.761	Q9R1T2	6	21.43	0.001	SAE1_MOUSE	464.765	603.292	562.82	929.639	0	0	913.82	832.722	445.697	606.05	721.251	821.739	398.588	453.261	598.183	869.174	640.129	873.271	648.684	579.802
Uba2	SUMO-activating enzyme subunit 2 OS=Mus musculus GN=Uba2 PE=1 SV=1	4.9	70569	575.105	Q9Z1F9	12	28.21	0	SAE2_MOUSE	1118.15	989.024	883.463	1467.59	1047.96	1381.48	1342.57	1647.69	1164.26	1362.49	1060.21	1362.26	1122.87	1269.61	1655.58	1646.59	1114.56	1354.92	1237.31	1423.66
Ube2i	SUMO-conjugating enzyme UBC9 OS=Mus musculus GN=Ube2i PE=1 SV=1	8.9	18006.9	541.575	P63280	3	22.78	0	UBC9_MOUSE	779.33	652.619	492.32	942.877	753.961	930.887	953.79	1353.55	980.376	1118.63	419.093	438.147	1286.79	1437.72	1089.28	1147.19	716.786	998.047	739.062	1240.24
Sod2	Superoxide dismutase [Mn], mitochondrial OS=Mus musculus GN=Sod2 PE=1 SV=3	8.82	24603	2556.26	P09671	8	42.79	0	SODM_MOUSE	1446.52	1087.99	2177.83	3210.29	982.506	1134.36	2293.3	2953.6	1222.68	1104.46	2670.59	2658.99	1455.71	1510.39	2360.29	2363.71	1980.66	1840.94	1914.18	1922.52
Syn1	Synapsin-1 OS=Mus musculus GN=Syn1 PE=1 SV=2	10.15	74097.4	16890.6	O88935	25	57.79	0	SYN1_MOUSE	16765.8	14335.4	26286.6	35390.3	12957.9	14438.5	25546.7	30951.8	13851.4	14511.5	27560.1	30628.4	18024.4	16355.6	31905.7	29168.4	23194.5	20973.7	21637.8	23863.5
Syn2	Synapsin-2 OS=Mus musculus GN=Syn2 PE=1 SV=2	8.56	63372.7	11182	Q64332	17	41.13	0	SYN2_MOUSE	12035.2	10162.1	20895.9	30280.5	10004.2	11141.4	20732.9	27001	11488.4	12354.1	23609.6	21306.3	14574.7	13409.2	23724.5	22999.9	18343.4	17219.9	17189.6	18677.1
Syn3	Synapsin-3 OS=Mus musculus GN=Syn3 PE=1 SV=2	9.68	63314.7	504.407	Q8JZP2	5	12.09	0	SYN3_MOUSE	338.965	121.004	547.998	775.162	116.223	156.934	513.998	621.884	259.052	167.876	704.851	586.89	223.077	172.753	414.147	569.522	445.782	352.26	429.667	344.875
Sv2a	Synaptic vesicle glycoprotein 2A OS=Mus musculus GN=Sv2a PE=1 SV=1	5.23	82647.5	3277.83	Q9JIS5	10	13.61	0	SV2A_MOUSE	5185.12	4279.76	6011.82	9453.43	3913.85	4429.74	6187.94	7610.26	3747.26	5118.69	8002.87	7961.96	4637.84	5250.11	7909.26	7202.92	6232.53	5535.45	6207.7	6250.03
Sv2b	Synaptic vesicle glycoprotein 2B OS=Mus musculus GN=Sv2b PE=1 SV=1	5.22	77457.6	1775.97	Q8BG39	8	12.74	0	SV2B_MOUSE	4439.2	4154.02	5840.88	9341.01	3127.32	3985.05	5614.29	7647.2	3454.35	3981.33	6599.11	6011.92	4439.86	4889.28	6211.86	6617.13	5943.78	5093.47	5011.68	5539.53
Sv2c	Synaptic vesicle glycoprotein 2C OS=Mus musculus GN=Sv2c PE=1 SV=2	4.8	82291.5	581.637	Q69ZS6	2	2.89	0	SV2C_MOUSE	3135.05	2579.8	4174.94	5145.13	1993	2131.41	3696.17	4354.74	2376.94	2123.24	4824.09	3758.04	2727.18	2365.01	4260	3452.71	3758.73	3043.83	3270.58	3201.23
Syngr1	Synaptogyrin-1 OS=Mus musculus GN=Syngr1 PE=1 SV=2	4.29	25652.8	1483.18	O55100	3	14.1	0	SNG1_MOUSE	2220.65	4546.03	5020.91	4119.48	2838.49	3704.52	4580.71	6639.15	3221.12	3985.31	6778.73	5681.89	3744.74	4000.19	4962.51	2600.87	3976.77	4440.72	4916.76	3827.08
Syngr3	Synaptogyrin-3 OS=Mus musculus GN=Syngr3 PE=1 SV=1	8.26	24561	4281.99	Q8R191	5	22.27	0	SNG3_MOUSE	4694.72	4451.35	6233.5	9635.55	3329.42	3780.19	6195.59	7824.01	3810.72	4371.45	7925.22	7359.52	4204.66	4349.94	6860.4	6663.61	6253.78	5282.3	5866.73	5519.65
Synj1	Synaptojanin-1 OS=Mus musculus GN=Synj1 PE=1 SV=3	6.44	172618	2044.2	Q8CHC4	42	37.04	0	SYNJ1_MOUSE	6942.06	5449.2	7042.55	10438	3756.71	4349.85	7504.91	9118.66	5396.45	6674.17	8602.51	10385.9	6232.32	6377.18	9844.65	8193.79	7467.97	6182.53	7764.76	7661.98
Syp	Synaptophysin OS=Mus musculus GN=Syp PE=1 SV=2	4.63	34024.7	2322.62	Q62277	3	8.6	0	SYPH_MOUSE	9109.01	8027.99	10766.9	19234.8	5299.43	6614.3	9831.07	13808.5	7515.82	9060.17	14279.2	12555.8	7084.41	7573.16	12006	11400.2	11784.7	8888.34	10852.7	9515.96
Synpo	Synaptopodin OS=Mus musculus GN=Synpo PE=1 SV=2	9.72	99551.7	277.702	Q8CC35	3	3.98	0.001	SYNPO_MOUSE	538.631	569.683	683.245	899.854	355.11	443.683	525.272	490.23	549.394	737.799	739.975	590.757	525.89	470.489	447.723	452.069	672.853	453.574	654.481	474.043
Snap25	Synaptosomal-associated protein 25 OS=Mus musculus GN=Snap25 PE=1 SV=1	4.46	23315.2	4575.14	P60879	13	63.59	0	SNP25_MOUSE	4198.72	2947.19	3150.89	3489.13	3015.47	2935.97	4083.95	3984.18	2071.73	2839.42	2810.38	2358.09	2771.76	2542.23	2944.68	2037.25	3446.49	3504.89	2519.9	2573.98
Snap47	Synaptosomal-associated protein 47 OS=Mus musculus GN=Snap47 PE=1 SV=1	5.42	46524.4	1122.94	Q8R570	13	42.86	0	SNP47_MOUSE	957.348	1101.78	1449.38	2188.52	640.353	1208.09	1404.24	1712.13	773.865	1160.72	1555.12	1868.8	1222.72	1657.51	1582.9	1927.84	1424.26	1241.2	1339.63	1597.74
Syt1	Synaptotagmin-1 OS=Mus musculus GN=Syt1 PE=1 SV=1	8.75	47418.1	4119.65	P46096	17	50.83	0	SYT1_MOUSE	6358.4	5566.3	4333.1	6171.4	4413.03	5598.01	4757.87	5841.61	4810.5	5291.62	5497.5	5219.48	4925.94	5197.94	3599.79	3814.23	5607.3	5152.63	5204.78	4384.48
Syt2	Synaptotagmin-2 OS=Mus musculus GN=Syt2 PE=1 SV=1	7.98	47262.8	3005.3	P46097	12	30.09	0	SYT2_MOUSE	1485.52	1284.99	623.007	882.879	1137.16	1441.27	1738.99	2475.97	1229.16	1389.43	2648.38	2640.75	1417.1	1509.16	2062.37	2188.37	1069.1	1698.35	1976.93	1794.25
Syt5	Synaptotagmin-5 OS=Mus musculus GN=Syt5 PE=1 SV=1	9.91	43129.9	1376.28	Q9R0N5	3	9.33	0	SYT5_MOUSE	1725.7	1207.33	783.173	913.601	961.745	946.931	1423.4	1428.12	2569.94	2502.88	1762.06	997.883	1410.52	1059.65	6975.56	668.887	1157.45	1190.05	1958.19	2528.65
Syt7	Synaptotagmin-7 OS=Mus musculus GN=Syt7 PE=1 SV=1	9.62	45472.4	1866.19	Q9R0N7	11	30.77	0	SYT7_MOUSE	2087.85	1953.51	1335.67	2067.56	2238.52	2368.57	1435.04	1590.88	1213.54	1300.1	1765.59	1615.89	3362.42	3380.73	1412.42	1218.57	1861.15	1908.25	1473.78	2343.53
Stx1a	Syntaxin-1A OS=Mus musculus GN=Stx1a PE=1 SV=3	4.96	33054.6	828.768	O35526	6	22.92	0	STX1A_MOUSE	1838.43	1459.8	1138.03	1652.49	917.109	953.307	1284.41	1489.78	846.462	1011.74	1216.71	1108.53	985.491	952.943	928.736	868.577	1522.19	1161.15	1045.86	933.937
Stx1b	Syntaxin-1B OS=Mus musculus GN=Stx1b PE=1 SV=1	5.09	33244.8	3753.8	P61264	11	40.97	0	STX1B_MOUSE	3629	3201.53	1994.28	2852.76	2301.15	2411.97	2552.99	3211.46	1715.17	2153.57	2202.95	2191.01	2293.52	2348.55	2062.84	2147.69	2919.39	2619.39	2065.67	2213.15
Stxbp1	Syntaxin-binding protein 1 OS=Mus musculus GN=Stxbp1 PE=1 SV=2	6.51	67568.9	20781.7	O08599	31	57.74	0	STXB1_MOUSE	21774	20053.9	27517.6	38919.7	16975.5	21850.2	28580.5	35231.9	21380.7	28777.2	33963.9	32835.9	20839.7	22790.6	30080.4	29134.5	27066.3	25659.5	29239.4	25711.3
Stxbp3	Syntaxin-binding protein 3 OS=Mus musculus GN=Stxbp3 PE=1 SV=1	7.96	67942.7	1133.78	Q60770	12	21.45	0	STXB3_MOUSE	1816.43	1748.99	1709.18	2324.42	1159.44	1277.8	1686.02	2174.1	1394.09	1815.99	2125.48	1980.96	934.305	1091.04	1931.93	2054.22	1899.76	1574.34	1829.13	1502.87
Stxbp5	Syntaxin-binding protein 5 OS=Mus musculus GN=Stxbp5 PE=1 SV=3	6.81	127651	193.509	Q8K400	2	2.17	0.001	STXB5_MOUSE	382.184	678.96	616.801	1126.39	492.796	657.518	589.699	851.052	355.045	831.267	801.15	836.794	468.448	504.023	618.344	877.403	701.084	647.766	706.064	617.055
Tardbp	TAR DNA-binding protein 43 OS=Mus musculus GN=Tardbp PE=1 SV=1	6.26	44547.9	2451.43	Q921F2	7	19.57	0	TADBP_MOUSE	2130.05	1844.17	2700.17	3540.8	1499.89	1654.97	3026.37	3818.26	2155.04	2106.84	3638.47	3449.18	2080.18	1796.71	2831.31	2787.21	2553.8	2499.87	2837.38	2373.85
Tbc1d24	TBC1 domain family member 24 OS=Mus musculus GN=Tbc1d24 PE=1 SV=2	6.89	63235.9	267.95	Q3UUG6	3	5.88	0.001	TBC24_MOUSE	552.794	579.902	702.345	1260.26	635.351	561.151	644.42	809.476	441.885	639.36	825.06	930.4	550.03	528.668	654.729	738.439	773.827	662.599	709.176	617.967
Tcp1	T-complex protein 1 subunit alpha OS=Mus musculus GN=Tcp1 PE=1 SV=3	5.75	60448.8	1461.77	P11983	14	33.45	0	TCPA_MOUSE	18558.4	19087.3	12113.7	18668.6	9152.3	11600.1	13051.7	17044	16710.1	20235.5	17441.4	19010	12747.9	13182.3	15073	13923.9	17107	12712	18349.2	13731.8
Cct2	T-complex protein 1 subunit beta OS=Mus musculus GN=Cct2 PE=1 SV=4	5.95	57477.4	2534.22	P80314	22	53.46	0	TCPB_MOUSE	1739.29	1647.73	2053.57	3166.94	1506.86	2286.62	2158.1	3170.12	1695.89	2694.49	3038.29	2767.74	1972.94	2781.44	3034.52	2954.35	2151.88	2280.42	2549.1	2685.81
Cct4	T-complex protein 1 subunit delta OS=Mus musculus GN=Cct4 PE=1 SV=3	8	58066.5	1876.13	P80315	13	33.02	0	TCPD_MOUSE	1455.38	1049.91	2046.71	2685.58	1100.48	1138.69	2073.19	2391.39	1206.42	1298.77	2448.47	2202.42	1110.36	1223.4	2073.15	1954.53	1809.39	1675.94	1789.02	1590.36
Cct5	T-complex protein 1 subunit epsilon OS=Mus musculus GN=Cct5 PE=1 SV=1	5.63	59624.3	2078.84	P80316	15	36.97	0	TCPE_MOUSE	2085.96	1742.41	2951.56	5002.2	1423.69	1666.59	2867.33	3657.49	1933.91	2224.09	3450.13	3507.24	2023.81	2125.68	3438.78	3067.61	2945.53	2403.77	2778.84	2663.97
Cct7	T-complex protein 1 subunit eta OS=Mus musculus GN=Cct7 PE=1 SV=1	7.78	59652.4	1938.11	P80313	12	29.96	0	TCPH_MOUSE	2345.03	1989.6	2672.44	3934.52	1070.63	1941.53	2954.38	3676.1	1322.75	1528.63	3364.77	3422.76	1029.47	2040.5	3073.53	3177.87	2735.4	2410.66	2409.73	2330.34
Cct3	T-complex protein 1 subunit gamma OS=Mus musculus GN=Cct3 PE=1 SV=1	6.26	60630.2	2632.16	P80318	20	42.39	0	TCPG_MOUSE	3138.09	2233.26	2814.32	5030.81	2144.55	2301.44	2947.81	4280.61	2555.2	2944.4	3965.69	3863.15	1735.46	2243.54	3676.5	3419.9	3304.12	2918.6	3332.11	2768.85
Cct8	T-complex protein 1 subunit theta OS=Mus musculus GN=Cct8 PE=1 SV=3	5.29	59555.7	3677.72	P42932	25	48.36	0	TCPQ_MOUSE	3617.67	3087.28	4864.43	6608.57	3401.15	3509.09	4815.49	5822.23	3282.5	3748.91	5991.94	5444.89	4131.42	4066.09	5276.84	5168.65	4544.49	4386.99	4617.06	4660.75
Cct6a	T-complex protein 1 subunit zeta OS=Mus musculus GN=Cct6a PE=1 SV=3	6.66	58004.4	1278.73	P80317	13	31.45	0	TCPZ_MOUSE	1886.23	1913.56	2469.05	3905.81	1786.75	1988	2674.05	3747.51	1960.12	2315.24	3099.41	2976.61	2012.25	2066.41	3041.37	3189.73	2543.66	2549.08	2587.85	2577.44
Tecpr1	Tectonin beta-propeller repeat-containing protein 1 OS=Mus musculus GN=Tecpr1 PE=1 SV=1	6.03	130266	231.275	Q80VP0	4	5.15	0.001	TCPR1_MOUSE	362.501	324.29	517.172	833.985	304.426	0	458.018	539.444	324.292	455.324	685.087	615.563	327.496	313.386	477.965	512.874	509.487	433.962	520.067	407.93
Tnr	Tenascin-R OS=Mus musculus GN=Tnr PE=1 SV=2	4.65	149590	1298.96	Q8BYI9	28	27.69	0	TENR_MOUSE	2889.55	2688.13	1917.44	2940.19	2810.44	3464.69	2452.34	3417.96	2742.62	3288.11	2502.72	2353.59	3578.16	3822.09	2772.7	2363.53	2608.83	3036.36	2721.76	3134.12
Txndc17	Thioredoxin domain-containing protein 17 OS=Mus musculus GN=Txndc17 PE=1 SV=1	4.49	14014.9	764.271	Q9CQM5	3	21.14	0	TXD17_MOUSE	540.592	324.663	1086.33	1069.86	654.401	422.771	839.61	1057.26	752.754	0	856.451	829.379	668.769	606.16	1208.18	537.136	755.363	743.512	812.861	755.062
Txnrd1	Thioredoxin reductase 1, cytoplasmic OS=Mus musculus GN=Txnrd1 PE=1 SV=3	7.23	66933.9	637.498	Q9JMH6	8	18.27	0	TRXR1_MOUSE	699.109	552.039	791.65	1143.47	372.191	402.235	825.777	779.976	401.805	665.71	1006.06	934.354	367.403	451.108	932.862	914.969	796.568	595.045	751.983	666.585
Prdx3	Thioredoxin-dependent peroxide reductase, mitochondrial OS=Mus musculus GN=Prdx3 PE=1 SV=1	7.37	28127.1	744.886	P20108	5	20.23	0	PRDX3_MOUSE	2271.68	2008.24	1138.84	1434.71	1494.3	1580.37	1692.6	2059.16	2649.79	3030.08	1280.59	1315.52	2265.4	2070.17	1869.76	1223.77	1713.37	1706.6	2069	1857.27
Txnl1	Thioredoxin-like protein 1 OS=Mus musculus GN=Txnl1 PE=1 SV=3	4.64	32237.4	2676.44	Q8CDN6	12	58.48	0	TXNL1_MOUSE	19064	4067.86	16640.1	25627.9	2577.22	1885.2	15630.2	16848.2	13206	4955.79	23141.5	25119.8	9583.81	12471.2	18485.5	19164.2	16350	9235.21	16605.8	14926.2
Tmx2	Thioredoxin-related transmembrane protein 2 OS=Mus musculus GN=Tmx2 PE=1 SV=1	8.91	33942.7	543.846	Q9D710	5	19.32	0	TMX2_MOUSE	1010.73	701.2	841.059	1040.45	676.377	732.878	786.036	952.965	763.53	931.944	1295.37	660.951	828.394	654.563	962.682	940.041	898.361	787.064	912.949	846.42
Alyref	THO complex subunit 4 OS=Mus musculus GN=Alyref PE=1 SV=3	11.56	26940	263.916	O08583	2	8.24	0.001	THOC4_MOUSE	595.283	485.783	276.764	324.754	396.935	436.901	378.765	518.966	357.881	0	417.303	429.789	340.388	0	303.827	0	420.646	432.892	401.658	322.107
Tars	Threonine--tRNA ligase, cytoplasmic OS=Mus musculus GN=Tars PE=1 SV=2	7.02	83356.2	207.41	Q9D0R2	3	5.12	0.001	SYTC_MOUSE	490.113	361.286	570.563	829.501	326.775	0	590.922	746.18	487.762	703.495	710.971	604.328	443.739	567.807	630.16	692.047	562.866	554.626	626.639	583.438
Thy1	Thy-1 membrane glycoprotein OS=Mus musculus GN=Thy1 PE=1 SV=1	9.27	18080	1129.26	P01831	2	15.43	0	THY1_MOUSE	5594.61	4828.11	2267.54	3608.17	2785.81	3424.18	2964.77	3284.06	3716.44	3958.84	3892.58	3265.61	3775.74	3905.64	1920.72	2066.29	4074.61	3114.71	3708.37	2917.1
Tiprl	TIP41-like protein OS=Mus musculus GN=Tiprl PE=1 SV=1	5.29	31253.8	790.265	Q8BH58	4	22.88	0	TIPRL_MOUSE	0	555.208	747.44	815.943	518.338	591.766	669.105	543.119	0	0	883.344	644.413	798.883	529.352	586.368	662.029	706.197	580.582	763.879	644.158
Tollip	Toll-interacting protein OS=Mus musculus GN=Tollip PE=1 SV=1	4.85	30345	1323.85	Q9QZ06	8	42.7	0	TOLIP_MOUSE	892.344	1198.14	1158.97	2374.49	540.314	1172.42	1091.13	2112.14	756.22	1683	1306.48	2084.5	790.668	1405.66	1105.78	1269.14	1405.98	1229	1457.55	1142.81
Taldo1	Transaldolase OS=Mus musculus GN=Taldo1 PE=1 SV=2	6.64	37387	341.141	Q93092	4	11.87	0.001	TALDO_MOUSE	700.162	595.589	590.843	617.695	613.88	524.413	792.456	897.02	519.334	628.671	525.931	792.574	555.654	473.668	713.994	592.866	626.072	706.942	616.628	584.046
Trim28	Transcription intermediary factor 1-beta OS=Mus musculus GN=Trim28 PE=1 SV=3	5.41	88847.4	799.435	Q62318	15	25.3	0	TIF1B_MOUSE	2619.51	2111.55	1104.03	1841.24	2128.53	2367.88	1736.69	2314.92	2857.94	3222.49	1631.3	1542.1	2503.95	2753.41	2526.27	2371.89	1919.08	2137.01	2313.46	2538.88
Pura	Transcriptional activator protein Pur-alpha OS=Mus musculus GN=Pura PE=1 SV=1	6.02	34883.8	5855.06	P42669	8	50.78	0	PURA_MOUSE	5799.87	4181.3	8759.77	12201.2	2529.22	3016.48	9518.49	11494	5201.09	4719.13	11332	9827.26	5718.88	4966.94	9979.78	8873.04	7735.55	6639.55	7769.88	7384.66
Purb	Transcriptional activator protein Pur-beta OS=Mus musculus GN=Purb PE=1 SV=3	5.14	33901.4	5829.07	O35295	8	43.21	0	PURB_MOUSE	3752.91	3222.96	2663.81	4572.08	1649.15	2502.21	2863.74	3911.24	2699.39	3941.89	3967.34	4010.91	2225.59	2525.48	2722.07	2919.82	3552.94	2731.58	3654.88	2598.24
Tfrc	Transferrin receptor protein 1 OS=Mus musculus GN=Tfrc PE=1 SV=1	6.11	85731.6	806.49	Q62351	17	24.51	0	TFR1_MOUSE	2099.69	1873.37	386.791	604.244	1098.24	1294.69	366.537	466.745	1620.14	1879.13	514.366	408.668	1489.83	1509.98	491.75	527.201	1241.02	806.553	1105.58	1004.69
Tra2a	Transformer-2 protein homolog alpha OS=Mus musculus GN=Tra2a PE=1 SV=1	11.65	32316.2	402.73	Q6PFR5	2	6.41	0	TRA2A_MOUSE	474.146	308.039	299.551	449.34	303.586	213.78	358.983	346.034	287.236	177.028	422.948	382.064	351.462	315.613	323.305	372.247	382.769	305.596	317.319	340.657
Tra2b	Transformer-2 protein homolog beta OS=Mus musculus GN=Tra2b PE=1 SV=1	11.62	33665.7	3403.53	P62996	7	24.65	0	TRA2B_MOUSE	2316.27	1284.55	1277.26	2825.21	889.758	1226.11	2598.54	3439.34	1112.53	1273.5	2085.83	2335.62	1440.67	2236.29	1932.77	2186.66	1925.82	2038.44	1701.87	1949.1
Tagln3	Transgelin-3 OS=Mus musculus GN=Tagln3 PE=1 SV=1	7.17	22470.8	1163.14	Q9R1Q8	7	38.19	0	TAGL3_MOUSE	1294.79	801.097	986.927	1302.11	904.338	806.417	1018.06	1236.79	964.622	848.751	1183.67	1003.38	1026.82	940.774	1124.63	1129.62	1096.23	991.403	1000.1	1055.46
Vcp	Transitional endoplasmic reticulum ATPase OS=Mus musculus GN=Vcp PE=1 SV=4	4.95	89322	2653.84	Q01853	28	40.94	0	TERA_MOUSE	3915.39	3613.11	3030.39	5246.78	3259.23	3530.88	3388.71	4590.12	4024.98	5254.92	3610.84	3859.56	3374.62	3673.74	3418.62	3361.48	3951.42	3692.23	4187.57	3457.12
Tkt	Transketolase OS=Mus musculus GN=Tkt PE=1 SV=1	7.23	67630.7	293.579	P40142	4	9.31	0.001	TKT_MOUSE	1510.65	1287.41	877.71	1225.89	1009.38	1107.67	1415.63	1932.28	1139.5	1394.56	969.164	836.839	857.526	874.733	1635.13	857.831	1225.41	1366.24	1085.01	1056.31
Ssr4	Translocon-associated protein subunit delta OS=Mus musculus GN=Ssr4 PE=1 SV=1	5.41	18936.6	468.269	Q62186	3	25	0	SSRD_MOUSE	536.888	0	684.831	954.406	0	478.537	601.392	777.971	0	766.635	907.392	733.211	287.969	0	547.029	626.68	725.375	619.3	802.413	487.226
Hadha	Trifunctional enzyme subunit alpha, mitochondrial OS=Mus musculus GN=Hadha PE=1 SV=1	9.46	82670.1	1241.45	Q8BMS1	14	24.77	0	ECHA_MOUSE	1584.01	1371.15	1817.96	2447.08	1274.21	1343.42	1900.32	2036.15	1302.21	1393.32	2460.22	2159.28	1146.89	1024.66	2834.88	2424.17	1805.05	1638.53	1828.76	1857.65
Hadhb	Trifunctional enzyme subunit beta, mitochondrial OS=Mus musculus GN=Hadhb PE=1 SV=1	9.73	51386.5	1495.38	Q99JY0	15	37.05	0	ECHB_MOUSE	1543.77	1706.56	2389.63	3093.49	1549.64	1376.71	2382.49	2740.13	1475.2	1448.25	2991.57	3056.87	1294.19	1261	3354.19	3023.26	2183.36	2012.24	2242.97	2233.16
Tnrc6b	Trinucleotide repeat-containing gene 6B protein OS=Mus musculus GN=Tnrc6b PE=1 SV=2	5.87	191963	1259.45	Q8BKI2	41	37.85	0	TNR6B_MOUSE	3544.75	3021.43	2417.94	2981.72	1919.46	1903.66	1670.66	1739.43	3172.91	3234.67	2888.4	2366.8	2367.9	2106.13	1633.35	1462.72	2991.46	1808.3	2915.7	1892.52
Tpi1	Triosephosphate isomerase OS=Mus musculus GN=Tpi1 PE=1 SV=4	5.43	32191.9	14023.9	P17751	11	46.49	0	TPIS_MOUSE	13775	12206.7	15671.7	21968.4	12488.1	12857.5	17543.1	21787	11851.2	11478.2	19198.4	18050.5	16337	15319.9	18624.3	17845.9	15905.4	16168.9	15144.6	17031.8
Trim2	Tripartite motif-containing protein 2 OS=Mus musculus GN=Trim2 PE=1 SV=1	6.51	81445.3	215.877	Q9ESN6	5	11.56	0.001	TRIM2_MOUSE	662.104	654.918	846.443	1348.02	353.115	417.496	922.914	1271.92	520.468	475.543	1175.31	955.026	499.096	684.609	1196.08	1237.84	877.871	741.362	781.588	904.407
Trim3	Tripartite motif-containing protein 3 OS=Mus musculus GN=Trim3 PE=1 SV=1	7.64	80774.7	228.63	Q9R1R2	3	5.65	0.001	TRIM3_MOUSE	623.609	589.314	549.104	792.67	389.592	612.867	561.192	590.949	621.991	755.449	757.506	632.909	588.64	504.33	652.947	651.283	638.674	538.65	691.964	599.3
Tpp1	Tripeptidyl-peptidase 1 OS=Mus musculus GN=Tpp1 PE=1 SV=2	6.1	61342.4	355.911	O89023	4	10.5	0.001	TPP1_MOUSE	1414.12	976.04	0	0	760.399	727.038	0	0	1352	1418.26	0	0	811.774	769.109	0	270.167	1195.08	743.718	1385.13	617.017
Tpp2	Tripeptidyl-peptidase 2 OS=Mus musculus GN=Tpp2 PE=1 SV=3	6.11	139879	267.396	Q64514	6	6.42	0.001	TPP2_MOUSE	652.008	538.123	825.278	1416.77	556.491	689.734	776.712	1067.34	732.147	799.117	1012.49	960.059	574.296	632.823	768.945	888.362	858.045	772.568	875.952	716.106
Rtcb	tRNA-splicing ligase RtcB homolog OS=Mus musculus GN=Rtcb PE=1 SV=1	6.81	55249.5	615.777	Q99LF4	13	32.28	0	RTCB_MOUSE	914.641	774.508	1078.96	1580.86	692.554	726.159	1366.18	1593.75	935.633	1090.38	1601.11	1375.47	938.792	914.863	1699.93	1405.41	1087.24	1094.66	1250.65	1239.75
Tmod2	Tropomodulin-2 OS=Mus musculus GN=Tmod2 PE=1 SV=2	5.09	39510.9	221.704	Q9JKK7	2	8.26	0.001	TMOD2_MOUSE	484.702	375.357	266.587	330.199	0	0	340.934	0	332.359	0	321.066	0	0	0	0	0	364.211	340.934	326.712	0
Tpm3	Tropomyosin alpha-3 chain OS=Mus musculus GN=Tpm3 PE=1 SV=3	4.48	32994.1	450.532	P21107	2	7.72	0	TPM3_MOUSE	974.852	608.324	643.128	604.991	602.546	380.852	764.981	1175.55	708.956	475.543	362.369	506.633	516.127	413.575	886.584	0	707.824	730.982	513.375	605.429
Wars	Tryptophan--tRNA ligase, cytoplasmic OS=Mus musculus GN=Wars PE=1 SV=2	6.45	54358.1	928.283	P32921	10	29.94	0	SYWC_MOUSE	1394.95	850.113	1491.41	2105.14	513.975	669.324	1556.33	3160.96	1029.47	1166.53	1910.24	1514.42	770.004	911.172	1993.63	1542.72	1460.4	1475.15	1405.16	1304.38
Tubal3	Tubulin alpha chain-like 3 OS=Mus musculus GN=Tubal3 PE=2 SV=2	5.24	49988.3	2192.46	Q3UX10	2	5.38	0	TBAL3_MOUSE	2936.31	2661.99	5020.96	5844.59	2466.87	2668.41	3786.99	5144.19	2688.71	2979.5	6336	9051.36	4920.05	6197.78	9070.65	11481.6	4115.96	3516.62	5263.89	7917.53
Tuba4a	Tubulin alpha-4A chain OS=Mus musculus GN=Tuba4a PE=1 SV=1	4.75	49924.6	26220.6	P68368	19	47.32	0	TBA4A_MOUSE	58865.8	52785.1	81426.2	129903	50327	54967.4	78377.7	93386.8	52636.3	64414	99138.9	82989	64206.7	63385.3	76567.4	80419.4	80745	69264.7	74794.5	71144.7
Tuba8	Tubulin alpha-8 chain OS=Mus musculus GN=Tuba8 PE=1 SV=1	4.8	50051.7	19592.5	Q9JJZ2	12	33.41	0	TBA8_MOUSE	1488.72	1334.94	2059.28	3285.25	1733.54	1893.39	2699.77	3216.77	1808.17	2212.76	3405.63	2865.12	2352.38	2322.29	2805.25	2946.37	2042.05	2385.87	2572.92	2606.57
Tubb2a	Tubulin beta-2A chain OS=Mus musculus GN=Tubb2a PE=1 SV=1	4.59	49907.1	44810.5	Q7TMM9	19	47.19	0	TBB2A_MOUSE	31399.7	27292.5	44955.7	57553.9	27166.4	28914.5	42288.5	53542.4	26411.9	30464.6	45674.4	40112.4	29391.8	28041.9	38467.3	41284.4	40300.5	37978	35665.8	34296.3
Tubb2b	Tubulin beta-2B chain OS=Mus musculus GN=Tubb2b PE=1 SV=1	4.59	49953.2	44189.9	Q9CWF2	19	47.19	0	TBB2B_MOUSE	11281.6	9785.82	16822.2	23007.2	4742.76	5040.08	7702.62	9624.75	9959.18	11021.8	18337.8	15790.8	5361.74	5136.3	8583.25	9215.9	15224.2	6777.55	13777.4	7074.3
Tubb3	Tubulin beta-3 chain OS=Mus musculus GN=Tubb3 PE=1 SV=1	4.63	50418.8	28952	Q9ERD7	22	58.22	0	TBB3_MOUSE	16719.2	15860.6	29392.2	42526.1	14676.6	16547.4	24785.2	33010.7	14387.6	17069	33778.9	31356.3	16191.9	16069.4	23547.4	27384.9	26124.5	22254.9	24148	20798.4
Tubb4a	Tubulin beta-4A chain OS=Mus musculus GN=Tubb4a PE=1 SV=3	4.59	49585.9	43729.7	Q9D6F9	20	54.05	0	TBB4A_MOUSE	24500.3	20862.7	34333.1	45305.8	19016.7	22119.1	30018.3	41725.5	20848.1	24626.5	41637.8	38710	21566.9	21858.3	34257.4	37540.3	31250.5	28219.9	31455.6	28805.8
Tubb4b	Tubulin beta-4B chain OS=Mus musculus GN=Tubb4b PE=1 SV=1	4.6	49831.2	40601.8	P68372	20	53.26	0	TBB4B_MOUSE	25409.7	23069.2	35247.9	49487.7	23919.8	26903	37185.9	45494.7	21433	25777.2	43709	39851.2	26000.6	25979.1	40086.4	43956.4	33303.6	33375.9	32692.6	34005.6
Tubb5	Tubulin beta-5 chain OS=Mus musculus GN=Tubb5 PE=1 SV=1	4.59	49671	37508.7	P99024	18	43.24	0	TBB5_MOUSE	25604.5	22219.3	38443	48768.3	21503.8	23856.9	36585.5	43322.8	21885.4	25511.2	38457.8	39578.3	23491.2	23433.7	35779.5	35994.2	33758.8	31317.2	31358.2	29674.7
Tubb6	Tubulin beta-6 chain OS=Mus musculus GN=Tubb6 PE=1 SV=1	4.59	50090.6	14837.6	Q922F4	12	27.52	0	TBB6_MOUSE	1417.83	1317.33	1915.35	2541.43	2123.78	2270.79	3178.21	3788.08	1299.51	1453.51	2244.16	2061.33	0	0	0	0	1797.98	2840.22	1764.63	0
Tppp	Tubulin polymerization-promoting protein OS=Mus musculus GN=Tppp PE=1 SV=1	9.87	23574.6	1850.37	Q7TQD2	6	31.65	0	TPPP_MOUSE	1911.43	1396.87	1310.08	2308.4	1739.29	1697.49	1890.69	1538.95	1182.92	1180.11	1347.87	1829.88	1639.35	1581.15	1658.3	1485.49	1731.69	1716.6	1385.2	1591.07
Tbcb	Tubulin-folding cofactor B OS=Mus musculus GN=Tbcb PE=1 SV=2	4.95	27385.8	498.139	Q9D1E6	3	10.66	0	TBCB_MOUSE	448.859	334.541	529.93	579.369	378.497	476.088	511.63	548.847	371.682	595.858	769.347	678.027	419.726	672.919	713.15	609.155	473.175	478.766	603.728	603.737
Tinagl1	Tubulointerstitial nephritis antigen-like OS=Mus musculus GN=Tinagl1 PE=1 SV=1	6.31	52664.8	207.056	Q99JR5	2	6.44	0.001	TINAL_MOUSE	744.866	651.004	435.389	445.496	486.81	507.363	382.433	380.775	634.374	665.834	556.496	478.726	566.175	591.291	491.75	477.142	569.189	439.345	583.858	531.589
Tprg1l	Tumor protein p63-regulated gene 1-like protein OS=Mus musculus GN=Tprg1l PE=1 SV=1	7.18	29814.3	997.174	Q9DBS2	6	45.86	0	TPRGL_MOUSE	426.053	317.954	701.608	983.658	348.485	395.264	615.607	717.062	327.727	436.266	866.731	739.862	372.964	326.102	978.248	803.338	607.318	519.105	592.646	620.163
Tsg101	Tumor susceptibility gene 101 protein OS=Mus musculus GN=Tsg101 PE=1 SV=2	6.29	44123.7	387.591	Q61187	3	8.18	0	TS101_MOUSE	482.197	490.909	676.092	772.386	607.255	424.466	708.923	637.346	523.682	562.547	793.853	592.015	418.778	322	497.658	670.173	605.396	594.498	618.025	477.152
Twf1	Twinfilin-1 OS=Mus musculus GN=Twf1 PE=1 SV=2	6.2	40079.5	1215.96	Q91YR1	9	28.57	0	TWF1_MOUSE	1011.89	868.005	1119.59	1674.05	564.632	647.093	1407.22	1682.34	881.248	1015.55	1523.64	1389.22	963.816	988.356	1316.49	1434.49	1168.39	1075.32	1202.41	1175.79
Twf2	Twinfilin-2 OS=Mus musculus GN=Twf2 PE=1 SV=1	6.34	39471	588.632	Q9Z0P5	8	29.51	0	TWF2_MOUSE	707.643	630.316	1065.02	1646.3	747.256	804.847	908.011	1261.8	563.258	678.139	1161.55	1062.43	618.151	598.879	928.642	1127.91	1012.32	930.48	866.343	818.396
Ptpn11	Tyrosine-protein phosphatase non-receptor type 11 OS=Mus musculus GN=Ptpn11 PE=1 SV=2	6.9	68460.5	564.463	P35235	9	18.76	0	PTN11_MOUSE	957.784	865.023	851.752	1583.63	852.988	1245.26	3731.02	5163.88	859.633	1154.01	1199.18	1124.35	966.596	1211.43	4192.91	3770.31	1064.55	2748.29	1084.29	2535.31
Yars	Tyrosine--tRNA ligase, cytoplasmic OS=Mus musculus GN=Yars PE=1 SV=3	6.59	59105.5	381.952	Q91WQ3	3	6.06	0.001	SYYC_MOUSE	400.705	334.541	462.527	689.756	0	0	409.793	573.574	331.035	0	639.195	558.492	309.013	397.886	621.298	578.795	471.882	491.684	509.574	476.748
Snrnp70	U1 small nuclear ribonucleoprotein 70 kDa OS=Mus musculus GN=Snrnp70 PE=1 SV=2	10.27	51992.1	859.926	Q62376	9	23.44	0	RU17_MOUSE	1759.99	1554.23	453.973	636.271	1306.35	1456.78	380.523	418.438	1584.28	1948.82	883.62	754.602	1496.59	1405.73	0	326.196	1101.12	890.523	1292.83	1076.17
Sart1	U4/U6.U5 tri-snRNP-associated protein 1 OS=Mus musculus GN=Sart1 PE=1 SV=1	5.52	90885.6	578.824	Q9Z315	20	32.13	0	SNUT1_MOUSE	1367.28	1227.15	639.957	976.185	1181.25	1568.5	924.137	1251.49	1196.15	1635.52	924.923	771.049	1654.58	1913.95	1433.43	1399.62	1052.64	1231.35	1131.91	1600.39
Lsm4	U6 snRNA-associated Sm-like protein LSm4 OS=Mus musculus GN=Lsm4 PE=1 SV=1	10.46	15076.4	1587.95	Q9QXA5	2	12.41	0	LSM4_MOUSE	361.702	0	2787.11	6632.48	0	0	343.456	370.322	0	0	3172.66	3070	391.669	0	358.122	323.382	3260.43	356.889	3121.33	357.724
Usp14	Ubiquitin carboxyl-terminal hydrolase 14 OS=Mus musculus GN=Usp14 PE=1 SV=3	4.96	56002.1	405.854	Q9JMA1	6	14.81	0	UBP14_MOUSE	409.856	424.094	773.509	1065.43	439.957	433.698	615.225	944.086	374.077	502.058	701.792	652.412	363.358	410.396	879.692	928.699	668.223	608.242	557.585	645.536
Usp5	Ubiquitin carboxyl-terminal hydrolase 5 OS=Mus musculus GN=Usp5 PE=1 SV=1	4.7	95833.5	1178.87	P56399	18	32.05	0	UBP5_MOUSE	1459.81	1163.47	2219.35	3282.67	892.418	1365.78	2054.55	3118.09	1313.3	1702.31	2557.24	2738.44	1610.47	1759.45	2363.66	2158.35	2031.32	1857.71	2077.82	1972.98
Usp7	Ubiquitin carboxyl-terminal hydrolase 7 OS=Mus musculus GN=Usp7 PE=1 SV=1	5.14	128476	187.376	Q6A4J8	3	2.72	0.001	UBP7_MOUSE	759.211	665.727	575.136	998.123	572.348	592.897	704.49	898.739	659.55	724.956	824.143	711.551	574.991	666.903	892.445	810.501	749.549	692.118	730.05	736.21
Uchl1	Ubiquitin carboxyl-terminal hydrolase isozyme L1 OS=Mus musculus GN=Uchl1 PE=1 SV=1	4.97	24838.3	13666.4	Q9R0P9	6	32.74	0	UCHL1_MOUSE	13314.5	11340.6	22789	28872.8	11395	10309.4	20216.6	22297.1	13632.6	11493.2	24133.3	25441.2	15490.3	13543.2	25691.8	20173.8	19079.2	16054.5	18675.1	18724.8
Uchl3	Ubiquitin carboxyl-terminal hydrolase isozyme L3 OS=Mus musculus GN=Uchl3 PE=1 SV=2	4.78	26151.7	1382.24	Q9JKB1	6	35.65	0	UCHL3_MOUSE	954.08	715.179	1459.04	1594.41	600.604	497.126	1214.4	1299.23	1016.86	836.322	1337.87	1338.89	859.611	720.023	1263.98	995.473	1180.68	902.84	1132.48	959.771
Otub1	Ubiquitin thioesterase OTUB1 OS=Mus musculus GN=Otub1 PE=1 SV=2	4.66	31270.1	6232.01	Q7TQI3	8	35.79	0	OTUB1_MOUSE	2970.46	2611.22	4960.89	7428.78	2664	3096.8	4941.21	6975.68	2678.15	3372.05	5880.52	5604.06	3320.4	3690.29	5383.18	4966.02	4492.84	4419.42	4383.7	4339.97
Ube2d2	Ubiquitin-conjugating enzyme E2 D2 OS=Mus musculus GN=Ube2d2 PE=1 SV=1	7.85	16735.3	1931.59	P62838	2	12.24	0	UB2D2_MOUSE	2802.21	1750.8	2804.66	3233.88	1323.44	1673.28	1959.93	2085.41	1720.9	1715.81	2940.81	2690.45	1318.9	1503.45	2219.53	2009.03	2647.89	1760.51	2266.99	1762.73
Ube2n	Ubiquitin-conjugating enzyme E2 N OS=Mus musculus GN=Ube2n PE=1 SV=1	6.15	17137.9	2704.71	P61089	4	30.26	0	UBE2N_MOUSE	827.121	655.477	1333.53	1753.16	845.432	802.021	970.986	1088.72	712.17	935.424	1441.13	1621.19	616.508	767.878	1238.28	1085.27	1142.32	926.79	1177.48	926.986
Ube2v1	Ubiquitin-conjugating enzyme E2 variant 1 OS=Mus musculus GN=Ube2v1 PE=1 SV=1	8.22	16354.8	7430.8	Q9CZY3	8	62.59	0	UB2V1_MOUSE	2298.35	1850.72	3757.64	5026.99	1837.39	1823.4	3496.34	4298.62	2179.81	1908.08	4463.34	4251.36	2575.52	2375.53	4125.56	3605.93	3233.43	2863.94	3200.65	3170.63
Ube2v2	Ubiquitin-conjugating enzyme E2 variant 2 OS=Mus musculus GN=Ube2v2 PE=1 SV=4	8.58	16366.8	4263.48	Q9D2M8	7	56.55	0	UB2V2_MOUSE	1184.96	937.917	1927.61	2487.71	884.543	842.641	1691.85	1929.81	1162.5	908.305	2248.39	2205.12	1188.66	1028.54	1938.81	1562.62	1634.55	1337.21	1631.08	1429.66
Uba1	Ubiquitin-like modifier-activating enzyme 1 OS=Mus musculus GN=Uba1 PE=1 SV=1	5.3	117809	1035.25	Q02053	20	24.1	0	UBA1_MOUSE	4552.72	3016.03	3294.84	4464.57	2693.01	2967.69	4704.45	4483.1	3752.68	4164.87	3994.05	3042.4	2772.83	2407.75	8400.07	2950.43	3832.04	3712.06	3738.5	4132.77
Ubxn6	UBX domain-containing protein 6 OS=Mus musculus GN=Ubxn6 PE=1 SV=1	8.79	49795.7	438.672	Q99PL6	4	12.9	0	UBXN6_MOUSE	462.26	284.966	572.112	855.229	0	0	564.364	611.57	303.055	0	704.454	604.239	296.88	0	574.036	574.958	543.642	587.967	537.249	481.958
Ogt	UDP-N-acetylglucosamine--peptide N-acetylglucosaminyltransferase 110 kDa subunit OS=Mus musculus GN=Ogt PE=1 SV=2	6.22	116952	399.002	Q8CGY8	12	14.34	0	OGT1_MOUSE	596.59	450.963	941.868	1310.87	345.133	376.895	919.628	1157.65	599.997	502.473	1143.01	861.015	494.42	494.212	1071.93	943.964	825.072	699.826	776.623	751.131
Cmpk2	UMP-CMP kinase 2, mitochondrial OS=Mus musculus GN=Cmpk2 PE=1 SV=2	6.91	50036.4	217.536	Q3U5Q7	2	4.92	0.001	CMPK2_MOUSE	340.784	0	446.119	673.049	0	0	300.811	519.252	325.931	0	575.633	473.738	370.057	417.78	458.976	634.611	486.651	410.031	458.434	470.356
Cmpk1	UMP-CMP kinase OS=Mus musculus GN=Cmpk1 PE=1 SV=1	5.52	22165.4	4076.71	Q9DBP5	8	52.04	0	KCY_MOUSE	1367.5	1321.27	4500.28	5846.22	1064.72	999.088	2973.33	3894.15	1446.27	1403.84	4673.9	4719.95	1358.77	1215.53	3915.52	2509.7	3258.81	2232.82	3060.99	2249.88
Kiaa0513	Uncharacterized protein KIAA0513 OS=Mus musculus GN=Kiaa0513 PE=1 SV=1	4.75	46318.5	1364.14	Q8R0A7	7	18.92	0	K0513_MOUSE	1522.27	1232.93	1904.98	2708.1	1099.79	1420.23	2345.04	2561.8	1226.27	1459.03	2341.27	2265.24	1725.29	1570.08	2515.95	2439.35	1842.07	1856.71	1822.95	2062.67
Myo5a	Unconventional myosin-Va OS=Mus musculus GN=Myo5a PE=1 SV=2	8.72	215539	493.721	Q99104	35	21.53	0	MYO5A_MOUSE	2167.09	1987.12	2693.53	5358.34	1615.57	2362.29	2643.86	4587.83	1941.85	2464.97	3801.57	3660.03	2111.27	2616.54	3317.81	3677.78	3051.52	2802.39	2967.11	2930.85
Usmg5	Up-regulated during skeletal muscle growth protein 5 OS=Mus musculus GN=Usmg5 PE=1 SV=1	10.16	6381.54	1726.09	Q78IK2	2	43.1	0	USMG5_MOUSE	1039.89	946.965	910.601	1507.35	629.205	792.884	1004.8	1257.75	691.185	726.862	1242.41	1116.4	696.7	627.49	979.139	1055.72	1101.2	921.16	944.214	839.763
Vps26a	Vacuolar protein sorting-associated protein 26A OS=Mus musculus GN=Vps26a PE=1 SV=1	6.11	38113.9	845.846	P40336	4	16.51	0	VP26A_MOUSE	705.174	531.538	874.392	1030.31	468.053	508.116	608.423	835.634	507.235	680.625	584.032	616.372	455.557	492.435	905.386	759.589	785.354	605.057	597.066	653.242
Vps26b	Vacuolar protein sorting-associated protein 26B OS=Mus musculus GN=Vps26b PE=1 SV=1	7	39124.6	1544.3	Q8C0E2	9	34.82	0	VP26B_MOUSE	1546.68	1303.75	1880.71	3420.7	1031.09	1192.39	2068.07	2723.81	1258.98	1445.77	2964.31	2476.18	1250.21	1414.75	2083.84	2514.05	2037.96	1753.84	2036.31	1815.71
Vps29	Vacuolar protein sorting-associated protein 29 OS=Mus musculus GN=Vps29 PE=1 SV=1	6.32	20495.7	1567.25	Q9QZ88	3	17.58	0	VPS29_MOUSE	536.234	480.285	713.776	1088.39	399.489	370.301	817.065	872.58	551.473	536.694	1060.49	903.167	495.273	491.819	1077.09	1057.26	704.67	614.859	762.956	780.359
Vps35	Vacuolar protein sorting-associated protein 35 OS=Mus musculus GN=Vps35 PE=1 SV=1	5.13	91713.2	1699.49	Q9EQH3	17	24.37	0	VPS35_MOUSE	8690.07	8392.1	14710.8	17536.4	8212.15	8240.51	12969.6	14282.3	8265.36	8275.14	15766.1	13667	8596.11	6705.4	10250.7	12144.5	12332.3	10926.1	11493.4	9424.17
Vta1	Vacuolar protein sorting-associated protein VTA1 homolog OS=Mus musculus GN=Vta1 PE=1 SV=1	5.69	33913.2	331.974	Q9CR26	3	12.3	0.001	VTA1_MOUSE	572.84	396.51	660.975	1065.11	376.182	446.321	745.531	995.544	496.269	612.388	881.325	704.81	422.128	556.63	887.194	798.903	673.86	640.894	673.698	666.214
Bphl	Valacyclovir hydrolase OS=Mus musculus GN=Bphl PE=1 SV=1	9.2	32851	1553.5	Q8R164	8	35.05	0	BPHL_MOUSE	4533.84	1513.23	2080.86	3709.59	937.914	964.862	6823.73	7748.02	5438.48	6049.31	5884.56	2586.1	2128.02	2966.98	9807.52	2198.43	2959.38	4118.63	4989.61	4275.24
Vars	Valine--tRNA ligase OS=Mus musculus GN=Vars PE=1 SV=1	7.59	140216	155.667	Q9Z1Q9	3	3.64	0.001	SYVC_MOUSE	441.233	362.311	403.531	652.391	0	0	489.505	561.926	0	0	617.717	781.115	0	346.407	518.475	600.968	464.867	525.716	699.416	488.617
Vcan	Versican core protein OS=Mus musculus GN=Vcan PE=1 SV=2	4.37	366788	203.034	Q62059	3	1.16	0.001	CSPG2_MOUSE	2038.82	1762.72	901.383	1365.53	3442.87	3875.02	2562.62	3351.03	1780.58	2125.4	1390.92	1362.79	4517.08	4755.21	2531.14	2877.35	1517.11	3307.89	1664.92	3670.2
Acadvl	Very long-chain specific acyl-CoA dehydrogenase, mitochondrial OS=Mus musculus GN=Acadvl PE=1 SV=3	8.97	70875.7	181.843	P50544	2	3.81	0.001	ACADV_MOUSE	0	430.337	296.675	437.49	0	549.941	0	380.632	0	0	676.001	367.504	0	0	410.167	413.693	388.167	465.287	521.752	411.93
Hacd3	Very-long-chain (3R)-3-hydroxyacyl-CoA dehydratase 3 OS=Mus musculus GN=Hacd3 PE=1 SV=2	9.37	43131.6	422.34	Q8K2C9	2	8.84	0	HACD3_MOUSE	1275.33	0	880.513	4006.91	550.425	538.637	1507.72	1915.05	694.021	655.767	2209.88	2997.47	533.852	887.346	1942.66	2858.5	2054.25	1127.96	1639.28	1555.59
Vamp2	Vesicle-associated membrane protein 2 OS=Mus musculus GN=Vamp2 PE=1 SV=2	8.7	12690.8	4989.82	P63044	3	34.48	0	VAMP2_MOUSE	4810.53	2299.67	1609.48	1978.95	1322.74	1374.82	1776.66	2045.03	1097.09	1266.54	1696.38	1630.04	1314.73	1535.69	1098.28	1245.6	2674.66	1629.81	1422.51	1298.57
Vapa	Vesicle-associated membrane protein-associated protein A OS=Mus musculus GN=Vapa PE=1 SV=2	8.59	27855.4	580.52	Q9WV55	4	18.47	0	VAPA_MOUSE	786.811	577.51	1001.01	1716.01	0	412.22	613.544	913.727	394.18	631.405	1504.64	1468.85	381.147	391.835	634.567	707.312	1020.34	646.497	999.769	528.715
Nsf	Vesicle-fusing ATPase OS=Mus musculus GN=Nsf PE=1 SV=2	6.52	82613.7	6511.62	P46460	36	50	0	NSF_MOUSE	10525.5	9414.3	15399.2	21006.5	9309.49	9513.29	14146.5	17217.7	9074.7	10224	16224.2	14980	10601.7	10386.5	13538	14443	14086.4	12546.7	12625.7	12242.3
Sec22b	Vesicle-trafficking protein SEC22b OS=Mus musculus GN=Sec22b PE=1 SV=3	8.73	24740.6	1135.87	O08547	5	31.63	0	SC22B_MOUSE	585.26	675.419	655.591	918.536	441.713	398.279	807.282	1077.46	531.434	597.598	1059.85	962.935	614.992	634.976	795.952	801.461	708.701	681.182	787.954	711.845
Slc17a7	Vesicular glutamate transporter 1 OS=Mus musculus GN=Slc17a7 PE=1 SV=2	6.99	61637.5	1608.37	Q3TXX4	6	12.14	0	VGLU1_MOUSE	7946.04	6018.82	9109.55	12322.9	5484.24	5613.52	9200.33	10998.9	5947.73	6141.53	9779.84	9116.25	7824.08	7368.68	10996.3	10267.5	8849.34	7824.25	7746.34	9114.13
Slc17a6	Vesicular glutamate transporter 2 OS=Mus musculus GN=Slc17a6 PE=1 SV=1	6.24	64560.7	440.351	Q8BLE7	7	15.29	0	VGLU2_MOUSE	661.433	564.982	882.209	1313.43	443.655	504.126	854.513	1108.42	575.973	743.108	1245.99	1148.89	595.465	642.9	867.97	765.814	855.513	727.677	928.49	718.037
Vim	Vimentin OS=Mus musculus GN=Vim PE=1 SV=3	4.86	53687.8	8927.91	P20152	28	59.23	0	VIME_MOUSE	4174.32	3266.7	2429.96	3504.08	2801.34	3429.64	3952.57	4475.08	3352.51	3775.34	5166.33	4531.03	6031.81	5785.27	10419.5	10003.3	3343.77	3664.66	4206.3	8059.96
Vsnl1	Visinin-like protein 1 OS=Mus musculus GN=Vsnl1 PE=1 SV=2	4.82	22142.4	539.798	P62761	4	20.42	0	VISL1_MOUSE	1687.07	1509.88	849.614	1148.17	773.277	789.901	1027.04	1258.18	758.678	910.98	1019.37	812.257	1156.62	709.323	735.093	670.557	1298.68	962.1	875.321	817.897
Vtn	Vitronectin OS=Mus musculus GN=Vtn PE=1 SV=2	5.54	54849.1	266.883	P29788	3	9.21	0.001	VTNC_MOUSE	1403.67	1830.75	2275.28	3385.05	1306.78	1922.44	1646.36	2638.94	1556.68	2948.96	2400.65	1754.57	1584.4	1648.25	2222.35	2098.83	2223.69	1878.63	2165.21	1888.46
Vdac1	Voltage-dependent anion-selective channel protein 1 OS=Mus musculus GN=Vdac1 PE=1 SV=3	8.67	32351.5	5097.67	Q60932	9	41.22	0	VDAC1_MOUSE	4546.19	3884.84	5185	8491.12	3086.29	3175.11	7131.49	8744.32	3726.34	3483.83	7016.46	5771.5	3065.92	2847.07	9929.24	5479.84	5526.79	5534.31	4999.53	5330.52
Vdac2	Voltage-dependent anion-selective channel protein 2 OS=Mus musculus GN=Vdac2 PE=1 SV=2	7.37	31732.9	2831.61	Q60930	8	32.2	0	VDAC2_MOUSE	3081.95	2173.62	2887.99	5096.89	2112.62	3928.84	3918.95	6484.3	1677.74	3951.75	5408.46	3921.93	2262.55	4021.04	4284.15	6538.5	3310.11	4111.18	3739.97	4276.56
Vdac3	Voltage-dependent anion-selective channel protein 3 OS=Mus musculus GN=Vdac3 PE=1 SV=1	9	30752.8	4968.98	Q60931	7	38.16	0	VDAC3_MOUSE	4666.68	4193.41	6422.36	8132.52	3047.61	3031.05	6661.32	7171.39	3562.87	4224.86	8698.52	6698.48	1490.78	1295.79	6613.96	6478.55	5853.74	4977.84	5796.18	3969.77
Cacnb3	Voltage-dependent L-type calcium channel subunit beta-3 OS=Mus musculus GN=Cacnb3 PE=1 SV=2	5.82	54572.1	270.578	P54285	3	6.4	0.001	CACB3_MOUSE	210.514	0	508.861	578.396	0	0	0	0	552.608	0	378.809	328.892	0	0	0	0	432.59	0	420.103	0
Cacnb4	Voltage-dependent L-type calcium channel subunit beta-4 OS=Mus musculus GN=Cacnb4 PE=1 SV=2	9.57	57950.1	350.322	Q8R0S4	4	9.63	0.001	CACB4_MOUSE	290.218	345.723	473.368	721.57	363.651	392.815	459.47	589.421	484.737	0	715.927	611.339	375.934	328.563	566.487	544.342	457.72	451.339	604.001	453.832
Kcnab2	Voltage-gated potassium channel subunit beta-2 OS=Mus musculus GN=Kcnab2 PE=1 SV=1	9.23	41021.4	470.1	P62482	4	16.62	0	KCAB2_MOUSE	782.162	521.567	672.11	959.637	410.983	554.84	609.34	691.859	535.467	576.468	948.879	692.317	450.059	361.584	725.528	634.739	733.869	566.755	688.283	542.977
Vwa1	von Willebrand factor A domain-containing protein 1 OS=Mus musculus GN=Vwa1 PE=1 SV=1	6.07	44708.7	483.945	Q8R2Z5	4	16.87	0	VWA1_MOUSE	735.897	814.454	454.71	814.235	569.421	749.646	389.694	448.319	595.523	704.655	698.947	593.453	532.399	597.922	644.226	557.731	704.824	539.27	648.145	583.07
Atp6v0a1	V-type proton ATPase 116 kDa subunit a isoform 1 OS=Mus musculus GN=Atp6v0a1 PE=1 SV=3	6.29	96467.2	1438.58	Q9Z1G4	15	21.1	0	VPP1_MOUSE	3622.39	3036.84	4339.95	5478.98	2881.69	3158.91	4251.78	4718.04	3171.21	3391.86	5026.36	4287.37	3413.17	3047.04	4852.7	3744.13	4119.54	3752.61	3969.2	3764.26
Atp6v1a	V-type proton ATPase catalytic subunit A OS=Mus musculus GN=Atp6v1a PE=1 SV=2	5.26	68326.3	7366.85	P50516	26	50.57	0	VATA_MOUSE	5926.47	5506.48	10386	14455.6	5749.98	6146.07	10186.2	12795.2	6057.64	6144.19	11949.7	10717.4	6616.22	6470.49	11123	11134.3	9068.64	8719.38	8717.22	8836
Atp6v1b2	V-type proton ATPase subunit B, brain isoform OS=Mus musculus GN=Atp6v1b2 PE=1 SV=1	5.45	56551	10155.1	P62814	19	48.73	0	VATB2_MOUSE	11122.3	9440.7	15968.7	23197.6	10065.1	11900.7	15854.6	21682.4	10303.3	11795	17870.8	16396.1	14329.1	13351.9	18090.8	19015.6	14932.3	14875.7	14091.3	16196.9
Atp6v1c1	V-type proton ATPase subunit C 1 OS=Mus musculus GN=Atp6v1c1 PE=1 SV=4	7.3	43887.6	456.64	Q9Z1G3	3	8.64	0	VATC1_MOUSE	1310.41	1141.45	741.283	949.175	611.406	844.6	825.051	919.36	565.463	984.396	1035.34	1236.52	647.125	764.084	817.52	707.227	1035.58	800.104	955.43	733.989
Atp6v0d1	V-type proton ATPase subunit d 1 OS=Mus musculus GN=Atp6v0d1 PE=1 SV=2	4.7	40301.2	3273.98	P51863	10	32.76	0	VA0D1_MOUSE	4471.81	4628.72	7620.86	10539.8	4371.47	5078.71	7384.99	9283.53	4228.66	5419.23	9150.38	8153.04	4164.78	4759.66	6655.78	8015.21	6815.29	6529.68	6737.83	5898.86
Atp6v1d	V-type proton ATPase subunit D OS=Mus musculus GN=Atp6v1d PE=1 SV=1	9.88	28369.1	4904.27	P57746	12	49.8	0	VATD_MOUSE	2317.29	1881.69	4172.11	6061.65	1837.73	2094.89	3379.76	4040.79	1722.73	1867.12	5350.91	5566.94	2334.85	2453.35	3942.44	3234.67	3608.19	2838.29	3626.93	2991.33
Atp6v1e1	V-type proton ATPase subunit E 1 OS=Mus musculus GN=Atp6v1e1 PE=1 SV=2	8.89	26157.5	525.205	P50518	4	16.37	0	VATE1_MOUSE	15196.1	14644.9	13470.1	19483	14463.2	15474.5	16087.9	19947.1	11658.6	20710.5	17681.3	17966.6	14505.6	16374.2	14894.6	19039.4	15698.5	16493.2	17004.2	16203.4
Atp6v1f	V-type proton ATPase subunit F OS=Mus musculus GN=Atp6v1f PE=1 SV=2	5.42	13370.3	1841.38	Q9D1K2	4	33.61	0	VATF_MOUSE	781.509	583.443	1555.28	1275.96	818.347	500.486	1421.82	1127.29	749.918	560.683	1153.47	897.595	1005.71	939.953	1542.58	1067.11	1049.05	966.986	840.416	1138.84
Atp6v1h	V-type proton ATPase subunit H OS=Mus musculus GN=Atp6v1h PE=1 SV=1	6.17	55855.2	4281.27	Q8BVE3	14	37.06	0	VATH_MOUSE	4448.5	3152.33	5256.9	7569.27	2670.87	3121.48	5335.42	6306.25	3303.61	3617.32	6854.73	5212.29	3878.77	3910.7	5720.48	5417.5	5106.75	4358.51	4746.99	4731.86
Wdr1	WD repeat-containing protein 1 OS=Mus musculus GN=Wdr1 PE=1 SV=3	6.11	66406.8	5288.51	O88342	20	44.55	0	WDR1_MOUSE	6540.78	5507.66	9742.87	18710.7	4395.58	6072.34	10037.7	15373.1	6284.69	8029.7	12260.7	13093.7	6386.07	7333.74	10722.3	12190.7	10125.5	8969.68	9917.21	9158.2
Wdr13	WD repeat-containing protein 13 OS=Mus musculus GN=Wdr13 PE=1 SV=1	9.31	53664.2	293.131	Q91V09	4	11.96	0.001	WDR13_MOUSE	0	0	534.428	600.187	0	0	443.803	405.836	0	0	563.104	389.344	0	0	535.917	348.198	567.308	424.819	476.224	442.058
Wdr37	WD repeat-containing protein 37 OS=Mus musculus GN=Wdr37 PE=1 SV=1	6.82	55046	603.108	Q8CBE3	7	19.15	0	WDR37_MOUSE	801.192	779.043	784.276	1399.48	769.126	740.32	1041.49	1117.07	663.205	1165.86	992.11	950.712	1272.45	743.267	1058.24	905.588	940.996	917.002	942.972	994.885
Wdr7	WD repeat-containing protein 7 OS=Mus musculus GN=Wdr7 PE=1 SV=3	6.44	163450	321.518	Q920I9	9	7.72	0.001	WDR7_MOUSE	546.33	433.568	1014.21	1191.94	526.905	420.887	714.655	626.845	589.284	481.757	1163.57	1141.16	588.451	583.087	668.326	662.54	796.512	572.323	843.942	625.601
Xpnpep1	Xaa-Pro aminopeptidase 1 OS=Mus musculus GN=Xpnpep1 PE=1 SV=1	5.19	69591.5	513.479	Q6P1B1	7	14.77	0	XPP1_MOUSE	1924.79	1561.32	2249.44	3312.77	1667.16	1670.99	2279.7	2940.33	1529.2	1765.12	2659.58	2880.81	1603.14	1789.19	2258.17	2264.1	2262.08	2139.54	2208.68	1978.65
Ybx3	Y-box-binding protein 3 OS=Mus musculus GN=Ybx3 PE=1 SV=2	9.95	38813.6	5855.97	Q9JKB3	4	9.97	0	YBOX3_MOUSE	704.986	1438.62	1077.11	1577.86	217.728	676.17	636.819	935.605	2992.93	1958.55	1914.43	2114.69	1013.94	1103.28	1224.52	388.821	1199.64	616.58	2245.15	932.643
Zbtb20	Zinc finger and BTB domain-containing protein 20 OS=Mus musculus GN=Zbtb20 PE=1 SV=1	6.07	81034.5	2119.56	Q8K0L9	16	40.08	0	ZBT20_MOUSE	6999.66	5746.4	3655.97	5369.34	4841.6	4418.24	4203.4	5295.05	5439.17	4662.54	4832.6	4445.19	6946.46	6093.19	6527.13	5688.69	5442.84	4689.57	4844.88	6313.87
Zmym4	Zinc finger MYM-type protein 4 OS=Mus musculus GN=Zmym4 PE=1 SV=1	6.37	172438	408.043	A2A791	20	18.79	0	ZMYM4_MOUSE	3803.46	4289.21	4925.19	8425.68	3739.42	3499.04	4743.12	6397.33	3779.52	3813.54	7286.86	4988.23	3775.07	3178.57	5362.74	4909.74	5360.89	4594.73	4967.04	4306.53
Znf687	Zinc finger protein 687 OS=Mus musculus GN=Znf687 PE=1 SV=1	7.98	130351	188.867	Q9D2D7	4	4.2	0.001	ZN687_MOUSE	1191.37	911.617	452.092	444.642	790.038	801.205	758.217	594.863	960.777	1087.39	792.201	688.543	993.011	840.004	800.547	852.8	749.929	736.081	882.228	871.59
Znf771	Zinc finger protein 771 OS=Mus musculus GN=Znf771 PE=2 SV=1	8.78	35767.4	769.182	Q8BJ90	2	7.89	0	ZN771_MOUSE	0	0	710.384	987.074	0	0	274.215	339.819	0	0	1157.19	1203.22	0	0	0	0	848.729	307.017	1180.2	0

## Sheet: Ctrl absqamol filter
gene name	description	IEP	mw	max score	accession	reported peptides	sequence coverage	FDR level	entry	Ctrl_WT-2mo 1	Ctrl_WT-2mo 2	Ctrl_WT-2mo 3	Ctrl_WT-2mo 4	Ctrl_WT-9mo 1	Ctrl_WT-9mo 2	Ctrl_WT-9mo 3	Ctrl_WT-9mo 4	Ctrl_AD-2mo 1	Ctrl_AD-2mo 2	Ctrl_AD-2mo 3	Ctrl_AD-2mo 4	Ctrl_AD-9mo 1	Ctrl_AD-9mo 2	Ctrl_AD-9mo 3	Ctrl_AD-9mo 4	AVERAGE Ctrl_WT-2mo	AVERAGE Ctrl_WT-9mo	AVERAGE Ctrl_AD-2mo	AVERAGE Ctrl_AD-9mo
Adprh	[Protein ADP-ribosylarginine] hydrolase OS=Mus musculus GN=Adprh PE=1 SV=1	5.36	40068.4	1374.85	P54923	7	31.22	0	ADPRH_MOUSE	0	956.897	572.811	595.904	0	1066.3	2823.44	2791.76	0	881.596	818.892	543.154	0	0	4533.75	3883.74	708.537	2227.17	747.881	4208.75
Pdk1	[Pyruvate dehydrogenase (acetyl-transferring)] kinase isozyme 1, mitochondrial OS=Mus musculus GN=Pdk1 PE=1 SV=2	8.21	48995.1	873.456	Q8BFP9	6	16.82	0	PDK1_MOUSE	0	0	0	0	0	0	1885.92	1701.15	391.038	0	0	0	0	0	3229.28	3183.93	0	1793.54	391.038	3206.6
Pdk2	[Pyruvate dehydrogenase (acetyl-transferring)] kinase isozyme 2, mitochondrial OS=Mus musculus GN=Pdk2 PE=1 SV=2	6.14	46040.7	987.966	Q9JK42	6	18.92	0	PDK2_MOUSE	0	0	0	412.967	0	0	2752.65	2701.22	424.763	473.154	547.973	585.318	0	0	4442.7	3974.16	412.967	2726.93	507.802	4208.43
Pdk3	[Pyruvate dehydrogenase (acetyl-transferring)] kinase isozyme 3, mitochondrial OS=Mus musculus GN=Pdk3 PE=1 SV=1	9.06	47923.1	771.51	Q922H2	8	25.78	0	PDK3_MOUSE	0	0	0	357.22	0	1038.04	2149.42	1769.31	448.413	392.921	400.545	0	0	0	3242.45	2968.31	357.22	1652.25	413.96	3105.38
Pdp1	[Pyruvate dehydrogenase [acetyl-transferring]]-phosphatase 1, mitochondrial OS=Mus musculus GN=Pdp1 PE=1 SV=1	6.2	61180.4	694.46	Q3UV70	5	15.61	0	PDP1_MOUSE	0	0	0	0	0	0	1789.56	1462.97	0	0	0	0	0	0	2991.77	2579.56	0	1626.27	0	2785.67
Hspe1	10 kDa heat shock protein, mitochondrial OS=Mus musculus GN=Hspe1 PE=1 SV=2	9.12	10962.7	599.225	Q64433	3	30.39	0	CH10_MOUSE	0	0	861.502	1068.28	1093.58	2012.45	1362	1637.82	603.291	476.661	695.488	0	1042.79	466.999	3760.83	2743.99	964.893	1526.46	591.813	2003.65
Eftud2	116 kDa U5 small nuclear ribonucleoprotein component OS=Mus musculus GN=Eftud2 PE=1 SV=1	4.67	109361	413.925	O08810	5	6.18	0	U5S1_MOUSE	0	0	0	0	347.187	1347.48	1467.31	1220.25	0	0	0	0	436.321	347.895	2194.45	1779.08	0	1095.56	0	1189.44
Phpt1	14 kDa phosphohistidine phosphatase OS=Mus musculus GN=Phpt1 PE=1 SV=1	5.13	13996.6	1518.46	Q9DAK9	4	44.35	0	PHP14_MOUSE	0	685.798	810.64	849.039	898.118	2592.58	3824.42	4089.23	1021.82	963.582	1198.35	1740.6	760.937	709.052	7796.86	6915.03	781.826	2851.09	1231.09	4045.47
Ywhab	14-3-3 protein beta/alpha OS=Mus musculus GN=Ywhab PE=1 SV=3	4.57	28086.5	12993.4	Q9CQV8	10	45.53	0	1433B_MOUSE	3102.66	3074.44	5083.64	4163.44	2920.3	6093.87	14004.1	14085	3955.34	4174.8	5412.07	4961.76	3839.47	3220.64	25255.9	20692.5	3856.04	9275.83	4625.99	13252.1
Ywhae	14-3-3 protein epsilon OS=Mus musculus GN=Ywhae PE=1 SV=1	4.44	29174	12831.2	P62259	18	66.67	0	1433E_MOUSE	2103.43	2156.44	4539.39	4072.16	3386.1	5948.55	9740.97	9684.23	2184.57	2552.78	2820.49	2591.59	3817.75	3176.19	12951.6	10368.5	3217.85	7189.96	2537.36	7578.52
Ywhah	14-3-3 protein eta OS=Mus musculus GN=Ywhah PE=1 SV=2	4.61	28211.8	12124.9	P68510	11	40.65	0	1433F_MOUSE	2295.84	2577.51	4540.44	4366.3	2699.78	4629.67	12563.7	12520.5	3541.94	4590.19	5370.67	4805.72	3210.44	3237.11	23805.2	18332.1	3445.02	8103.4	4577.13	12146.2
Ywhag	14-3-3 protein gamma OS=Mus musculus GN=Ywhag PE=1 SV=2	4.61	28302.7	21253	P61982	10	36.84	0	1433G_MOUSE	10211.2	9943.5	13582.6	11784.7	7714.59	10948.1	36080.6	51966.5	12493.2	14655.3	15357	13201.6	9551.63	8828.5	60224.8	47664.8	11380.5	26677.5	13926.8	31567.5
Ywhaq	14-3-3 protein theta OS=Mus musculus GN=Ywhaq PE=1 SV=1	4.49	27778.4	7137.59	P68254	8	37.14	0	1433T_MOUSE	695.133	813.124	1676.76	1610.31	1169.41	3580.54	4724.34	4589.55	1030.38	1155.01	1572.74	1528.71	1122.95	1150.47	7268.03	5975.45	1198.83	3515.96	1321.71	3879.23
Ywhaz	14-3-3 protein zeta/delta OS=Mus musculus GN=Ywhaz PE=1 SV=1	4.53	27771.2	32211.8	P63101	10	45.31	0	1433Z_MOUSE	8325.37	8547.95	13001.2	12759.5	9437.63	13540.4	43631.9	39640.9	10553.9	11903.4	13999.1	12161.1	10231.8	9149.96	71600	55073.9	10658.5	26562.7	12154.4	36513.9
Agpat1	1-acyl-sn-glycerol-3-phosphate acyltransferase alpha OS=Mus musculus GN=Agpat1 PE=1 SV=1	9.38	31709.4	1071.77	O35083	3	18.25	0	PLCA_MOUSE	0	0	0	0	0	0	3201.65	2721.9	0	0	0	0	0	0	3922.05	3758.93	0	2961.78	0	3840.49
Plcb1	1-phosphatidylinositol 4,5-bisphosphate phosphodiesterase beta-1 OS=Mus musculus GN=Plcb1 PE=1 SV=2	5.73	138397	1805.42	Q9Z1B3	33	35.86	0	PLCB1_MOUSE	998.666	999.004	1195.36	992.831	1063.62	2011.03	3900.5	3945.41	1166.51	1252.04	1170.55	1383.69	999.235	742.124	5546.67	5662.06	1046.47	2730.14	1243.2	3237.52
Cnp	2',3'-cyclic-nucleotide 3'-phosphodiesterase OS=Mus musculus GN=Cnp PE=1 SV=3	9.26	47123.4	17525.8	P16330	22	50.48	0	CN37_MOUSE	9582.45	11730.9	11435.3	12170.8	8827.75	13245.8	36183.2	32765.1	12505	14324.2	13265.1	13203.3	9433.73	8539.7	47837.9	38201.7	11229.9	22755.5	13324.4	26003.3
Psmd1	26S proteasome non-ATPase regulatory subunit 1 OS=Mus musculus GN=Psmd1 PE=1 SV=1	5.08	105730	666.908	Q3TXS7	12	19.83	0	PSMD1_MOUSE	0	0	0	0	0	0	2422.46	2190.56	349.031	374.244	427.767	530.829	0	0	3936.58	3405.16	0	2306.51	420.468	3670.87
Psmd12	26S proteasome non-ATPase regulatory subunit 12 OS=Mus musculus GN=Psmd12 PE=1 SV=4	6.71	52895.4	642.103	Q9D8W5	4	10.09	0	PSD12_MOUSE	0	506.904	0	482.357	0	0	1716.27	1821.31	406.064	592.933	452.655	0	564.792	578.332	3364.15	2846	494.63	1768.79	483.884	1838.32
Psmd13	26S proteasome non-ATPase regulatory subunit 13 OS=Mus musculus GN=Psmd13 PE=1 SV=1	5.34	42809.5	568.587	Q9WVJ2	4	16.49	0	PSD13_MOUSE	0	0	0	440.253	0	0	1554.27	1728.93	419.384	465.964	561.714	0	0	0	2624.84	2129	440.253	1641.6	482.354	2376.92
Psmd14	26S proteasome non-ATPase regulatory subunit 14 OS=Mus musculus GN=Psmd14 PE=1 SV=2	6.06	34577.2	3376.19	O35593	7	39.68	0	PSDE_MOUSE	0	601.902	606.444	503.262	0	0	3659.91	3623.35	733.238	827.756	934.346	783.811	0	619.957	6642.02	5953.81	570.536	3641.63	819.788	4405.26
Psmd2	26S proteasome non-ATPase regulatory subunit 2 OS=Mus musculus GN=Psmd2 PE=1 SV=1	4.88	100203	1293.74	Q8VDM4	20	29.41	0	PSMD2_MOUSE	0	711.018	757.157	555.268	0	1091.08	3332.67	3255.66	359.618	661.416	451.099	1407.83	0	0	5891.81	5205.5	674.481	2559.8	719.991	5548.65
Psmd3	26S proteasome non-ATPase regulatory subunit 3 OS=Mus musculus GN=Psmd3 PE=1 SV=3	8.7	60718.4	879.944	P14685	11	27.36	0	PSMD3_MOUSE	396.856	429.895	421.874	463.139	0	1249.83	2417.76	2327.01	562.366	561.542	488.028	569.209	497.751	447.327	3437.04	2991.49	427.941	1998.2	545.286	1843.4
Psmd4	26S proteasome non-ATPase regulatory subunit 4 OS=Mus musculus GN=Psmd4 PE=1 SV=1	4.47	40703.8	457.99	O35226	2	11.44	0	PSMD4_MOUSE	596.375	710.283	904.123	931.999	580.35	1559.57	2139.5	3938.76	1079.37	1225.33	1070.19	1270.31	0	660.584	4504.69	6974.74	785.695	2054.54	1161.3	4046.67
Psmd5	26S proteasome non-ATPase regulatory subunit 5 OS=Mus musculus GN=Psmd5 PE=1 SV=4	4.93	55972.2	665.085	Q8BJY1	6	19.64	0	PSMD5_MOUSE	504.704	669.254	571.688	746.861	490.202	0	2768.07	2855.52	617.122	740.246	613.651	1081.98	571.325	642.766	4788.51	4368.7	623.127	2037.93	763.251	2592.83
Psmd6	26S proteasome non-ATPase regulatory subunit 6 OS=Mus musculus GN=Psmd6 PE=1 SV=1	5.22	45536.5	481.065	Q99JI4	5	15.17	0	PSMD6_MOUSE	0	452.787	546.07	435.705	0	1293.58	1921.31	2107.53	571.359	539.883	571.479	770.621	551.259	0	3707.7	2800.4	478.187	1774.14	613.336	2353.12
Psmc6	26S proteasome regulatory subunit 10B OS=Mus musculus GN=Psmc6 PE=1 SV=1	7.27	44173.1	1182.12	P62334	8	33.42	0	PRS10_MOUSE	0	0	0	0	0	0	3293.6	3401.32	517.314	394.237	0	0	0	0	5597.99	4969.59	0	3347.46	455.775	5283.79
Psmc1	26S proteasome regulatory subunit 4 OS=Mus musculus GN=Psmc1 PE=1 SV=1	5.8	49184.6	784.113	P62192	5	17.95	0	PRS4_MOUSE	0	383.082	0	0	0	0	2268.24	2237.32	0	437.729	394.755	557.425	0	0	3971.09	3587.93	383.082	2252.78	463.303	3779.51
Psmc3	26S proteasome regulatory subunit 6A OS=Mus musculus GN=Psmc3 PE=1 SV=2	4.9	49549.1	2302.84	O88685	10	34.84	0	PRS6A_MOUSE	843.335	828.443	885.247	745.32	1086.14	4100.65	2851.05	2748.26	1002.13	907.025	1153.59	1082.42	1171.89	1214.68	4720.17	3955.42	825.586	2696.53	1036.29	2765.54
Psmc4	26S proteasome regulatory subunit 6B OS=Mus musculus GN=Psmc4 PE=1 SV=2	4.91	47408.4	1466.72	P54775	13	42.82	0	PRS6B_MOUSE	0	431.464	0	427.49	0	0	2883.37	2839.51	507.581	548.681	0	702.295	0	0	4026.04	3793.51	429.477	2861.44	586.185	3909.78
Psmc2	26S proteasome regulatory subunit 7 OS=Mus musculus GN=Psmc2 PE=1 SV=5	5.59	48648	1513.93	P46471	10	29.79	0	PRS7_MOUSE	0	416.415	0	0	0	0	3637	4526.07	582.288	566.686	410.31	0	0	0	13668.7	12003.6	416.415	4081.53	519.761	12836.2
Psmc5	26S proteasome regulatory subunit 8 OS=Mus musculus GN=Psmc5 PE=1 SV=1	7.38	45626.1	1558.56	P62196	9	32.76	0	PRS8_MOUSE	478.641	509.649	466.669	484.851	0	0	3022.75	3068.62	707.226	655.833	584.701	654.293	0	0	5195.64	4404.83	484.952	3045.69	650.513	4800.23
Ogdh	2-oxoglutarate dehydrogenase, mitochondrial OS=Mus musculus GN=Ogdh PE=1 SV=3	6.36	116449	2331.86	Q60597	28	40.47	0	ODO1_MOUSE	1167.12	1257.28	1747.92	1668.54	1406.85	3655.13	6843.35	7384.71	1940.62	2244.65	2063.07	2077.55	1344.76	1358.09	9705.09	8725.04	1460.22	4822.51	2081.47	5283.24
Bckdha	2-oxoisovalerate dehydrogenase subunit alpha, mitochondrial OS=Mus musculus GN=Bckdha PE=1 SV=1	8.06	50370.8	601.061	P50136	9	27.83	0	ODBA_MOUSE	0	0	0	0	0	1028.36	2119.89	2315.39	0	0	415.063	0	0	0	3250.62	3065.88	0	1821.21	415.063	3158.25
Bpnt1	3'(2'),5'-bisphosphate nucleotidase 1 OS=Mus musculus GN=Bpnt1 PE=1 SV=2	5.44	33196.1	1135.35	Q9Z0S1	5	23.7	0	BPNT1_MOUSE	725.536	1039.76	1160.3	1366.31	888.359	1389.79	4765.61	4938.53	1029.79	1461.64	1178.33	1564.27	736.827	740.556	7636.78	6720.28	1072.98	2995.57	1308.51	3958.61
Mrpl21	39S ribosomal protein L21, mitochondrial OS=Mus musculus GN=Mrpl21 PE=1 SV=1	10.42	23366.3	369.212	Q9D1N9	3	14.35	0.0008	RM21_MOUSE	494.305	349.406	646.894	505.682	0	0	0	0	542.245	495.894	467.288	0	0	0	0	0	499.072	0	501.809	0
Hsd17b10	3-hydroxyacyl-CoA dehydrogenase type-2 OS=Mus musculus GN=Hsd17b10 PE=1 SV=4	8.78	27418.7	6265.46	O08756	7	45.59	0	HCD2_MOUSE	916.068	894.692	1150.57	883.22	1016.21	2225.78	4557.78	4129.33	1537.34	867.829	846.2	1098.52	1485.79	1491.09	9291.84	8245.87	961.137	2982.28	1087.47	5128.65
Hibadh	3-hydroxyisobutyrate dehydrogenase, mitochondrial OS=Mus musculus GN=Hibadh PE=1 SV=1	8.15	35440.1	2533.27	Q99L13	10	39.7	0	3HIDH_MOUSE	0	459.11	760.902	1254.65	1667.89	2136.99	4470.09	4023.63	1425.78	722.826	1002.1	1005.01	720.65	912.117	10573.4	6179.67	824.886	3074.65	1038.93	4596.45
Hibch	3-hydroxyisobutyryl-CoA hydrolase, mitochondrial OS=Mus musculus GN=Hibch PE=1 SV=1	8.09	43037.8	3168.51	Q8QZS1	14	43.12	0	HIBCH_MOUSE	524.733	680.627	764.747	770.724	788.802	2354.26	4617.26	4258.84	802.566	937.364	1222.52	1026.56	824.14	624.994	8046.18	6634.88	685.208	3004.79	997.252	4032.55
Acaa1a	3-ketoacyl-CoA thiolase A, peroxisomal OS=Mus musculus GN=Acaa1a PE=1 SV=1	8.47	43953.4	275.867	Q921H8	2	8.96	0.0008	THIKA_MOUSE	0	0	0	0	0	0	765.383	536.446	0	0	0	0	0	0	1083.77	994.072	0	650.914	0	1038.92
Acaa2	3-ketoacyl-CoA thiolase, mitochondrial OS=Mus musculus GN=Acaa2 PE=1 SV=3	8.07	41830	6003.04	Q8BWT1	15	56.17	0	THIM_MOUSE	947.139	1088.76	963.25	1097.67	923.861	2401.31	6891.67	5541.72	1310.12	1348.26	1428.08	1459.94	1083.59	940.461	10098.4	8459.37	1024.21	3939.64	1386.6	5145.45
Mpst	3-mercaptopyruvate sulfurtransferase OS=Mus musculus GN=Mpst PE=1 SV=3	6.11	33023.3	1352.21	Q99J99	4	22.22	0	THTM_MOUSE	0	0	0	0	0	0	2210.96	2141.11	0	0	0	0	0	0	3138	2788.04	0	2176.03	0	2963.02
Pdpk1	3-phosphoinositide-dependent protein kinase 1 OS=Mus musculus GN=Pdpk1 PE=1 SV=2	7.02	63758.7	368.702	Q9Z2A0	4	13.95	0.0008	PDPK1_MOUSE	0	0	0	0	0	0	1610.23	1343.38	0	0	0	0	0	0	2248.82	1888.83	0	1476.8	0	2068.83
Rps11	40S ribosomal protein S11 OS=Mus musculus GN=Rps11 PE=1 SV=3	10.71	18430.8	982.466	P62281	3	11.39	0	RS11_MOUSE	408.026	412.346	600.901	623.24	0	1000.48	2167.48	1982.41	469.928	455.003	739.906	795.919	0	0	3649.34	3088.48	511.128	1716.79	615.189	3368.91
Rps12	40S ribosomal protein S12 OS=Mus musculus GN=Rps12 PE=1 SV=2	7.02	14525	408.52	P63323	2	13.64	0	RS12_MOUSE	0	0	621.875	494.533	452.289	0	2139.94	1449.08	0	375.647	783.979	0	0	0	3590.53	3307.1	558.204	1347.11	579.813	3448.82
Rps14	40S ribosomal protein S14 OS=Mus musculus GN=Rps14 PE=1 SV=3	10.53	16272.8	3163.16	P62264	5	36.42	0	RS14_MOUSE	768.89	959.593	1558.51	1690.3	840.031	1761.94	5040.42	5117.21	1595.51	1634.59	1883.73	2039.64	975.799	887.099	9050.02	7581.03	1244.32	3189.9	1788.37	4623.49
Rps15a	40S ribosomal protein S15a OS=Mus musculus GN=Rps15a PE=1 SV=2	10.6	14839.6	1944.17	P62245	6	51.54	0	RS15A_MOUSE	679.23	806.654	1311.52	1362.91	699.145	2588.96	3233.82	2863.03	931.945	963.611	1406.07	1601.42	727.183	670.611	5184.06	4627.99	1040.08	2346.24	1225.76	2802.46
Rps16	40S ribosomal protein S16 OS=Mus musculus GN=Rps16 PE=1 SV=4	10.57	16445.3	2494.9	P14131	5	34.93	0	RS16_MOUSE	598.173	1072.26	1365.4	1671.67	772.864	3508.26	3015.12	2681.52	1230.74	1174.99	1543.76	1768.28	1087.2	1089.45	4767.62	4666.83	1176.88	2494.44	1429.44	2902.77
Rps18	40S ribosomal protein S18 OS=Mus musculus GN=Rps18 PE=1 SV=3	11.41	17718.7	359.72	P62270	2	11.18	0.0008	RS18_MOUSE	0	0	648.692	624.218	0	1134.45	1120.97	964.073	619.086	625.202	1021.97	0	656.875	590.592	1805.83	1805.56	636.455	1073.16	755.42	1214.71
Rps2	40S ribosomal protein S2 OS=Mus musculus GN=Rps2 PE=1 SV=3	10.65	31231.4	2601.55	P25444	8	30.03	0	RS2_MOUSE	668.146	762.88	1191.77	1208.24	775.72	2140.6	3487.48	3184.81	986.815	924.913	1606.67	1469.6	756.115	882.68	5773.06	5303.26	957.757	2397.15	1247	3178.78
Rps23	40S ribosomal protein S23 OS=Mus musculus GN=Rps23 PE=1 SV=3	10.96	15807.6	1267.09	P62267	3	23.08	0	RS23_MOUSE	0	355.73	517.156	421.182	0	1230.85	2331.4	2716.94	685.084	503.493	599.132	767.162	0	0	3535.36	3538.47	431.356	2093.07	638.718	3536.92
Rps3	40S ribosomal protein S3 OS=Mus musculus GN=Rps3 PE=1 SV=1	10.04	26674.4	3299.34	P62908	13	62.14	0	RS3_MOUSE	715.522	949.201	1516.36	1667.95	1135.24	3125.98	3928.26	3569.51	1068.1	1089.06	1846.86	1963.89	839.125	1082.35	6249.89	5543.43	1212.26	2939.75	1491.98	3428.7
Rps3a	40S ribosomal protein S3a OS=Mus musculus GN=Rps3a PE=1 SV=3	10.18	29885	1320.19	P97351	8	28.79	0	RS3A_MOUSE	599.328	786.997	964.698	1074.89	625.846	1735.35	4295.16	4308.85	1219.67	1262.15	1252.59	1367.69	664.238	641.768	6397.25	6232.42	856.478	2741.3	1275.53	3483.92
Rps4x	40S ribosomal protein S4, X isoform OS=Mus musculus GN=Rps4x PE=1 SV=2	10.59	29597.8	993.654	P62702	5	16.35	0	RS4X_MOUSE	561.646	640.186	700.927	778.255	555.847	2179.32	2480.33	2340.61	635.109	703.301	898.338	1044	635.877	741.055	4155.01	3732.46	670.253	1889.03	820.187	2316.1
Rps6	40S ribosomal protein S6 OS=Mus musculus GN=Rps6 PE=1 SV=1	11.29	28680.7	1200.04	P62754	4	18.47	0	RS6_MOUSE	797.906	1217.82	1576.99	1719.45	1101.26	3382.56	3390.24	2864.3	1641.9	1686.9	2123.97	2345.96	1010.23	1055.69	4768.31	3999.09	1328.04	2684.59	1949.68	2708.33
Rps7	40S ribosomal protein S7 OS=Mus musculus GN=Rps7 PE=2 SV=1	10.58	22126.9	2772.89	P62082	6	47.42	0	RS7_MOUSE	509.84	768.223	519.702	528.714	447.093	0	3444	3110	730.165	854.939	764.449	824.461	548.77	455.025	5367.75	4450.43	581.62	2333.7	793.503	2705.49
Rps8	40S ribosomal protein S8 OS=Mus musculus GN=Rps8 PE=1 SV=2	10.72	24205.2	1441.32	P62242	5	28.37	0	RS8_MOUSE	1282.5	966.602	1015.28	1029.31	1432.41	2105.63	2532.92	2080.89	1173.57	1042.65	1261.41	1388.23	1445.34	1326.16	4792.15	3904.61	1073.42	2037.96	1216.46	2867.06
Rps9	40S ribosomal protein S9 OS=Mus musculus GN=Rps9 PE=1 SV=3	11.09	22591.5	722.111	Q6ZWN5	6	27.32	0	RS9_MOUSE	539.712	693.47	903.924	1023	774.315	2386.72	2513.53	2232.22	902.688	858.797	1106.09	1247.97	839.177	795.676	4052.61	3328.45	790.027	1976.7	1028.89	2253.98
Rpsa	40S ribosomal protein SA OS=Mus musculus GN=Rpsa PE=1 SV=4	4.6	32838.1	749.639	P14206	5	26.1	0	RSSA_MOUSE	0	404.773	1057.98	890.995	529.589	2117.37	2495.9	2170.58	517.143	613.276	860.315	1094.09	0	529.294	3597.12	3722.6	784.583	1828.36	771.207	2616.34
Abat	4-aminobutyrate aminotransferase, mitochondrial OS=Mus musculus GN=Abat PE=1 SV=1	8.01	56452	12436.6	P61922	20	45.4	0	GABT_MOUSE	3159.7	3362.79	4027.03	4442.39	3235.53	6874.04	23172	17161.6	4955.25	5511.36	5293.01	5376.47	3137.7	2444.38	30940.6	25291.2	3747.98	12610.8	5284.02	15453.5
Slc3a2	4F2 cell-surface antigen heavy chain OS=Mus musculus GN=Slc3a2 PE=1 SV=1	5.52	58336.6	3749.06	P10852	15	34.22	0	4F2_MOUSE	1358.46	1520.96	2016.49	2004.15	1513.15	3886.8	9953.06	7403.27	2014.5	2187.24	2360.7	2557.42	1751.77	1477.12	13078.1	10926.7	1725.01	5689.07	2279.96	6808.42
Aldh9a1	4-trimethylaminobutyraldehyde dehydrogenase OS=Mus musculus GN=Aldh9a1 PE=1 SV=1	6.62	53514.9	1109.95	Q9JLJ2	6	11.54	0	AL9A1_MOUSE	516.324	601.167	719.503	637.078	560.832	1628.1	4225.54	4146.48	640.118	736.037	807.773	858.552	709.969	637.206	6655.65	5748.62	618.518	2640.24	760.62	3437.86
Nt5c	5'(3')-deoxyribonucleotidase, cytosolic type OS=Mus musculus GN=Nt5c PE=1 SV=1	5.16	23076.5	1748.81	Q9JM14	6	49	0	NT5C_MOUSE	471.194	726.533	858.655	851.312	711.782	0	3467.21	3548.68	774.619	1206.38	844.702	1526.76	911.351	929.722	6509.87	5515.8	726.924	2575.89	1088.12	3466.69
Oplah	5-oxoprolinase OS=Mus musculus GN=Oplah PE=1 SV=1	5.83	137612	397.083	Q8K010	7	6.83	0.0008	OPLA_MOUSE	0	0	0	0	0	0	1436.76	1998.14	0	0	0	0	0	0	3478.82	3113.99	0	1717.45	0	3296.4
Hspd1	60 kDa heat shock protein, mitochondrial OS=Mus musculus GN=Hspd1 PE=1 SV=1	5.8	60955.6	4105.28	P63038	21	53.23	0	CH60_MOUSE	1075.02	1325.08	2329.7	2217.3	1695.98	4319.15	5548.77	5613.41	1929.86	2083.71	2219.14	2119.28	1836.6	1751.77	10260.3	8360.64	1736.77	4294.33	2088	5552.32
Trove2	60 kDa SS-A/Ro ribonucleoprotein OS=Mus musculus GN=Trove2 PE=1 SV=1	7.81	60124.1	373.48	O08848	2	4.46	0.0008	RO60_MOUSE	0	0	0	0	0	1221.17	2204.28	2097.11	393.77	0	452.655	0	0	0	3510.49	3068.87	0	1840.85	423.212	3289.68
Rpl10	60S ribosomal protein L10 OS=Mus musculus GN=Rpl10 PE=1 SV=3	10.49	24604	990.604	Q6ZWV3	3	10.28	0	RL10_MOUSE	768.162	830.036	894.036	1050.19	782.834	2150.61	2924.05	2358.11	1376.83	1415.78	1303.75	1537.71	901.007	830.221	4723.69	4317.4	885.606	2053.9	1408.52	2693.08
Rpl11	60S ribosomal protein L11 OS=Mus musculus GN=Rpl11 PE=1 SV=4	9.95	20252.4	1474.97	Q9CXW4	2	12.92	0	RL11_MOUSE	670.97	871.016	1155.96	1256.43	879.863	2619.1	3777.12	3795.08	913.133	932.103	1447.41	1561.03	862.353	774.982	5893.29	5548.55	988.594	2767.79	1213.42	3269.79
Rpl13	60S ribosomal protein L13 OS=Mus musculus GN=Rpl13 PE=1 SV=3	11.95	24305.5	2304.79	P47963	5	24.17	0	RL13_MOUSE	1013.73	1217.38	1513.01	1323.94	908.041	2494.36	2641.46	2421.66	2288.51	2319.12	2016.12	2072.36	1595.6	1470.04	3950.2	3541.76	1267.02	2116.38	2174.03	2639.4
Rpl15	60S ribosomal protein L15 OS=Mus musculus GN=Rpl15 PE=2 SV=4	12.01	24146.1	377.207	Q9CZM2	6	30.39	0.0008	RL15_MOUSE	508.171	607.785	568.741	678.644	660.108	1759.87	2229.02	1973.2	879.692	866.28	770.613	1132.58	750.282	660.347	3591.67	3031.1	590.835	1655.55	912.291	2008.35
Rpl17	60S ribosomal protein L17 OS=Mus musculus GN=Rpl17 PE=1 SV=3	10.62	21423.2	1799.98	Q9CPR4	6	32.07	0	RL17_MOUSE	787.72	856.604	1798.01	1440.66	835.304	1705.93	3402.88	3189.77	1784.94	1912.08	2346.52	1910.34	1144.98	936.945	5518.07	4509.17	1220.75	2283.47	1988.47	3027.29
Rpl18	60S ribosomal protein L18 OS=Mus musculus GN=Rpl18 PE=1 SV=3	12.19	21644.6	2739.68	P35980	4	23.4	0	RL18_MOUSE	2530.88	2819.02	2185.03	2345.96	2495.01	5035.57	2871.62	2413.58	3353.25	3104.91	3561.03	3279.97	3468.08	3069.28	4238.68	2928.5	2470.22	3203.94	3324.79	3426.14
Rpl19	60S ribosomal protein L19 OS=Mus musculus GN=Rpl19 PE=1 SV=1	11.89	23466	6600.89	P84099	4	17.86	0	RL19_MOUSE	3052.49	2768.63	5214.63	3568.14	4788.91	5897.31	3371.44	3278.61	5718.31	5197.09	6020.3	5215.39	6596.68	4215.21	5238.1	4341.27	3650.97	4334.07	5537.77	5097.81
Rpl22	60S ribosomal protein L22 OS=Mus musculus GN=Rpl22 PE=1 SV=2	9.61	14759	1885.6	P67984	2	18.75	0	RL22_MOUSE	948.744	1112.26	1569.74	1519.83	1033.55	2926.71	4941.5	4372.76	1591.9	1426.65	1782.36	1851.74	1147.94	1005.84	7860.89	7071.24	1287.65	3318.63	1663.16	4271.48
Rpl23	60S ribosomal protein L23 OS=Mus musculus GN=Rpl23 PE=1 SV=1	10.94	14865.5	4942.61	P62830	4	28.57	0	RL23_MOUSE	550.155	793.566	875.209	1003.59	648.664	2272.5	3485.57	3410.81	1044.53	1034.58	1215.32	1488.41	672.197	774.198	5116.17	4690.78	805.63	2454.39	1195.71	2813.34
Rpl23a	60S ribosomal protein L23a OS=Mus musculus GN=Rpl23a PE=1 SV=1	10.89	17695.1	4197.98	P62751	5	27.56	0	RL23A_MOUSE	2008.2	2423.69	3220.99	3245.93	2759.27	4728.15	3888.75	4068.83	6470.39	6679.52	4728.76	4718.58	3558.04	1211.88	6777.35	5377.84	2724.7	3861.25	5649.31	4231.28
Rpl24	60S ribosomal protein L24 OS=Mus musculus GN=Rpl24 PE=1 SV=2	11.69	17779	553.976	Q8BP67	3	19.11	0	RL24_MOUSE	807.707	920.868	1210.94	1217.14	771.835	1924.94	2836.22	2388.22	1216.88	1349.66	1601.83	1621.89	994.672	847.375	4302.37	3749.65	1039.16	1980.3	1447.57	2473.52
Rpl26	60S ribosomal protein L26 OS=Mus musculus GN=Rpl26 PE=1 SV=1	10.98	17258.2	1177.43	P61255	3	16.55	0	RL26_MOUSE	542.515	961.308	969.392	1006.38	621.844	2030	2450.66	2144.23	957.957	1127.56	1307.84	1246.39	660.22	635.353	3480.64	3049.65	869.898	1811.68	1159.93	1956.46
Rpl27	60S ribosomal protein L27 OS=Mus musculus GN=Rpl27 PE=1 SV=2	10.98	15797.8	1066.19	P61358	4	35.29	0	RL27_MOUSE	477.357	2013.79	1039.01	2714.23	661.466	3209.49	2714.31	6535.54	1616.97	2560.73	1542.61	3076.86	1413.3	2334.24	5362.07	6905.95	1561.1	3280.2	2199.29	4003.89
Rpl27a	60S ribosomal protein L27a OS=Mus musculus GN=Rpl27a PE=1 SV=5	11.53	16605.5	1971.25	P14115	3	19.59	0	RL27A_MOUSE	1684.96	1987.62	1824.43	1919.35	1939.23	5205.48	2857.22	3311.34	3252.56	2924.04	2940.5	3067.71	2662.14	2258.87	5241.73	4369.28	1854.09	3328.32	3046.2	3633.01
Rpl29	60S ribosomal protein L29 OS=Mus musculus GN=Rpl29 PE=2 SV=2	12.25	17587	1997.19	P47915	2	11.88	0	RL29_MOUSE	1589.67	1812.47	1191.47	1459.32	1721.53	3747.15	2710.34	2441.21	4455.44	4543.37	2415.8	2536.41	2521.11	2184.89	4055.1	3635.46	1513.23	2655.06	3487.75	3099.14
Rpl3	60S ribosomal protein L3 OS=Mus musculus GN=Rpl3 PE=1 SV=3	10.65	46110	955.348	P27659	6	19.85	0	RL3_MOUSE	459.767	591.755	811.589	835.909	537.312	2077.04	2598.42	2539.26	701.534	648.175	984.007	1078.52	558.103	553.457	4156.83	3864.03	674.755	1938.01	853.06	2283.11
Rpl31	60S ribosomal protein L31 OS=Mus musculus GN=Rpl31 PE=1 SV=1	10.97	14462.9	1138.4	P62900	3	25.6	0	RL31_MOUSE	410.08	645.431	680.602	795.712	559.288	1533.24	2792.52	1989.21	777.92	911.234	913.606	881.868	608.656	0	3922.61	2959.9	632.956	1718.57	871.157	2497.06
Rpl32	60S ribosomal protein L32 OS=Mus musculus GN=Rpl32 PE=1 SV=2	11.74	15859.8	633.923	P62911	3	21.48	0	RL32_MOUSE	732.405	911.456	661.051	783.023	659.266	2308.9	1491.33	2128.78	1187.57	1372.11	778.189	942.519	1058.11	1054.74	2918.2	2677.33	771.984	1647.07	1070.1	1927.1
Rpl35	60S ribosomal protein L35 OS=Mus musculus GN=Rpl35 PE=1 SV=1	11.49	14552.6	2386.28	Q6ZWV7	4	27.64	0	RL35_MOUSE	3141.38	3841.95	2949.38	3031.36	3786.72	7251.8	3964.39	4218.46	5296.65	5888	4494.4	4753.53	4580.6	4160.09	5451.31	4710.69	3241.02	4805.34	5108.15	4725.67
Rpl38	60S ribosomal protein L38 OS=Mus musculus GN=Rpl38 PE=1 SV=3	10.55	8203.88	1764.05	Q9JJI8	3	34.29	0	RL38_MOUSE	0	889.545	977.907	1138.85	699.004	3225.62	3188.87	2650.63	1128.46	1053.29	1431.07	1437.46	882.108	770.634	4922.94	4004.88	1002.1	2441.03	1262.57	2645.14
Rpl4	60S ribosomal protein L4 OS=Mus musculus GN=Rpl4 PE=1 SV=3	11.44	47153.8	406.399	Q9D8E6	5	15.51	0	RL4_MOUSE	725.836	1076.99	1279.01	1494.01	1196.09	2906.97	1932.77	1701.01	1316.83	1334.06	1621.08	2187.1	1348.08	1268	2248.26	2047.85	1143.96	1934.21	1614.77	1728.04
Rpl5	60S ribosomal protein L5 OS=Mus musculus GN=Rpl5 PE=1 SV=3	10.07	34400.7	714.849	P47962	4	17.17	0	RL5_MOUSE	673.025	1059.84	1357.31	1012.32	571.644	2385.43	2203.17	1992.76	1104.64	1227.25	1140.45	1602.65	650.809	677.976	3608.25	3228.56	1025.62	1788.25	1268.75	2041.4
Rpl6	60S ribosomal protein L6 OS=Mus musculus GN=Rpl6 PE=1 SV=3	11.13	33509.7	301.803	P47911	3	13.51	0.0008	RL6_MOUSE	440.252	608.226	762.849	823.879	701.11	2616.19	1010.67	929.783	1266.69	1064.86	1303	1501.24	1170.03	959.943	1757.8	1367.74	658.802	1314.44	1283.95	1313.88
Rpl7	60S ribosomal protein L7 OS=Mus musculus GN=Rpl7 PE=1 SV=2	11.32	31419.7	417.879	P14148	7	27.04	0	RL7_MOUSE	0	624.304	709.441	1154.99	0	2185.65	1749.76	1533.11	902.403	974.485	1411.95	1653.39	639.688	2277.83	2211.81	2020.02	829.577	1822.84	1235.56	1787.34
Rpl7a	60S ribosomal protein L7a OS=Mus musculus GN=Rpl7a PE=1 SV=2	11.01	29976.6	372.837	P12970	4	13.16	0.0008	RL7A_MOUSE	573.522	741.214	886.595	894.345	789.434	1695.99	2601.36	2005.72	1146.93	1196.68	1173.43	1214.53	850.921	833.405	3895.48	3177.26	773.919	1773.13	1182.89	2189.27
Rpl8	60S ribosomal protein L8 OS=Mus musculus GN=Rpl8 PE=1 SV=2	11.45	28024.7	764.721	P62918	4	16.34	0	RL8_MOUSE	1189.8	1050.28	1806.45	1399.1	1352.51	4630.71	2714.02	2600.47	1906.52	2086.93	1869.27	2610.14	1707.21	1766.22	3919.32	3297.73	1361.41	2824.43	2118.22	2672.62
Rpl9	60S ribosomal protein L9 OS=Mus musculus GN=Rpl9 PE=2 SV=2	10.38	21881.5	907.193	P51410	2	15.1	0	RL9_MOUSE	0	1064.69	1058.13	1124.62	745.904	2972.01	2343.74	2427.82	1063.66	1105.2	1338.26	1515.94	748.026	804.847	4152.51	3648.8	1082.48	2122.37	1255.76	2338.55
Pgd	6-phosphogluconate dehydrogenase, decarboxylating OS=Mus musculus GN=Pgd PE=1 SV=3	6.86	53247.4	4946.83	Q9DCD0	10	31.06	0	6PGD_MOUSE	747.299	674.94	765.596	771.066	813.094	2072.59	5225.19	5305.37	907.185	877.153	882.207	1031.75	1127.41	1057.73	7606.81	7235.96	739.725	3354.06	924.573	4256.98
Pgls	6-phosphogluconolactonase OS=Mus musculus GN=Pgls PE=1 SV=1	5.45	27254.5	2326.04	Q9CQ60	4	28.02	0	6PGL_MOUSE	0	0	0	455.51	0	1341.98	2942.56	2996.5	407.431	387.397	537.517	554.83	0	0	4789.42	4475.16	455.51	2427.01	471.794	4632.29
Hspa5	78 kDa glucose-regulated protein OS=Mus musculus GN=Hspa5 PE=1 SV=3	4.87	72422.2	5630.59	P20029	24	44.89	0	GRP78_MOUSE	1760.12	2600.3	2507.93	2955.12	2456.3	23923	6585.96	6500.71	2798.74	2925.32	2693.63	3792.13	2139.45	2310.33	10925.3	9556.81	2455.87	9866.49	3052.46	6232.98
Acat2	Acetyl-CoA acetyltransferase, cytosolic OS=Mus musculus GN=Acat2 PE=1 SV=2	7.24	41297.9	2884.05	Q8CAY6	7	28.72	0	THIC_MOUSE	0	369.406	475.508	468.42	0	1077.14	2883.95	2869.69	493.948	440.973	687.537	571.047	576.224	0	7107.05	5436.39	437.778	2276.93	548.376	4373.22
Acat1	Acetyl-CoA acetyltransferase, mitochondrial OS=Mus musculus GN=Acat1 PE=1 SV=1	8.65	44816.3	12053.5	Q8QZT1	17	49.53	0	THIL_MOUSE	5035.7	4948.45	5790.93	5345.63	3374.49	6184.6	22779.8	21750	7880.63	8025.15	7260.34	6649.46	4145.54	3487.62	37342	33169.6	5280.18	13522.2	7453.89	19536.2
Acaca	Acetyl-CoA carboxylase 1 OS=Mus musculus GN=Acaca PE=1 SV=1	5.94	265257	133.539	Q5SWU9	2	0.98	0.0008	ACACA_MOUSE	5062.96	10860.6	4656.65	8867.56	8638.91	20506.6	6000.34	8959.33	8105.15	5282.21	8380.94	17573.8	8384.85	9508.48	8112.93	6830.99	7361.93	11026.3	9835.52	8209.31
Aco2	Aconitate hydratase, mitochondrial OS=Mus musculus GN=Aco2 PE=1 SV=1	7.83	85463.7	11376.9	Q99KI0	27	44.23	0	ACON_MOUSE	7963.65	8055.61	10775.7	10402.8	7523.45	11315.7	28872.7	27952.4	13154.3	14475.5	12461.2	11136.7	8139.94	7457.4	44862.9	39748.6	9299.43	18916.1	12806.9	25052.2
Ablim1	Actin-binding LIM protein 1 OS=Mus musculus GN=Ablim1 PE=1 SV=1	8.59	96805.1	474.724	Q8K4G5	13	19.74	0	ABLM1_MOUSE	504.833	420.091	499.428	434.776	509.299	1065.4	2983.1	2601.18	1210.28	1156.11	877.771	794.478	692.651	443.55	4056.24	3235.52	464.782	1789.74	1009.66	2106.99
Ablim2	Actin-binding LIM protein 2 OS=Mus musculus GN=Ablim2 PE=1 SV=1	7.89	68107	533.139	Q8BL65	10	23.04	0	ABLM2_MOUSE	721.428	744.743	796.308	854.198	687.279	1542.28	3448.11	3310.92	1236.18	1230.94	1149.41	1043.06	983.836	552.673	6262.15	4886.31	779.169	2247.15	1164.9	3171.24
Actr2	Actin-related protein 2 OS=Mus musculus GN=Actr2 PE=1 SV=1	6.3	44760.9	4803.01	P61161	10	32.99	0	ARP2_MOUSE	4337.51	4506.74	5034.88	5209.1	3491.32	9027.16	16555.2	14984.5	5557.63	6272.13	5630.91	5404.73	3684.65	3728.87	24018	23152.9	4772.06	11014.6	5716.35	13646.1
Arpc1a	Actin-related protein 2/3 complex subunit 1A OS=Mus musculus GN=Arpc1a PE=1 SV=1	8.13	41626.4	4800.33	Q9R0Q6	13	38.92	0	ARC1A_MOUSE	4190.2	4367.28	4568.16	4405.66	4018.6	5963.39	12528.1	10196.4	5999.72	6788.48	5765.14	5540.08	4832.28	3654.98	16518.5	13086.4	4382.83	8176.64	6023.36	9523.05
Arpc2	Actin-related protein 2/3 complex subunit 2 OS=Mus musculus GN=Arpc2 PE=1 SV=3	6.98	34357.2	9413.74	Q9CVB6	18	70	0	ARPC2_MOUSE	2302.99	2592.02	3103.98	3373.32	2095.42	5328.28	11140.4	10239.8	3192.73	3207.5	3869.08	3809	2284.78	2294.8	17995.1	15655.3	2843.08	7200.98	3519.58	9557.51
Arpc3	Actin-related protein 2/3 complex subunit 3 OS=Mus musculus GN=Arpc3 PE=1 SV=3	8.8	20524.8	5245.4	Q9JM76	7	37.08	0	ARPC3_MOUSE	1295.29	1539.04	1871.67	1866.15	1320.92	3999.73	8104.89	7896.07	1984.56	2089.38	2119.88	2851.56	1417.71	1282.63	14038.6	12054.1	1643.04	5330.4	2261.34	7198.25
Arpc4	Actin-related protein 2/3 complex subunit 4 OS=Mus musculus GN=Arpc4 PE=1 SV=3	8.78	19667.1	6612.73	P59999	6	44.05	0	ARPC4_MOUSE	4036.69	3914.55	5044.91	5147.58	3507.61	6387.09	17045.2	15489.2	5345.15	5418.18	5988.39	5493.6	4219.79	4083.2	22837.7	22594.3	4535.93	10607.3	5561.33	13433.8
Actr3	Actin-related protein 3 OS=Mus musculus GN=Actr3 PE=1 SV=3	5.51	47357.3	4599.6	Q99JY9	14	37.8	0	ARP3_MOUSE	2606.42	2970.49	3279.86	3164.9	2109.42	5247.36	10899.4	10206.6	3784.7	4347.71	4081.44	4018.16	2368.36	2444.81	16180.7	13761.1	3005.42	7115.7	4058	8688.73
Actr3b	Actin-related protein 3B OS=Mus musculus GN=Actr3b PE=1 SV=1	5.62	47579.8	2008.76	Q641P0	11	30.14	0	ARP3B_MOUSE	1664.37	1942.37	1995.36	2215.94	1539.55	3198.13	7507.24	7259.51	2520.17	2491.45	2759.54	2622.51	1760.69	1353.81	10670.4	7268.97	1954.51	4876.11	2598.42	5263.48
Sub1	Activated RNA polymerase II transcriptional coactivator p15 OS=Mus musculus GN=Sub1 PE=1 SV=3	10.07	14427.5	1019	P11031	2	15.75	0	TCP4_MOUSE	0	0	0	0	0	0	0	0	1867.25	2120.42	384.212	0	0	0	0	0	0	0	1457.29	0
Ahsa1	Activator of 90 kDa heat shock protein ATPase homolog 1 OS=Mus musculus GN=Ahsa1 PE=1 SV=2	5.25	38117.2	3623.9	Q8BK64	13	54.44	0	AHSA1_MOUSE	797.906	724.695	1019.78	1010.63	621.844	2045.87	5868.23	6464.84	1203.28	1233.04	1372.14	1391.18	682.852	641.768	9664.22	8503.81	888.253	3750.2	1299.91	4873.16
Abr	Active breakpoint cluster region-related protein OS=Mus musculus GN=Abr PE=1 SV=1	6.12	97667.1	1084.73	Q5SSL4	18	29.8	0	ABR_MOUSE	621.861	692.048	539.278	538.348	571.925	1533.24	3316.66	2755.34	828.237	969.282	751.89	867.85	647.62	520.813	4675.66	4073.67	597.884	2044.29	854.315	2479.44
Apeh	Acylamino-acid-releasing enzyme OS=Mus musculus GN=Apeh PE=1 SV=3	5.23	81581.1	436.765	Q8R146	5	9.43	0	APEH_MOUSE	0	0	0	0	0	0	2023.84	1946.28	403.845	0	452.482	0	0	0	3014.48	2713.46	0	1985.06	428.163	2863.97
Acad9	Acyl-CoA dehydrogenase family member 9, mitochondrial OS=Mus musculus GN=Acad9 PE=1 SV=2	7.22	68722.3	407.514	Q8JZN5	5	11.52	0	ACAD9_MOUSE	0	0	0	379.225	0	0	2281.9	2335.23	365.595	389.326	426.73	528.451	0	0	3109.16	2789.97	379.225	2308.56	427.525	2949.57
Acsf2	Acyl-CoA synthetase family member 2, mitochondrial OS=Mus musculus GN=Acsf2 PE=1 SV=1	8.13	67950.8	1440.63	Q8VCW8	8	17.72	0	ACSF2_MOUSE	0	0	0	352.965	0	981.895	2981.04	2755.91	412.468	415.194	538.986	527.586	0	0	4548.74	3861.52	352.965	2239.62	473.558	4205.13
Acsf3	Acyl-CoA synthetase family member 3, mitochondrial OS=Mus musculus GN=Acsf3 PE=1 SV=2	7.94	65076.8	561.792	Q3URE1	4	13.55	0	ACSF3_MOUSE	0	0	0	0	0	0	1249.05	1106.05	0	0	0	0	0	0	1915.04	1829.32	0	1177.55	0	1872.18
Acot13	Acyl-coenzyme A thioesterase 13 OS=Mus musculus GN=Acot13 PE=1 SV=1	9.31	15182.9	1889.61	Q9CQR4	4	37.86	0	ACO13_MOUSE	2094.57	2447.61	2569.45	2480.15	3039.92	0	3979.96	4000.25	2534.06	2481.87	3488.85	3427.79	2296.34	2031.79	9531.84	6600.49	2397.94	3673.38	2983.14	5115.11
Acot9	Acyl-coenzyme A thioesterase 9, mitochondrial OS=Mus musculus GN=Acot9 PE=1 SV=1	8.78	50560.6	960.857	Q9R0X4	12	34.4	0	ACOT9_MOUSE	412.391	629.255	504.272	459.618	1135.85	2732.93	2843.56	3016.62	558.495	545.524	1151.66	1626.15	543.637	0	5245.36	4518.25	501.384	2432.24	970.456	3435.75
Them4	Acyl-coenzyme A thioesterase THEM4 OS=Mus musculus GN=Them4 PE=1 SV=1	10.02	26031.3	2520.2	Q3UUI3	6	33.48	0	THEM4_MOUSE	840.703	1054.91	776.108	1102.03	670.991	2458.8	3438.71	3165.97	1022.73	997.283	1335.15	1694	964.081	735.424	5543.5	5442.38	943.437	2433.62	1262.29	3171.34
Agk	Acylglycerol kinase, mitochondrial OS=Mus musculus GN=Agk PE=1 SV=1	8.44	46976.1	867.417	Q9ESW4	9	34.44	0	AGK_MOUSE	623.081	682.489	595.907	781.922	449.901	1363.53	2841.95	2551.87	855.331	740.772	946.444	972.79	526.138	525.445	4542.83	4141.48	670.85	1801.81	878.834	2433.98
Lypla2	Acyl-protein thioesterase 2 OS=Mus musculus GN=Lypla2 PE=1 SV=1	6.83	24794.1	3029.56	Q9WTL7	5	29	0	LYPA2_MOUSE	720.144	734.4	988.918	849.845	614.753	1745.03	3686.35	3871.88	1277.11	978.401	1303	1120.69	791.113	542.124	7111.13	6486.68	823.327	2479.5	1169.8	3732.76
Fahd1	Acylpyruvase FAHD1, mitochondrial OS=Mus musculus GN=Fahd1 PE=1 SV=2	7.65	25172.3	1120.78	Q8R0F8	2	16.74	0	FAHD1_MOUSE	0	0	0	0	0	0	2524.62	2428.88	0	0	0	0	0	0	4336.09	4010.78	0	2476.75	0	4173.44
[truncated: 1,341 more rows]
