# Supplementary material for: SUMO1‐conjugation is altered during normal aging but not by increased amyloid burden
Source: Aging Cell. 2018 Apr 6;17(4):e12760. doi: 10.1111/acel.12760 (PMC6052395; doi:10.1111/acel.12760)
Supplement: Supplementary file 6 [file ACEL-17-na-s006.xlsx]

## Sheet: Hippocampus loading I
Loading Order
Pair1	Memcode	HA intensity	Ratio HA/MemCode	Normalisation
WT-24w	66010.9	101574	1.53874	1.45517
AD-36w	92287.1	111922	1.21276	1.14689
AD-8w	107659	130197	1.20935	1.14366
WT-36w	69135.8	73866	1.06842	1.01039
AD-12w	64271.1	26285.1	0.408972	0.386759
WT-8w	93122.2	84062.5	0.902711	0.853682
WT-16w	72208.5	80326.4	1.11242	1.052
AD-24w	71854.1	101268	1.40936	1.33281
WT-12w	72874.5	67010.9	0.919538	0.869594
AD-16w	109978	87109.1	0.792063	0.749043
Average			1.05743	1
Pair 2
AD-8w	91549.3	124817	1.36338	1.25328
AD-36w	81565.7	65353.3	0.801235	0.736526
WT-16w	96375.6	138255	1.43454	1.31869
AD-24w	113689	100139	0.880816	0.80968
WT-36w	90625.4	81095.5	0.894844	0.822575
WT-8w	121425	138250	1.13856	1.04661
AD-12w	104919	113624	1.08297	0.995508
WT-24w	106306	102834	0.967346	0.889222
AD-16w	111934	130937	1.16977	1.0753
WT-12w	87774.1	100509	1.14509	1.05261
Average			1.08786	1
Pair 3
AD-16w	93658.5	105928	1.131	1.19398
WT-36w	49753.5	58496.1	1.17572	1.24119
AD-8w	93973.9	117015	1.24519	1.31452
WT-8w	89053.4	103032	1.15697	1.2214
WT-24w	90286.7	78516.9	0.869639	0.918065
AD-36w	60677.9	48916.8	0.806172	0.851063
WT-16w	97526.9	69444.3	0.712053	0.751704
WT-12w	90878	87514.9	0.962994	1.01662
AD-24w	94478.3	65760.8	0.696042	0.734801
AD-12w	114911	82362.7	0.71675	0.756662
Average			0.947252	1
Pair4
WT-36w	114030	139556	1.22386	1.0412
WT-8w	59391.7	83922.9	1.41304	1.20215
AD-24w	79342.2	83581.1	1.05342	0.896202
WT-12w	80217.8	87062	1.08532	0.923338
AD-8w	46801.9	82136	1.75497	1.49304
WT-24w	88464.2	82786	0.935814	0.796145
AD-36w	86334.1	92390.2	1.07015	0.910429
AD-16w	56310.9	62203.5	1.10464	0.939777
AD-12w	61653.4	67553.6	1.0957	0.932168
WT-16w	59199.7	60229.7	1.0174	0.865553
Average			1.17543	1
Pair5
WT-36w	125209	120219	0.960144	0.792216
AD-24w	67203.8	71214.3	1.05968	0.874341
AD-8w	55734.3	78153	1.40224	1.15699
WT-8w	63510.3	81424.9	1.28207	1.05784
AD-36w	105923	94996.7	0.896844	0.739986
WT-24w	58875.2	68891.8	1.17013	0.965476
WT-12w	64248.1	71888.4	1.11892	0.923221
AD-12w	41568.3	61029.7	1.46818	1.21139
WT-16w	36210.8	34499.6	0.952744	0.78611
AD-16w	30975.9	56028.6	1.80878	1.49242
Average			1.21197	1
Pair6
AD-24w	125005	116753	0.933985	0.786579
WT-16w	111751	133233	1.19224	1.00407
WT-8w	75357.9	96728.6	1.28359	1.08101
AD-8w	89492	115189	1.28714	1.084
AD-36w	75481.4	80430.4	1.06557	0.897394
WT-36w	70872.1	61663.7	0.87007	0.732752
AD-16w	88337.5	101460	1.14855	0.967279
WT-12w	76310.5	113531	1.48775	1.25294
AD-12w	69615	89075.7	1.27955	1.0776
WT-24w	56428.4	74799.6	1.32557	1.11636
Average			1.1874	1
Summary Table Loading I Hippocampus
Genotype	WT						AD
Age	Pair 1	Pair 2	Pair 3	Pair 4	Pair 5	Pair 6	Pair 1	Pair 2	Pair 3	Pair 4	Pair 5	Pair 6
8w	0.853682	1.04661	1.2214	1.20215	1.05784	1.08101	1.14366	1.25328	1.31452	1.49304	1.15699	1.084
12w	0.869594	1.05261	1.01662	0.923338	0.923221	1.25294	0.386759	0.995508	0.756662	0.932168	1.21139	1.0776
16w	1.052	1.31869	0.751704	0.865553	0.78611	1.00407	0.749043	1.0753	1.19398	0.939777	1.49242	0.967279
24w	1.45517	0.889222	0.918065	0.796145	0.965476	1.11636	1.33281	0.80968	0.734801	0.896202	0.874341	0.786579
36w	1.01039	0.822575	1.24119	1.0412	0.792216	0.732752	1.14689	0.736526	0.851063	0.910429	0.739986	0.897394

## Sheet: Hippocampus Loading II
Loading Order
Pair1	Memcode	HA intensity	Ratio HA/MemCode	Normalisation
AD-36w	81862.6	86355.7	1.05489	1.13401
AD-24w	71833.2	82757.4	1.15208	1.23849
AD-16w	81508.7	67251.7	0.825085	0.886973
AD_12w	91816.5	94021	1.02401	1.10082
AD-8w	95409.4	94806.6	0.993682	1.06821
36w	71886.5	54251.7	0.754686	0.811293
24w	73729.1	80241.3	1.08833	1.16996
16w	67830	64727.2	0.954256	1.02583
12w	76487.7	51850.7	0.677897	0.728744
8w	72633.9	56462.7	0.777361	0.835668
Average			0.930226	1
Pair 2
AD-36w	69627.3	89660.3	1.28772	0.883703
AD-24w	80575.4	118052	1.46511	1.00544
AD-16w	89290.9	149600	1.67542	1.14977
AD_12w	81029.3	117727	1.4529	0.99706
AD-8w	72466.8	113147	1.56137	1.0715
36w	69636.4	67630.2	0.971191	0.666486
24w	83618.7	74426.7	0.890073	0.610818
16w	71489.7	127528	1.78386	1.22419
12w	65351.5	115247	1.7635	1.21021
8w	75836.4	130490	1.72068	1.18083
Average			1.45718	1
Pair 3
AD-36w	53146.3	35269.1	0.663623	0.802413
AD-24w	81868.8	57995.5	0.708396	0.85655
AD-16w	76400.7	80389.3	1.05221	1.27227
AD_12w	78340.4	64739.9	0.826392	0.999224
AD-8w	75336.9	89359	1.18612	1.43419
36w	52253.1	49743.8	0.951979	1.15108
24w	88403.1	61626.7	0.697109	0.842903
16w	77286.4	53856.7	0.696846	0.842585
12w	88195.9	71734.2	0.813351	0.983456
8w	120585	81311.6	0.674311	0.815337
Average			0.827034	1
Pair 4
AD-36w	92609.7	112521	1.21501	0.947236
AD-24w	75337.7	96199.3	1.27691	0.995496
AD-16w	55561.7	74525.1	1.3413	1.0457
AD_12w	61093.5	80767.9	1.32204	1.03068
AD-8w	44868.3	86033.7	1.91747	1.49489
36w	118074	126984	1.07547	0.83845
24w	95694.2	92383.9	0.965408	0.752645
16w	64352	71187	1.10621	0.862419
12w	72129.5	74707.4	1.03574	0.807478
8w	50876.4	79942.2	1.5713	1.22501
			1.28269	1
Pair 5
AD-36w	89651.1	101912	1.13676	0.814144
AD-24w	59285.5	81539.9	1.37538	0.985039
AD-16w	48725.7	72223.5	1.48225	1.06158
AD-12w	41461.1	77944.9	1.87995	1.34641
AD-8w	56701.3	90166.8	1.59021	1.1389
36w	119681	118250	0.988042	0.707631
24w	52226.9	77472.4	1.48338	1.06239
16w	45542.8	45090.5	0.990068	0.709082
12w	58788.5	78137.9	1.32914	0.95192
8w	51133.7	87310.8	1.7075	1.2229
Average			1.39627	1
Pair 6
AD-36w	65750.6	53720.5	0.817035	0.763409
AD-24w	119267	92414.7	0.774852	0.723995
AD-16w	82413.1	77864.6	0.944808	0.882795
AD_12w	74199.7	89809.6	1.21038	1.13093
AD-8w	82079	101224	1.23325	1.15231
36w	62322.8	53160.6	0.852989	0.797003
24w	66085.2	63624.3	0.962761	0.89957
16w	96172.6	107552	1.11833	1.04492
12w	69165.1	87649.9	1.26725	1.18408
8w	48068.9	73103.4	1.52081	1.42099
Average			1.07025	1
Summary Table Loading II Hippocampus
Genotype	WT						AD
Age	Pair 1	Pair 2	Pair 3	Pair 4	Pair 5	Pair 6	Pair 1	Pair 2	Pair 3	Pair 4	Pair 5	Pair 6
8w	0.835668	1.18083	0.815337	1.22501	1.2229	1.42099	1.06821	1.0715	1.43419	1.49489	1.1389	1.15231
12w	0.728744	1.21021	0.983456	0.807478	0.95192	1.18408	1.10082	0.99706	0.999224	1.03068	1.34641	1.13093
16w	1.02583	1.22419	0.842585	0.862419	0.709082	1.04492	0.886973	1.14977	1.27227	1.0457	1.06158	0.882795
24w	1.16996	0.610818	0.842903	0.752645	1.06239	0.89957	1.23849	1.00544	0.85655	0.995496	0.985039	0.723995
36w	0.811293	0.666486	1.15108	0.83845	0.707631	0.797003	1.13401	0.883703	0.802413	0.947236	0.814144	0.763409

## Sheet: Hippocampus Loading III
Loading Order
Pair1	Memcode	HA intensity	Ratio HA/MemCode	Normalisation
WT-8w	82254.3	46599.1	0.566525	0.692086
WT-12w	61890.4	38391.8	0.620319	0.757802
WT-16w	61578.7	51542	0.837011	1.02252
WT-24w	73045	71072.9	0.973001	1.18865
WT-36w	86051.1	74809	0.869356	1.06203
AD-8w	75020.4	85788.6	1.14354	1.39698
AD-12w	52894.3	18429.2	0.348416	0.425637
AD-16w	71911.8	64807.4	0.901206	1.10094
AD-24w	76676.8	82225	1.07236	1.31003
AD-36w	111175	94947	0.854028	1.04331
Average			0.818576	1
Pair 2
WT-8w	109437	143703	1.31312	1.10966
WT-12w	81771.3	107095	1.30969	1.10676
WT-16w	78316.6	96265.3	1.22918	1.03873
WT-24w	85408.3	105111	1.23068	1.04
WT-36w	93071.5	90616.5	0.973623	0.822767
AD-8w	83758.8	125396	1.49711	1.26514
AD-12w	81961.6	104423	1.27405	1.07664
AD-16w	90597.9	111823	1.23427	1.04303
AD-24w	82168.6	64221.7	0.781584	0.660483
AD-36w	87634.3	86776.8	0.990215	0.836788
Average			1.18335	1
Pair 3
WT-8w	98372	112812	1.14679	1.39713
WT-12w	87884.9	74733.7	0.850359	1.03599
WT-16w	84251.8	62500.8	0.741833	0.903769
WT-24w	86025.4	63688.2	0.740342	0.901952
WT-36w	84356.5	74772.3	0.886384	1.07987
AD-8w	84080.7	92558.9	1.10083	1.34114
AD-12w	88343.2	68510.1	0.7755	0.944785
AD-16w	104486	87101.9	0.833621	1.01559
AD-24w	101845	59866.5	0.58782	0.716136
AD-36w	114394	62313.9	0.544728	0.663638
Average			0.820821	1
Pair 4
WT-8w	84150.2	86121.4	1.02342	1.07622
WT-12w	92142.6	82465.6	0.894978	0.94115
WT-16w	89890.9	56328	0.626626	0.658954
WT-24w	103680	105371	1.01631	1.06874
WT-36w	73642.8	55832.1	0.758147	0.79726
AD-8w	72356.2	64240.2	0.887833	0.933636
AD-12w	80271.4	71333.8	0.888658	0.934504
AD-16w	73300.1	71549.9	0.976123	1.02648
AD-24w	83515.7	101710	1.21786	1.28069
AD-36w	102925	125512	1.21946	1.28237
Average			0.950941	1
Pair 5
WT-8w	96482	121078	1.25493	1.09253
WT-12w	91350.9	107678	1.17873	1.0262
WT-16w	76141.9	77701.8	1.02049	0.888431
WT-24w	84382.7	97997.9	1.16135	1.01107
WT-36w	84382.7	85629.2	1.01477	0.883455
AD-8w	90455.1	126661	1.40027	1.21907
AD-12w	78554.2	115546	1.47091	1.28056
AD-16w	83025	103045	1.24113	1.08052
AD-24w	115223	116736	1.01313	0.882024
AD-36w	111661	81591.1	0.730702	0.636145
Average			1.14864	1
Pair 6
WT-8w	122392	107999	0.882404	0.870847
WT-12w	106876	129626	1.21286	1.19698
WT-16w	92922.3	103447	1.11326	1.09868
WT-24w	97971.8	106058	1.08254	1.06836
WT-36w	85740.6	92367.9	1.0773	1.06319
AD-8w	107272	138600	1.29204	1.27512
AD-12w	104901	131285	1.25151	1.23512
AD-16w	103926	84934.9	0.817265	0.806561
AD-24w	89660.3	55306.2	0.616841	0.608763
AD-36w	99574	78333.3	0.786684	0.776381
Average			1.01327	1
Summary Table Loading III Hippocampus
Genotype	WT						AD
Age	Pair 1	Pair 2	Pair 3	Pair 4	Pair 5	Pair 6	Pair 1	Pair 2	Pair 3	Pair 4	Pair 5	Pair 6
8w	0.692086	1.10966	1.39713	1.07622	1.09253	0.870847	1.39698	1.26514	1.34114	0.933636	1.21907	1.27512
12w	0.757802	1.10676	1.03599	0.94115	1.0262	1.19698	0.425637	1.07664	0.944785	0.934504	1.28056	1.23512
16w	1.02252	1.03873	0.903769	0.658954	0.888431	1.09868	1.10094	1.04303	1.01559	1.02648	1.08052	0.806561
24w	1.18865	1.04	0.901952	1.06874	1.01107	1.06836	1.31003	0.660483	0.716136	1.28069	0.882024	0.608763
36w	1.06203	0.822767	1.07987	0.79726	0.883455	1.06319	1.04331	0.836788	0.663638	1.28237	0.636145	0.776381

## Sheet: Cortex Loading III
Loading Order
Pair1	Memcode	HA intensity	Ratio HA/MemCode	Normalisation
WT-12w	68613.6	83944.9	1.22344	1.12516
WT-36w	51464.9	121374	2.35838	2.16892
AD-16w	92368.2	91476.3	0.990344	0.910785
WT-24w	97457.3	65857.7	0.67576	0.621473
AD-8w	96390.1	83988.4	0.871338	0.801339
AD-24w	85844.1	67286	0.783816	0.720849
WT-8w	80584.1	69709.3	0.86505	0.795557
AD-12w	80762.8	64257.7	0.795635	0.731718
AD-36w	106721	121997	1.14314	1.05131
WT-16w	59770.7	69728.9	1.16661	1.07289
Average			1.08735	1
Pair 2
WT-8w	99596.4	81016.8	0.813451	0.949629
AD-24w	92528.2	64816.8	0.700509	0.81778
WT-12w	96502.8	56824.4	0.588836	0.687412
AD-36w	71445.6	84377.9	1.18101	1.37872
WT-16w	83047.5	88374.6	1.06415	1.24229
AD-8w	130786	78581.9	0.600845	0.701431
AD-16w	81589	97980.7	1.20091	1.40195
WT-24w	105578	64400.3	0.609979	0.712094
AD-12w	107482	60386.4	0.561828	0.655882
WT-36w	45706.7	56880.8	1.24448	1.45281
Average			0.856598	1
Pair 3
WT-24w	88266.6	52825.6	0.598478	0.636785
AD-12w	78074.2	38957.6	0.498982	0.530921
AD-8w	93214.9	55613.1	0.596611	0.6348
WT-12w	104468	62233.4	0.595717	0.633847
WT-36w	55037	85669	1.55657	1.6562
AD-24w	95347.9	71221.3	0.746962	0.794774
WT-16w	103980	105245	1.01217	1.07696
AD-36w	68622.7	92433.7	1.34698	1.4332
AD-16w	73216.2	128387	1.75353	1.86577
WT-8w	107798	74640.5	0.692413	0.736734
Average			0.939842	1
Pair 4
AD-12w	70047.9	103961	1.48414	0.991639
WT-8w	133878	133227	0.995134	0.664905
WT-16w	60639.8	99536.2	1.64143	1.09673
AD-36w	81616.3	91751.2	1.12418	0.751126
WT-24w	87543.2	110914	1.26697	0.846531
AD-8w	118107	136968	1.15969	0.774852
AD-16w	50036.6	124624	2.49065	1.66414
WT-12w	114556	140578	1.22715	0.819926
AD-24w	76981.5	114760	1.49074	0.996049
WT-36w	49981.5	104286	2.08648	1.3941
Average			1.49666	1
Pair 5
AD-12w	117194	83277.6	0.710597	0.927266
AD-16w	68689.8	69560.4	1.01268	1.32145
WT-8w	147789	97921.8	0.662577	0.864605
AD-24w	97362.5	52106.2	0.535178	0.69836
WT-12w	127004	67213.6	0.529224	0.690591
WT-16w	65428.3	60980.3	0.932018	1.2162
AD-36w	87829.5	36461.5	0.415139	0.54172
WT-36w	88132.3	31966.6	0.362712	0.473307
AD-8w	114471	85818.9	0.749699	0.978291
WT-24w	37783.1	66253.9	1.75353	2.2882
Average			0.766335	1
Pair 6
WT-8w	121433	90289	0.743529	0.670699
WT-36w	53453.1	51694.3	0.967097	0.872368
AD-8w	136386	119578	0.876764	0.790884
AD-12w	70314.5	118702	1.68816	1.5228
WT-24w	63618.7	87445.7	1.37453	1.23989
AD-16w	46418.5	51525.6	1.11002	1.0013
WT-12w	80231.7	124928	1.55709	1.40457
AD-24w	121660	91173.9	0.749418	0.676011
WT-16w	100239	76613.9	0.764311	0.689445
AD-36w	55238.7	69322	1.25495	1.13203
Average			1.10859	1
Summary Table Loading III Cortex
Genotype	WT						AD
Age	Pair 1	Pair 2	Pair 3	Pair 4	Pair 5	Pair 6	Pair 1	Pair 2	Pair 3	Pair 4	Pair 5	Pair 6
8w	0.795557	0.949629	0.736734	0.664905	0.864605	0.670699	0.801339	0.701431	0.6348	0.774852	0.978291	0.790884
12w	1.12516	0.687412	0.633847	0.819926	0.690591	1.40457	0.731718	0.655882	0.530921	0.991639	0.927266	1.5228
16w	1.07289	1.24229	1.07696	1.09673	1.2162	0.689445	0.910785	1.40195	1.86577	1.66414	1.32145	1.0013
24w	0.621473	0.712094	0.636785	0.846531	2.2882	1.23989	0.720849	0.81778	0.794774	0.996049	0.69836	0.676011
36w	2.16892	1.45281	1.6562	1.3941	0.473307	0.872368	1.05131	1.37872	1.4332	0.751126	0.54172	1.13203

## Sheet: Cortex Loading II
Loading Order
Pair1	Memcode	HA intensity	Ratio HA/MemCode	Normalisation
WT-24w	98866.3	72438.3	0.73269	0.769314
AD-36w	115639	98423.4	0.851124	0.893668
AD-8w	95430.9	83733.1	0.877421	0.92128
WT-36w	78506.4	107449	1.36866	1.43707
AD-12w	93369.1	57760.5	0.618626	0.649549
WT-8w	84958.5	71616.9	0.842963	0.885099
WT-16w	90356.4	93802.7	1.03814	1.09003
AD-24w	86962.9	84987.8	0.977288	1.02614
WT-12w	85087.1	89543.9	1.05238	1.10498
AD-16w	74450.1	86708	1.16465	1.22286
Average			0.952394	1
Pair 2
AD-8w	93163	88968.5	0.954977	0.900123
AD-36w	63441.3	93280.6	1.47035	1.38589
WT-16w	82482.1	112642	1.36566	1.28721
AD-24w	90150.5	68559.6	0.760502	0.716819
WT-36w	75741.6	81104.2	1.0708	1.00929
WT-8w	106065	95132.5	0.896929	0.84541
AD-12w	81886.5	70344	0.859043	0.8097
WT-24w	81677.9	63791.6	0.781014	0.736153
AD-16w	87552.2	123989	1.41617	1.33482
WT-12w	57242.5	59186.8	1.03397	0.974574
Average			1.06094	1
Pair 3
AD-16w	73164.3	94785.4	1.29551	1.95241
WT-36w	57590.3	56983.6	0.989466	1.49117
AD-8w	118603	63010.6	0.531273	0.800656
W-8w	115700	58656.1	0.506967	0.764026
WT-24w	114068	55839.3	0.489527	0.737743
AD-36w	86585.1	72909.5	0.842056	1.26902
WT-16w	113997	79269	0.69536	1.04794
WT-12w	116988	46835.7	0.400345	0.60334
AD-24w	93784.4	39740.5	0.423743	0.638602
AD-12w	78205.6	36070.3	0.461224	0.695088
Average			0.663548	1
Pair 4
WT_36w	63230.6	68506.6	1.08344	0.888605
WT-8w	105529	98594.3	0.934285	0.766273
AD-24w	86323.2	102291	1.18498	0.971882
WT-12w	101157	113763	1.12461	0.922374
AD-8w	116278	113258	0.974027	0.798868
WT-24w	143609	125678	0.875138	0.717762
AD-36w	96037.8	99477.1	1.03581	0.849542
AD-16w	53246.2	93333.1	1.75286	1.43764
AD-12w	64972.3	80618	1.24081	1.01767
WT-16w	45393.3	90179.9	1.98663	1.62938
Average			1.21926	1
Pair 5
WT-36w	44057.5	30876.5	0.700823	0.590193
AD-24w	70536.8	67399.9	0.955528	0.804692
AD-8w	104956	85395.8	0.813636	0.685199
WT-8w	132954	110901	0.834126	0.702454
AD-36w	90067.1	66077.5	0.733647	0.617837
WT-24w	42410	61853	1.45846	1.22823
WT-12w	118822	106512	0.896402	0.754899
AD-12w	112732	123516	1.09566	0.922702
WT-16w	35378.1	74648.1	2.11001	1.77693
AD-16w	38047.1	86601.8	2.27617	1.91687
Average			1.18745	1
Pair 6
AD-24w	73467	66385.8	0.903615	0.565859
WT-16w	82086.5	66067.5	0.804853	0.504012
WT-8w	133300	81479.9	0.611251	0.382775
AD-8w	127764	108770	0.851332	0.533118
AD-36w	40502.9	58857	1.45315	0.909989
WT-36w	30638.8	48927	1.5969	1
AD-16w	26849.9	51787.3	1.92877	1.20783
WT-12w	31206.2	94905.6	3.04124	1.90448
AD-12w	38885.1	92813.3	2.38686	1.49469
WT-24w	36207.8	86571.1	2.39095	1.49725
Average			1.59689	1
Summary Table Loading II Cortex
Genotype	WT						AD
Age	Pair 1	Pair 2	Pair 3	Pair 4	Pair 5	Pair 6	Pair 1	Pair 2	Pair 3	Pair 4	Pair 5	Pair 6
8w	0.885099	0.84541	0.764026	0.766273	0.702454	0.382775	0.92128	0.900123	0.800656	0.798868	0.685199	0.533118
12w	1.10498	0.974574	0.60334	0.922374	0.754899	1.90448	0.649549	0.8097	0.695088	1.01767	0.922702	1.49469
16w	1.09003	1.28721	1.04794	1.62938	1.77693	0.504012	1.22286	1.33482	1.95241	1.43764	1.91687	1.20783
24w	0.769314	0.736153	0.737743	0.717762	1.22823	1.49725	1.02614	0.716819	0.638602	0.971882	0.804692	0.565859
36w	1.43707	1.00929	1.49117	0.888605	0.590193	1	0.893668	1.38589	1.26902	0.849542	0.617837	0.909989

## Sheet: Cortex Loading I
Loading Order
Pair1	Memcode	HA intensity	Ratio HA/MemCode	Normalisation
AD-36w	108388	88466.8	0.816206	0.911666
AD-24w	89992.9	69241.1	0.769406	0.859392
AD-16w	75490.1	69528.6	0.921029	1.02875
AD-12w	74702.1	63029.5	0.843745	0.942425
AD-8w	78747.5	90099.8	1.14416	1.27798
WT-36w	93669	112400	1.19998	1.34032
WT-24w	95609.6	69805.1	0.730105	0.815495
WT-16w	99204.2	93545.8	0.942961	1.05325
WT-12w	81473.8	68764.1	0.844003	0.942714
WT-8	82592	61226.8	0.741317	0.828018
Average			0.895291	1
Pair 2
AD-36w	108596	77609	0.714658	0.880205
AD-24w	101221	70556.8	0.697059	0.858529
AD-16w	85532.6	90615.4	1.05943	1.30483
AD-12w	99062.2	86799.6	0.876213	1.07918
AD-8w	93885.4	84464.4	0.899654	1.10805
WT-36w	92371.6	70898.7	0.767537	0.945333
WT-24w	86798.7	57659.6	0.664292	0.818171
WT-16w	94732.8	92068.3	0.971874	1.197
WT-12w	87631.2	52812.2	0.602664	0.742268
WT-8	114121	98811.7	0.86585	1.06642
Average			0.811923	1
Pair 3
AD-36w	108260	79054.6	0.73023	0.972895
AD-24w	89687.9	65116.4	0.726033	0.967303
AD-16w	90907.7	85533.3	0.940881	1.25355
AD-12w	87450.2	58406.1	0.667879	0.889823
AD-8w	97175.2	75404.3	0.775962	1.03382
WT-36w	86521.4	66177.5	0.764869	1.01904
WT-24w	86034.4	58027.3	0.674466	0.898599
WT-16w	73443.5	73485.5	1.00057	1.33307
WT-12w	88609.8	54494.9	0.614999	0.819371
WT-8	104928	63991	0.609855	0.812518
Average			0.750575	1
Pair 4
AD-36w	84556.7	64501.2	0.762816	0.808592
AD-24w	79372.7	73036.9	0.920176	0.975396
AD-16w	66973.2	73206.1	1.09306	1.15866
AD-12w	74811.4	65279.7	0.872591	0.924954
AD-8w	104783	90619.9	0.864834	0.916732
WT-36w	57802.5	50119.9	0.867089	0.919123
WT-24w	64580	58827.5	0.910924	0.965588
WT-16w	70251.2	69695.8	0.992094	1.05163
WT-12w	104452	125144	1.1981	1.27
WT-8	126396	120353	0.952189	1.00933
Average			0.943388	1
Pair 5
AD-36w	75497.1	28611	0.378967	0.574736
AD-24w	87848.1	63555	0.723464	1.09719
AD-16w	79566.2	52364.2	0.658121	0.998096
AD-12w	122959	98929.5	0.804575	1.22021
AD-8w	106267	78157.8	0.735482	1.11542
WT-36w	40562.7	16003.5	0.394537	0.598348
WT-24w	65655	45662.7	0.695494	1.05478
WT-16w	71218.4	41585.8	0.583919	0.885563
WT-12w	121638	91435.2	0.751702	1.14002
WT-8	133594	115893	0.867502	1.31564
Average			0.659376	1
Pair 6
AD-36w	77541.6	65228.6	0.841209	0.953942
AD-24w	69158.9	53501	0.773595	0.877268
AD-16w	56630.3	55154.3	0.973936	1.10446
AD-12w	67583.2	82365.6	1.21873	1.38206
AD-8w	109129	105531	0.967032	1.09663
WT-36w	58805.2	39841.5	0.677517	0.768314
WT-24w	61239.9	47646.7	0.778034	0.882301
WT-16w	60247.8	44512.7	0.738827	0.83784
WT-12w	65810.7	68328.2	1.03825	1.17739
WT-8	111813	90692.1	0.811102	0.919801
Average			0.881823	1
Summary Table Loading I Cortex
Genotype	WT						AD
Age	Pair 1	Pair 2	Pair 3	Pair 4	Pair 5	Pair 6	Pair 1	Pair 2	Pair 3	Pair 4	Pair 5	Pair 6
8w	0.828018	1.06642	0.812518	1.00933	1.31564	0.919801	1.27798	1.10805	1.03382	0.916732	1.11542	1.09663
12w	0.942714	0.742268	0.819371	1.27	1.14002	1.17739	0.942425	1.07918	0.889823	0.924954	1.22021	1.38206
16w	1.05325	1.197	1.33307	1.05163	0.885563	0.83784	1.02875	1.30483	1.25355	1.15866	0.998096	1.10446
24w	0.815495	0.818171	0.898599	0.965588	1.05478	0.882301	0.859392	0.858529	0.967303	0.975396	1.09719	0.877268
36w	1.34032	0.945333	1.01904	0.919123	0.598348	0.768314	0.911666	0.880205	0.972895	0.808592	0.574736	0.953942

## Sheet: Analysis
Summary Table Loading I Hippocampus														Summary Table Loading III Cortex
Genotype	WT						AD							Genotype	WT						AD
Age	Pair 1	Pair 2	Pair 3	Pair 4	Pair 5	Pair 6	Pair 1	Pair 2	Pair 3	Pair 4	Pair 5	Pair 6		Age	Pair 1	Pair 2	Pair 3	Pair 4	Pair 5	Pair 6	Pair 1	Pair 2	Pair 3	Pair 4	Pair 5	Pair 6
8w	0.853682	1.04661	1.2214	1.20215	1.05784	1.08101	1.14366	1.25328	1.31452	1.49304	1.15699	1.084		8w	0.795557	0.949629	0.736734	0.664905	0.864605	0.670699	0.801339	0.701431	0.6348	0.774852	0.978291	0.790884
12w	0.869594	1.05261	1.01662	0.923338	0.923221	1.25294	0.386759	0.995508	0.756662	0.932168	1.21139	1.0776		12w	1.12516	0.687412	0.633847	0.819926	0.690591	1.40457	0.731718	0.655882	0.530921	0.991639	0.927266	1.5228
16w	1.052	1.31869	0.751704	0.865553	0.78611	1.00407	0.749043	1.0753	1.19398	0.939777	1.49242	0.967279		16w	1.07289	1.24229	1.07696	1.09673	1.2162	0.689445	0.910785	1.40195	1.86577	1.66414	1.32145	1.0013
24w	1.45517	0.889222	0.918065	0.796145	0.965476	1.11636	1.33281	0.80968	0.734801	0.896202	0.874341	0.786579		24w	0.621473	0.712094	0.636785	0.846531	2.2882	1.23989	0.720849	0.81778	0.794774	0.996049	0.69836	0.676011
36w	1.01039	0.822575	1.24119	1.0412	0.792216	0.732752	1.14689	0.736526	0.851063	0.910429	0.739986	0.897394		36w	2.16892	1.45281	1.6562	1.3941	0.473307	0.872368	1.05131	1.37872	1.4332	0.751126	0.54172	1.13203
Summary Table Loading II Hippocampus														Summary Table Loading II Cortex
Genotype	WT						AD							Genotype	WT						AD
Age	Pair 1	Pair 2	Pair 3	Pair 4	Pair 5	Pair 6	Pair 1	Pair 2	Pair 3	Pair 4	Pair 5	Pair 6		Age	Pair 1	Pair 2	Pair 3	Pair 4	Pair 5	Pair 6	Pair 1	Pair 2	Pair 3	Pair 4	Pair 5	Pair 6
8w	0.835668	1.18083	0.815337	1.22501	1.2229	1.42099	1.06821	1.0715	1.43419	1.49489	1.1389	1.15231		8w	0.885099	0.84541	0.764026	0.766273	0.702454	0.382775	0.92128	0.900123	0.800656	0.798868	0.685199	0.533118
12w	0.728744	1.21021	0.983456	0.807478	0.95192	1.18408	1.10082	0.99706	0.999224	1.03068	1.34641	1.13093		12w	1.10498	0.974574	0.60334	0.922374	0.754899	1.90448	0.649549	0.8097	0.695088	1.01767	0.922702	1.49469
16w	1.02583	1.22419	0.842585	0.862419	0.709082	1.04492	0.886973	1.14977	1.27227	1.0457	1.06158	0.882795		16w	1.09003	1.28721	1.04794	1.62938	1.77693	0.504012	1.22286	1.33482	1.95241	1.43764	1.91687	1.20783
24w	1.16996	0.610818	0.842903	0.752645	1.06239	0.89957	1.23849	1.00544	0.85655	0.995496	0.985039	0.723995		24w	0.769314	0.736153	0.737743	0.717762	1.22823	1.49725	1.02614	0.716819	0.638602	0.971882	0.804692	0.565859
36w	0.811293	0.666486	1.15108	0.83845	0.707631	0.797003	1.13401	0.883703	0.802413	0.947236	0.814144	0.763409		36w	1.43707	1.00929	1.49117	0.888605	0.590193	1	0.893668	1.38589	1.26902	0.849542	0.617837	0.909989
Summary Table Loading III Hippocampus														Summary Table Loading I Cortex
Genotype	WT						AD							Genotype	WT						AD
Age	Pair 1	Pair 2	Pair 3	Pair 4	Pair 5	Pair 6	Pair 1	Pair 2	Pair 3	Pair 4	Pair 5	Pair 6		Age	Pair 1	Pair 2	Pair 3	Pair 4	Pair 5	Pair 6	Pair 1	Pair 2	Pair 3	Pair 4	Pair 5	Pair 6
8w	0.692086	1.10966	1.39713	1.07622	1.09253	0.870847	1.39698	1.26514	1.34114	0.933636	1.21907	1.27512		8w	0.828018	1.06642	0.812518	1.00933	1.31564	0.919801	1.27798	1.10805	1.03382	0.916732	1.11542	1.09663
12w	0.757802	1.10676	1.03599	0.94115	1.0262	1.19698	0.425637	1.07664	0.944785	0.934504	1.28056	1.23512		12w	0.942714	0.742268	0.819371	1.27	1.14002	1.17739	0.942425	1.07918	0.889823	0.924954	1.22021	1.38206
16w	1.02252	1.03873	0.903769	0.658954	0.888431	1.09868	1.10094	1.04303	1.01559	1.02648	1.08052	0.806561		16w	1.05325	1.197	1.33307	1.05163	0.885563	0.83784	1.02875	1.30483	1.25355	1.15866	0.998096	1.10446
24w	1.18865	1.04	0.901952	1.06874	1.01107	1.06836	1.31003	0.660483	0.716136	1.28069	0.882024	0.608763		24w	0.815495	0.818171	0.898599	0.965588	1.05478	0.882301	0.859392	0.858529	0.967303	0.975396	1.09719	0.877268
36w	1.06203	0.822767	1.07987	0.79726	0.883455	1.06319	1.04331	0.836788	0.663638	1.28237	0.636145	0.776381		36w	1.34032	0.945333	1.01904	0.919123	0.598348	0.768314	0.911666	0.880205	0.972895	0.808592	0.574736	0.953942
Summary Table Hippocampus														Summary Table CORTEX
Genotype	WT						AD							Genotype	WT						AD
Age	Pair 1	Pair 2	Pair 3	Pair 4	Pair 5	Pair 6	Pair 1	Pair 2	Pair 3	Pair 4	Pair 5	Pair 6		Age	Pair 1	Pair 2	Pair 3	Pair 4	Pair 5	Pair 6	Pair 1	Pair 2	Pair 3	Pair 4	Pair 5	Pair 6
8w	0.793812	1.11237	1.14462	1.16779	1.12443	1.12428	1.20295	1.19664	1.36328	1.30719	1.17165	1.17048		8w	0.836224	0.95382	0.771092	0.813502	0.960899	0.657758	1.0002	0.903203	0.823093	0.830151	0.926304	0.806877
12w	0.78538	1.1232	1.01202	0.890655	0.967113	1.21133	0.637739	1.02307	0.900224	0.965784	1.27946	1.14789		12w	1.05762	0.801418	0.68552	1.0041	0.861837	1.49548	0.774564	0.848255	0.705277	0.978088	1.02339	1.46652
16w	1.03345	1.19387	0.832686	0.795642	0.794541	1.04923	0.91232	1.08937	1.16061	1.00399	1.21151	0.885545		16w	1.07206	1.24217	1.15266	1.25925	1.2929	0.677099	1.05413	1.3472	1.69057	1.42015	1.41214	1.10453
24w	1.27126	0.846679	0.88764	0.872509	1.01298	1.0281	1.29378	0.825202	0.769162	1.05746	0.913801	0.706446		24w	0.735427	0.755473	0.757709	0.843294	1.52374	1.20648	0.868793	0.797709	0.800227	0.981109	0.866749	0.706379
36w	0.961239	0.770609	1.15738	0.892302	0.794434	0.864314	1.10807	0.819006	0.772371	1.04668	0.730092	0.812395		36w	1.64877	1.13581	1.38881	1.06727	0.55395	0.880228	0.952214	1.21494	1.22504	0.803087	0.578098	0.998653
